# Supplementary material for: The Disruptions of Sphingolipid and Sterol Metabolism in the Short Fiber of Ligon-Lintless-1 Mutant Revealed Obesity Impeded Cotton Fiber Elongation and Secondary Cell Wall Deposition
Source: Int J Mol Sci. 2025 Feb 6;26(3):1375. doi: 10.3390/ijms26031375 (PMC11818067; doi:10.3390/ijms26031375)
Supplement: Supplementary file 1 [file ijms-26-01375-s001.zip]

Archive with 9 entries (9 files):
- Data S1. The lipid intensity .xlsx
- Data S2. Lipidomics table.xlsx
- Figure S1(20D Vs 10D).jpg
- Figure S2(10D-li Vs 10D).jpg
- Figure S3.jpg
- Figure S4.tiff
- Figure S5.jpg
- Supplementary Captions.pdf
- Table S1.pdf
