# Supplementary material for: The Disruptions of Sphingolipid and Sterol Metabolism in the Short Fiber of Ligon-Lintless-1 Mutant Revealed Obesity Impeded Cotton Fiber Elongation and Secondary Cell Wall Deposition
Source: Int J Mol Sci. 2025 Feb 6;26(3):1375. doi: 10.3390/ijms26031375 (PMC11818067; doi:10.3390/ijms26031375)
Supplement: Supplementary file 1 [file ijms-26-01375-s001.zip › Data S1. The lipid intensity .xlsx]

## Sheet: Sheet1
class	X20D-1	X20D-2	X20D-3	X20D-4	X20D-5	X20D-6	X10D-1	X10D-2	X10D-3	X10D-4	X10D-5	X10D-6	X10D-li-1	X10D-li-2	X10D-li-3	X10D-li-4	X10D-li-5	X10D-li-6
AGlcSiE	2.77794e+09	3.7258e+09	3.52217e+09	5.30228e+09	4.15086e+09	5.80389e+09	9.56524e+09	9.90612e+09	1.03938e+10	9.98383e+09	9.8257e+09	1.0683e+10	1.04598e+10	1.15082e+10	1.07566e+10	1.00936e+10	1.18507e+10	1.12736e+10
Cer	7.27105e+09	8.17013e+09	7.86784e+09	1.11104e+10	9.75341e+09	1.14874e+10	1.26186e+10	1.32462e+10	1.37092e+10	1.29982e+10	1.32317e+10	1.42113e+10	1.57595e+10	1.70407e+10	1.79705e+10	1.84309e+10	1.9189e+10	1.83779e+10
CerG1	8.68395e+09	1.13415e+10	1.0915e+10	1.67898e+10	1.3964e+10	1.51041e+10	1.82129e+10	2.22869e+10	2.34088e+10	2.37086e+10	1.892e+10	2.18233e+10	2.18341e+10	2.38506e+10	2.49197e+10	2.49277e+10	2.7412e+10	2.49131e+10
CerG2	1.44951e+08	2.42778e+08	1.30631e+08	2.96662e+08	1.72541e+08	1.32303e+08	6.24209e+08	7.38595e+08	4.32571e+08	5.02017e+08	6.62389e+08	5.05241e+08	2.82537e+08	3.21338e+08	2.91843e+08	3.38376e+08	4.87767e+08	3.46307e+08
CerP	1.3286e+08	1.76339e+08	1.88968e+08	1.84091e+08	2.14825e+08	2.01091e+08	1.93721e+08	1.73894e+08	3.48967e+08	2.07982e+08	1.92245e+08	3.04813e+08	377979849	3.21217e+08	3.56234e+08	2.97374e+08	3.18226e+08	3.63918e+08
CL	4.98551e+07	5.30126e+07	6.36628e+07	5.60566e+07	6.63465e+07	6.12421e+07	1.83965e+07	2.62059e+07	4.60638e+07	3.47476e+07	1.81611e+07	3.10478e+07	4.68879e+07	4.77497e+07	7.06469e+07	5.45389e+07	5.55288e+07	6.28295e+07
Co	8.49985e+08	9.94634e+08	1.17109e+09	1.32422e+09	1.52839e+09	1.54236e+09	1.44171e+09	1.48347e+09	1.93678e+09	1.4723e+09	1.14783e+09	1.7564e+09	2.49654e+09	2.61998e+09	2.80483e+09	2.72105e+09	3.45222e+09	2.94959e+09
DG	1.67023e+10	2.17096e+10	2.44477e+10	2.34518e+10	2.60908e+10	2.54856e+10	1.49229e+10	1.77562e+10	2.99893e+10	2.50224e+10	1.80468e+10	2.12349e+10	2.82994e+10	2.83506e+10	3.25942e+10	3.0469e+10	3.13328e+10	3.29381e+10
DGDG	1.13324e+09	1.48916e+09	1.34565e+09	1.45219e+09	1.828e+09	1.55264e+09	1.4638e+09	1.50536e+09	2.23168e+09	1.67192e+09	1.36093e+09	1.9178e+09	2.81491e+09	2.7918e+09	2.82834e+09	2.32524e+09	2.70591e+09	2.61381e+09
DGMG	7.78929e+06	9.2095e+06	7.66602e+06	9.48586e+06	1.19041e+07	1.06033e+07	1.56924e+06	1.97793e+06	4.5972e+06	3.44323e+06	375628	3.86049e+06	3.94604e+06	4.16446e+06	4.7312e+06	2.27004e+06	3.10807e+06	3.15927e+06
FA	1.96313e+07	2.06106e+07	1.02027e+07	1.93193e+07	1.58413e+07	1.52502e+07	2.66911e+07	2.40693e+07	8.73943e+06	1.34296e+07	1.68547e+07	2.33076e+07	4.22042e+06	1.04744e+07	9.48322e+06	1.52172e+07	1.0192e+07	1.09447e+07
LPA	2.0762e+07	2.10074e+07	2.15616e+07	2.58509e+07	21706248	1.42597e+07	6.23308e+06	5.45996e+06	6.70161e+06	8.09855e+06	4.32781e+06	8.17537e+06	5.58758e+06	5.54082e+06	8.25195e+06	3.1349e+06	5.36219e+06	6.83346e+06
LPC	1.3778e+08	1.5617e+08	2.03529e+08	3.77289e+08	3.2468e+08	4.5954e+08	1.61413e+09	9.54751e+08	1.1847e+09	1.22851e+09	1.05831e+09	1.60867e+09	7.64775e+08	8.69534e+08	1.04252e+09	1.02404e+09	7.77423e+08	1.1105e+09
LPE	7.95726e+07	7.93768e+07	9.29796e+07	1.61353e+08	1.65579e+08	2.06636e+08	5.6067e+08	3.21537e+08	2.85375e+08	3.11196e+08	3.65127e+08	4.99104e+08	1.84034e+08	1.95663e+08	2.4959e+08	2.98108e+08	2.02091e+08	2.89179e+08
LPI	822358	967075	715509	3.87758e+06	1.15717e+06	964928	1.53828e+06	1.25807e+06	675254	1.00857e+06	1.03813e+06	1.27305e+06	621346	997967	1.0574e+06	1.27266e+06	1.0117e+06	1.26502e+06
MG	2.08277e+07	2.03197e+07	1.76844e+07	2.11905e+07	2.99846e+07	2.37145e+07	2.91416e+06	3.80596e+06	5.56893e+06	3.55315e+06	2.86145e+06	3.84536e+06	7.36815e+06	5.97358e+06	5.61433e+06	3.91542e+06	4.12232e+06	5.06068e+06
MGDG	1.91555e+09	2.36536e+09	2.11866e+09	2.24478e+09	2.60726e+09	2.25558e+09	1.45762e+09	1.80365e+09	3.00446e+09	2.20504e+09	1.44994e+09	2.30461e+09	3.38274e+09	3.41204e+09	3.66829e+09	3.22363e+09	3.63185e+09	3.30244e+09
MGMG	4.18636e+07	4.82477e+07	4.37011e+07	3.34557e+07	4.47154e+07	4.3272e+07	1.88975e+06	2.17886e+06	8.93745e+06	3.65504e+06	1.02203e+06	4.06183e+06	5.82472e+06	8.6337e+06	8.76897e+06	3.72179e+06	5.22463e+06	4.16777e+06
OAHFA	2.68889e+07	1.98495e+07	2.41912e+07	3.19102e+07	3.52478e+07	2.86273e+07	3.80834e+07	4.91592e+07	4.80655e+07	58687429	3.0583e+07	3.71279e+07	6.81101e+07	7.57808e+07	8.05279e+07	1.14602e+08	1.06893e+08	9.26159e+07
PA	5.30158e+10	6.46579e+10	8.14208e+10	7.61627e+10	7.99108e+10	7.76441e+10	4.1556e+10	5.08553e+10	9.0307e+10	7.35077e+10	4.82993e+10	6.38883e+10	7.62611e+10	7.59444e+10	9.28084e+10	7.63008e+10	7.55094e+10	9.24436e+10
PC	2.50865e+10	3.41245e+10	3.70894e+10	4.14561e+10	3.87438e+10	3.94446e+10	7.79361e+10	6.19874e+10	1.29243e+11	8.60526e+10	3.73337e+10	1.20698e+11	1.093e+11	9.45605e+10	1.26726e+11	1.0214e+11	9.88112e+10	1.34499e+11
PE	4.63908e+09	6.42161e+09	7.85641e+09	8.74317e+09	8.66678e+09	9.1165e+09	1.50193e+10	1.19625e+10	2.31386e+10	1.58274e+10	8.02932e+09	2.2821e+10	1.7002e+10	1.48967e+10	2.03576e+10	1.80023e+10	1.65193e+10	2.28592e+10
PG	3.94474e+08	4.8536e+08	4.71482e+08	5.26497e+08	5.78698e+08	5.91063e+08	1.90763e+09	1.52917e+09	2.0807e+09	1.85886e+09	1.13623e+09	2.47393e+09	1.81199e+09	1.81157e+09	2.04536e+09	2.12408e+09	1.83719e+09	2.20855e+09
phSM	1.06168e+07	3.92422e+06	2.54269e+07	1.689e+07	8.79378e+06	1.18115e+07	5.19608e+06	1.60168e+07	1.68096e+07	1.44178e+07	1.49239e+07	6.84409e+06	8.61967e+06	3.90688e+06	1.07359e+07	8.87373e+06	1.34012e+07	1.12647e+07
PI	4.53945e+09	5.90717e+09	5.65259e+09	6.61419e+09	6.02816e+09	7.28006e+09	7.94307e+09	8.10313e+09	1.03184e+10	9.59518e+09	7.1259e+09	1.08687e+10	1.01149e+10	1.07208e+10	1.19764e+10	1.15187e+10	7.44524e+09	1.26924e+10
PS	4.63712e+08	6.12053e+08	5.84684e+08	6.90709e+08	6.89787e+08	6.78965e+08	9.85149e+08	9.22044e+08	1.81948e+09	1.209e+09	6.02542e+08	1.62998e+09	1.79594e+09	1.61729e+09	1.85579e+09	1.43389e+09	1.66136e+09	1.98837e+09
SiE	7.85053e+07	5.54202e+07	8.51676e+07	7.5365e+07	7.5944e+07	7.12568e+07	6.13844e+06	8.75937e+06	7.72983e+06	8.93817e+06	7.7249e+06	6.806e+06	3.23249e+08	3.71937e+08	5.90047e+08	6.39855e+08	4.91606e+08	5.50758e+08
SM	1.1082e+07	1.0462e+07	1.24675e+07	1.07527e+07	2.29436e+07	1.03924e+07	6.36822e+07	2.80826e+07	2.17065e+07	1.81476e+07	2.74957e+07	3.95393e+07	1.00526e+07	9.84465e+06	1.13974e+07	1.0943e+07	6.09764e+06	1.58266e+07
So	7.85053e+07	1.0228e+08	8.1646e+07	1.32039e+08	1.31359e+08	1.34601e+08	5.46434e+08	7.02667e+08	6.7148e+08	9.62736e+08	8.31007e+08	6.54758e+08	4.72706e+08	5.63921e+08	5.19511e+08	5.45594e+08	8.24352e+08	6.77939e+08
SQDG	2.06924e+08	2.6339e+08	1.87357e+08	2.88264e+08	2.42596e+08	2.3604e+08	2.21192e+08	1.9948e+08	2.39797e+08	1.57592e+08	1.00811e+08	3.77233e+08	3.31926e+08	3.26476e+08	5.47342e+08	5.01013e+08	2.84909e+08	3.94613e+08
StE	3.16923e+06	2.94258e+06	3.16336e+06	2.60645e+06	3.28453e+06	1.74387e+06	4.06648e+06	4.49344e+06	2.4606e+06	3.2305e+06	3.70416e+06	2.96713e+06	8.15616e+06	9.87756e+06	1.50682e+07	2.10043e+07	1.41264e+07	1.51846e+07
TG	9.73386e+09	8.22114e+09	7.23807e+09	1.80097e+10	1.14151e+10	1.60103e+10	5.96124e+10	5.56559e+10	7.34581e+10	7.1706e+10	4.01706e+10	8.62055e+10	1.51543e+11	1.6711e+11	1.45707e+11	1.3397e+11	1.90678e+11	1.62063e+11
WE	1.1891e+07	1.39797e+07	1.66623e+07	2.09911e+07	2.07575e+07	1.96868e+07	8.03465e+06	6.52465e+06	6.46441e+06	6.57552e+06	6.56574e+06	6.90514e+06	5.77845e+06	5.57289e+06	6.58947e+06	8.01691e+06	6.3403e+06	7.19601e+06
