# Supplementary material for: The Disruptions of Sphingolipid and Sterol Metabolism in the Short Fiber of Ligon-Lintless-1 Mutant Revealed Obesity Impeded Cotton Fiber Elongation and Secondary Cell Wall Deposition
Source: Int J Mol Sci. 2025 Feb 6;26(3):1375. doi: 10.3390/ijms26031375 (PMC11818067; doi:10.3390/ijms26031375)
Supplement: Supplementary file 1 [file ijms-26-01375-s001.zip › Data S2. Lipidomics table.xlsx]

## Sheet: 20D Vs 10D
No.	Diff	LipidIon	LipidGroup	Class	FattyAcid	FA1	FA2	FA3	FA4	IonFormula	CalMz	RT-(min)	Fold change	p-value	VIP	QC RSD	QC1	QC2	QC3	QC4	10D-1	10D-2	10D-3	10D-4	10D-5	10D-6	20D-1	20D-2	20D-3	20D-4	20D-5	20D-6	10D-li-1	10D-li-2	10D-li-3	10D-li-4	10D-li-5	10D-li-6
360POS		TG(16:0/14:0/16:0)+NH4	TG(46:0)+NH4	TG	(16:0/14:0/16:0)	(16:0)	(14:0)	(16:0)		C49 H98 O6 N1	796.739	22.8716	1.25078	0.0552044	0.150242	0.183256	9.30782e+06	9.15128e+06	8.7754e+06	1.27109e+07	9.16669e+06	8.55484e+06	7.3558e+06	7.90581e+06	7.01257e+06	9.02064e+06	8.60801e+06	1.08852e+07	1.40953e+07	1.00811e+07	9.45579e+06	8.18309e+06	8.68937e+06	9.27418e+06	9.32389e+06	9.05806e+06	1.01349e+07	9.22646e+06
399POS		TG(16:0/16:0/16:0)+NH4	TG(48:0)+NH4	TG	(16:0/16:0/16:0)	(16:0)	(16:0)	(16:0)		C51 H102 O6 N1	824.77	23.669	2.13663	1.4097e-07	0.259572	0.0584939	2.62501e+07	2.64642e+07	2.953e+07	2.6361e+07	7.51257e+06	7.72455e+06	1.0381e+07	9.47525e+06	7.90493e+06	1.02483e+07	1.85782e+07	1.90652e+07	1.81169e+07	1.87142e+07	2.16039e+07	1.76901e+07	3.368e+07	3.98919e+07	3.55846e+07	3.10497e+07	5.18104e+07	3.47619e+07
398POS		TG(16:0/16:0/16:1)+NH4	TG(48:1)+NH4	TG	(16:0/16:0/16:1)	(16:0)	(16:0)	(16:1)		C51 H100 O6 N1	822.755	22.8837	1.25795	0.0422961	0.224968	0.0203406	4.01911e+07	4.12927e+07	4.21608e+07	4.16935e+07	1.54804e+07	1.38708e+07	2.12793e+07	1.78237e+07	1.52378e+07	1.96038e+07	1.91976e+07	2.68827e+07	18991852	2.59378e+07	1.97863e+07	1.91441e+07	5.35652e+07	5.66993e+07	5.30909e+07	5.00436e+07	5.60982e+07	5.86762e+07
396POS		TG(16:0/14:0/18:2)+NH4	TG(48:2)+NH4	TG	(16:0/14:0/18:2)	(16:0)	(14:0)	(18:2)		C51 H98 O6 N1	820.739	21.9983	1.17133	0.35173	0.124692	0.0527772	1.49622e+07	1.42155e+07	1.61481e+07	1.5041e+07	4.26208e+06	3.38268e+06	7.83364e+06	5.28266e+06	3.36262e+06	7.45956e+06	4.95774e+06	5.3347e+06	5.47294e+06	7.73162e+06	6.40823e+06	7.08915e+06	2.19775e+07	2.31239e+07	2.13142e+07	1.84005e+07	2.24561e+07	2.31228e+07
395POS		TG(16:0/14:0/18:3)+NH4	TG(48:3)+NH4	TG	(16:0/14:0/18:3)	(16:0)	(14:0)	(18:3)		C51 H96 O6 N1	818.723	21.0644	0.399039	0.0010927	0.0947136	0.0426907	3.06468e+07	2.95617e+07	2.87195e+07	2.77166e+07	1.14804e+07	8.55123e+06	1.3211e+07	1.03493e+07	5.90713e+06	1.49625e+07	2.97537e+06	2.94758e+06	3.47424e+06	5.40011e+06	5.48559e+06	5.43978e+06	4.87704e+07	5.53803e+07	5.09847e+07	5.40909e+07	6.35767e+07	5.88249e+07
414POS		TG(15:0/16:0/18:1)+NH4	TG(49:1)+NH4	TG	(15:0/16:0/18:1)	(15:0)	(16:0)	(18:1)		C52 H102 O6 N1	836.77	23.2942	2.73646	6.22021e-05	0.187702	0.101488	8.44242e+06	1.07431e+07	9.19098e+06	9.70932e+06	5.1527e+06	2.27895e+06	2.8972e+06	3.96455e+06	2.41043e+06	4.44763e+06	1.09302e+07	1.16342e+07	8.38351e+06	7.51957e+06	1.16225e+07	7.79012e+06	7.25458e+06	8.69794e+06	1.01229e+07	7.61915e+06	9.72124e+06	8.78853e+06
802NEG		DGDG(16:0/18:1)+HCOO	DGDG(34:1)+HCOO	DGDG	(16:0/18:1)	(16:0)	(18:1)			C50 H91 O17	963.626	12.7601	0.2652	3.08831e-05	0.650546	0.0699821	3.11217e+07	3.42184e+07	3.01068e+07	2.92094e+07	2.82416e+07	3.09007e+07	4.29435e+07	3.05806e+07	2.14533e+07	3.90003e+07	6.378e+06	8.557e+06	5.21168e+06	1.08055e+07	8.59115e+06	1.1672e+07	4.40642e+07	3.94287e+07	4.44137e+07	3.29304e+07	4.03403e+07	4.50406e+07
407POS		TG(15:0/16:1/18:3)+NH4	TG(49:4)+NH4	TG	(15:0/16:1/18:3)	(15:0)	(16:1)	(18:3)		C52 H96 O6 N1	830.723	20.7894	0.667827	0.206029	0.0547407	0.055022	8.6892e+06	8.1253e+06	9.25315e+06	8.45664e+06	5.65808e+06	4.12126e+06	5.96586e+06	3.5849e+06	1.72927e+06	8.86522e+06	1.18403e+06	2.36376e+06	2.16626e+06	4.72928e+06	3.71267e+06	5.82845e+06	1.20088e+07	1.2655e+07	1.29614e+07	9.16422e+06	1.12627e+07	1.26921e+07
439POS		TG(18:0/16:0/16:0)+NH4	TG(50:0)+NH4	TG	(18:0/16:0/16:0)	(18:0)	(16:0)	(16:0)		C53 H106 O6 N1	852.801	24.3355	2.01091	1.92975e-06	0.25387	0.0844928	21593334	2.00813e+07	2.33637e+07	1.93327e+07	8.76032e+06	8.39425e+06	9.84526e+06	1.15613e+07	1.00004e+07	9.95337e+06	1.96866e+07	2.3752e+07	1.72728e+07	1.84624e+07	1.91922e+07	1.93023e+07	2.36151e+07	2.29573e+07	2.22953e+07	1.7273e+07	3.30248e+07	2.34251e+07
435POS		TG(16:0/16:0/18:1)+NH4	TG(50:1)+NH4	TG	(16:0/16:0/18:1)	(16:0)	(16:0)	(18:1)		C53 H104 O6 N1	850.786	23.6668	1.84849	0.000203757	0.42859	0.0518644	2.26344e+08	2.17783e+08	2.44953e+08	2.37627e+08	2.67694e+07	2.39483e+07	3.73535e+07	2.9686e+07	2.28329e+07	4.25786e+07	6.02501e+07	6.04714e+07	4.12131e+07	5.572e+07	6.35588e+07	5.73724e+07	382470470	4.70808e+08	3.09698e+08	3.23466e+08	6.01866e+08	4.09872e+08
431POS		TG(16:0/16:0/18:2)+NH4	TG(50:2)+NH4	TG	(16:0/16:0/18:2)	(16:0)	(16:0)	(18:2)		C53 H102 O6 N1	848.77	22.9692	1.01497	0.946229	0.40495	0.0358688	3.3367e+08	3.07787e+08	3.31031e+08	324654677	8.74451e+07	6.44667e+07	1.36936e+08	8.16804e+07	5.70383e+07	1.3343e+08	6.48789e+07	7.08578e+07	5.6696e+07	1.43406e+08	1.0634e+08	1.27218e+08	504396272	5.66321e+08	4.44384e+08	3.51235e+08	6.33037e+08	4.90256e+08
429POS		TG(16:0/16:0/18:3)+NH4	TG(50:3)+NH4	TG	(16:0/16:0/18:3)	(16:0)	(16:0)	(18:3)		C53 H100 O6 N1	846.755	22.22	0.593065	0.0170587	0.156856	0.0311143	7.0612e+08	717393081	7.4112e+08	7.56386e+08	215110386	178040018	1.93432e+08	1.83991e+08	1.26226e+08	2.78112e+08	9.02738e+07	6.95278e+07	7.48607e+07	1.17606e+08	1.67335e+08	1.77195e+08	9.9989e+08	1226998823	1007680400	1009666239	1578918567	1175788904
427POS		TG(18:1/14:0/18:3)+NH4	TG(50:4)+NH4	TG	(18:1/14:0/18:3)	(18:1)	(14:0)	(18:3)		C53 H98 O6 N1	844.739	21.0877	0.191808	0.000239109	0.413638	0.0364903	2.79166e+08	2.65472e+08	2.60886e+08	2.56908e+08	8.97054e+07	7.32149e+07	1.22194e+08	1.01633e+08	45887253	137356750	1.24344e+07	1.56781e+07	1.06667e+07	1.8782e+07	2.45541e+07	2.72134e+07	4.57954e+08	4.93259e+08	4.80314e+08	4.47039e+08	5.96441e+08	5.41666e+08
424POS		TG(16:1/16:1/18:3)+NH4	TG(50:5)+NH4	TG	(16:1/16:1/18:3)	(16:1)	(16:1)	(18:3)		C53 H96 O6 N1	842.723	19.9449	0.242166	0.00220228	0.338981	0.0294048	2.22792e+08	2.21459e+08	2.35829e+08	2.29996e+08	7.37132e+07	6.39399e+07	133683506	8.77013e+07	2.93657e+07	1.2022e+08	1.4535e+07	1.94367e+07	1.52827e+07	2.26742e+07	2.24153e+07	2.88273e+07	3.70667e+08	3.80178e+08	4.07317e+08	3.41384e+08	3.52598e+08	3.57956e+08
801NEG		DGDG(16:0/18:2)+HCOO	DGDG(34:2)+HCOO	DGDG	(16:0/18:2)	(16:0)	(18:2)			C50 H89 O17	961.611	11.9645	0.789834	0.463254	0.259787	0.0907493	4.28047e+07	4.24846e+07	3.90991e+07	3.50522e+07	1.93422e+07	1.89279e+07	5.64317e+07	2.43987e+07	6.51135e+06	4.31641e+07	1.71814e+07	2.38562e+07	1.4544e+07	2.4494e+07	2.57686e+07	2.74608e+07	6.63789e+07	5.94065e+07	6.72202e+07	3.5078e+07	5.06279e+07	5.77891e+07
166POS		Cer(d18:0+pO/24:0)+H	Cer(d42:0+pO)+H	Cer	(d18:0+pO/24:0)	(d18:0+pO)	(24:0)			C42 H86 O4 N1	668.655	17.3593	0.493967	0.000316175	0.82726	0.0328864	2236487097	2300246632	2384912827	2400558823	2215932310	2013578126	1790723359	1619642669	2190749755	2241636698	5.10157e+08	9.24026e+08	720752983	1377034445	9.0574e+08	1525590652	1656299891	2071362200	2059522798	2254635616	2590970721	2284297912
420POS		TG(14:0/18:3/18:3)+NH4	TG(50:6)+NH4	TG	(14:0/18:3/18:3)	(14:0)	(18:3)	(18:3)		C53 H94 O6 N1	840.708	18.9276	0.078586	1.67278e-05	0.793799	0.0315453	4.60628e+08	4.50505e+08	479852263	4.47893e+08	2.24533e+08	2.18618e+08	3.26492e+08	3.16078e+08	1.47442e+08	3.39509e+08	1.43005e+07	1.71958e+07	1.68892e+07	2.47327e+07	2.29771e+07	2.74948e+07	5.8178e+08	6.6471e+08	7.52865e+08	776874974	8.34593e+08	7.58861e+08
417POS		TG(18:3/14:3/18:3)+Na	TG(50:9)+Na	TG	(18:3/14:3/18:3)	(18:3)	(14:3)	(18:3)		C53 H84 O6 Na1	839.616	17.9277	0.571151	2.29245e-05	0.0908749	0.0620648	7.82152e+07	7.78471e+07	8.34866e+07	8.86346e+07	1.04319e+08	9.74235e+07	8.54943e+07	8.73526e+07	9.7973e+07	1.04595e+08	4.43997e+07	4.54759e+07	5.02479e+07	5.323e+07	6.48382e+07	7.14522e+07	6.5361e+07	8.23976e+07	6.73087e+07	6.12542e+07	6.75787e+07	6.76987e+07
466POS		TG(16:0/17:1/18:1)+NH4	TG(51:2)+NH4	TG	(16:0/17:1/18:1)	(16:0)	(17:1)	(18:1)		C54 H104 O6 N1	862.786	23.3322	1.63672	0.0479268	0.163209	0.110839	1.85326e+07	1.45456e+07	1.60929e+07	1.81656e+07	5.22367e+06	2.75901e+06	8.00211e+06	4.67377e+06	3.17989e+06	9.05996e+06	7.95897e+06	8.34232e+06	4.50675e+06	1.27496e+07	1.0873e+07	9.41482e+06	2.58e+07	2.51705e+07	2.0568e+07	1.42774e+07	2.99096e+07	2.48052e+07
800NEG		DGDG(16:0/18:3)+HCOO	DGDG(34:3)+HCOO	DGDG	(16:0/18:3)	(16:0)	(18:3)			C50 H87 O17	959.595	11.2349	0.770735	0.133883	0.280375	0.0834043	1.08544e+08	1.04758e+08	1.01617e+08	8.91049e+07	6.45607e+07	7.83974e+07	1.24892e+08	7.98527e+07	4.86062e+07	9.81831e+07	5.26688e+07	7.34279e+07	5.19858e+07	7.52709e+07	6.36083e+07	6.41609e+07	1.13088e+08	1.18181e+08	1.32301e+08	9.43148e+07	9.14052e+07	1.1259e+08
189POS		Cer(d18:0+pO/24:0+O)+H	Cer(d42:0+pO+O)+H	Cer	(d18:0+pO/24:0+O)	(d18:0+pO)	(24:0+O)			C42 H86 O5 N1	684.65	15.8616	0.37457	0.000152909	0.116177	0.0204133	2.03043e+07	2.07161e+07	2.02484e+07	2.11535e+07	1.12002e+07	1.1355e+07	1.83124e+07	1.65628e+07	1.03193e+07	1.71556e+07	3.94692e+06	5.36876e+06	4.57873e+06	6.22473e+06	5.31891e+06	6.36499e+06	2.3295e+07	614089	2.76027e+07	2.14904e+07	3.81553e+07	2.74298e+07
459POS		TG(16:0/17:1/18:3)+NH4	TG(51:4)+NH4	TG	(16:0/17:1/18:3)	(16:0)	(17:1)	(18:3)		C54 H100 O6 N1	858.755	21.75	0.419204	0.0660329	0.0983413	0.0523467	3.5655e+07	3.80163e+07	3.49456e+07	3.35681e+07	1.66485e+07	1.05071e+07	3.60123e+07	1.02631e+07	6.68388e+06	3.17604e+07	4.93717e+06	4.78369e+06	3.94316e+06	9.27733e+06	1.17812e+07	1.21761e+07	6.35953e+07	5.81765e+07	5.21425e+07	3.16387e+07	5.8793e+07	6.27495e+07
455POS		TG(15:0/18:2/18:3)+NH4	TG(51:5)+NH4	TG	(15:0/18:2/18:3)	(15:0)	(18:2)	(18:3)		C54 H98 O6 N1	856.739	20.7755	0.337712	0.0306731	0.200629	0.0358941	5.091e+07	4.68346e+07	4.78268e+07	4.88937e+07	3.72257e+07	2.52006e+07	4.26865e+07	2.30786e+07	1.01854e+07	7.14396e+07	5.5228e+06	6.25954e+06	3.55478e+06	1.69385e+07	1.59433e+07	2.26387e+07	6.20883e+07	8.63655e+07	7.10779e+07	4.96903e+07	7.09247e+07	6.82265e+07
454POS		TG(15:0/18:2/18:3)+NH4	TG(51:5)+NH4	TG	(15:0/18:2/18:3)	(15:0)	(18:2)	(18:3)		C54 H98 O6 N1	856.739	21.1507	0.100639	0.000536473	0.234753	0.0764627	4.9551e+07	4.93192e+07	4.83647e+07	4.19199e+07	2.74043e+07	1.58665e+07	3.30322e+07	2.31606e+07	1.06535e+07	4.05579e+07	1.59696e+06	2.49956e+06	1.60525e+06	1.75629e+06	3.1039e+06	4.60189e+06	5.95073e+07	6.11873e+07	8.08962e+07	8.01756e+07	6.87142e+07	7.25303e+07
446POS		TG(15:0/18:3/18:3)+NH4	TG(51:6)+NH4	TG	(15:0/18:3/18:3)	(15:0)	(18:3)	(18:3)		C54 H96 O6 N1	854.723	19.6674	0.455593	0.031009	0.203217	0.027549	9.37054e+07	9.23278e+07	9.6801e+07	9.79545e+07	6.16795e+07	4.60115e+07	6.51644e+07	4.1279e+07	1.63719e+07	9.51751e+07	1.62312e+07	1.57331e+07	1.39441e+07	3.32311e+07	2.73119e+07	4.19268e+07	1.09325e+08	1.52721e+08	1.37458e+08	1.04863e+08	1.41416e+08	1.22826e+08
438POS		TG(18:4/15:0/18:3)+NH4	TG(51:7)+NH4	TG	(18:4/15:0/18:3)	(18:4)	(15:0)	(18:3)		C54 H94 O6 N1	852.708	18.6168	0.0616879	0.000217869	0.784441	0.0702995	3.20665e+08	3.04142e+08	2.78927e+08	2.77861e+08	281258905	2.70889e+08	3.09282e+08	1.88936e+08	9.02193e+07	3.90948e+08	1.02338e+07	1.03962e+07	7.72257e+06	2.62744e+07	1.27528e+07	2.70973e+07	2.48566e+08	3.27943e+08	4.49818e+08	3.58872e+08	3.4328e+08	3.60295e+08
440POS		TG(51:9)+Na	TG(51:9)+Na	TG	(51:9)	(51:9)				C54 H86 O6 Na1	853.632	18.3839	0.724189	0.00104297	0.296971	0.0714642	3.70954e+08	3.92286e+08	3.7609e+08	4.32933e+08	4.77092e+08	4.09903e+08	4.25077e+08	3.85784e+08	4.3997e+08	4.64698e+08	2.38036e+08	3.0924e+08	2.7009e+08	3.55928e+08	325092604	3.86332e+08	4.19824e+08	4.1325e+08	4.33544e+08	4.01213e+08	3.812e+08	3.80123e+08
497POS		TG(18:0/16:0/18:0)+NH4	TG(52:0)+NH4	TG	(18:0/16:0/18:0)	(18:0)	(16:0)	(18:0)		C55 H110 O6 N1	880.833	24.8764	1.96785	3.39003e-06	0.301064	0.0802175	3.98191e+07	3.62937e+07	4.38861e+07	3.85965e+07	1.15753e+07	1.22462e+07	1.54746e+07	1.74654e+07	1.26552e+07	1.44679e+07	3.036e+07	3.08577e+07	2.46292e+07	2.5531e+07	2.49379e+07	2.87565e+07	5.54839e+07	4.38931e+07	3.94576e+07	3.10086e+07	70890075	5.6815e+07
190POS		Cer(d18:0+pO/24:0+O)+H	Cer(d42:0+pO+O)+H	Cer	(d18:0+pO/24:0+O)	(d18:0+pO)	(24:0+O)			C42 H86 O5 N1	684.65	16.8531	1.03093	0.743101	0.371823	0.033001	2.02979e+08	1.98768e+08	1.94543e+08	1.87811e+08	9.06576e+07	9.22548e+07	8.1389e+07	7.19547e+07	1.16716e+08	1.03913e+08	8.08788e+07	9.47263e+07	8.04073e+07	9.70931e+07	1.13466e+08	107538681	2.9987e+08	3.6043e+08	2.70299e+08	3.08248e+08	4.02912e+08	3.10536e+08
492POS		TG(18:0/16:0/18:1)+NH4	TG(52:1)+NH4	TG	(18:0/16:0/18:1)	(18:0)	(16:0)	(18:1)		C55 H108 O6 N1	878.817	24.3276	2.45211	3.37351e-05	0.342286	0.0736754	6.21111e+07	5.72654e+07	6.79728e+07	5.99359e+07	1.27588e+07	1.16152e+07	1.40225e+07	1.38069e+07	1.30857e+07	1.74918e+07	3.8161e+07	3.89214e+07	2.30083e+07	3.97634e+07	2.90263e+07	3.41071e+07	8.43784e+07	1.12251e+08	7.71174e+07	5.96893e+07	1.73753e+08	8.77586e+07
467POS		TG(52:11)+Na	TG(52:11)+Na	TG	(52:11)	(52:11)				C55 H84 O6 Na1	863.616	16.883	0.490556	3.09759e-06	0.0932946	0.0423062	2.51545e+07	2.52495e+07	2.73676e+07	2.67697e+07	2.328e+07	2.24891e+07	2.38731e+07	2.10798e+07	2.29797e+07	2.65991e+07	7.1954e+06	1.14912e+07	9.93135e+06	1.30463e+07	1.31363e+07	1.40249e+07	2.92217e+07	3.3135e+07	2.76673e+07	2.44197e+07	2.80628e+07	2.76759e+07
486POS		TG(16:0/18:1/18:1)+NH4	TG(52:2)+NH4	TG	(16:0/18:1/18:1)	(16:0)	(18:1)	(18:1)		C55 H106 O6 N1	876.801	23.672	1.40532	0.0170284	0.534133	0.0542394	7.41979e+08	7.13541e+08	8.11068e+08	7.61482e+08	6.19102e+07	5.94196e+07	9.6451e+07	6.68677e+07	6.10761e+07	1.06499e+08	1.143e+08	1.03095e+08	7.49986e+07	1.20249e+08	1.10303e+08	1.12571e+08	1384337402	1755168297	1163230947	9.1405e+08	1938583842	1480219906
449POS		TG(16:0/18:1/18:3)+H	TG(52:4)+H	TG	(16:0/18:1/18:3)	(16:0)	(18:1)	(18:3)		C55 H99 O6	855.744	22.2487	0.396389	0.00469718	0.0944488	0.0353551	5.12771e+07	5.05318e+07	5.24488e+07	5.47602e+07	1.17746e+07	9.14206e+06	1.49811e+07	1.239e+07	8.38119e+06	2.21893e+07	4.21376e+06	3.48423e+06	3.27387e+06	5.39936e+06	7.23253e+06	7.65476e+06	7.50132e+07	9.56076e+07	6.91015e+07	6.35053e+07	9.85168e+07	9.35722e+07
477POS		TG(16:0/18:1/18:3)+NH4	TG(52:4)+NH4	TG	(16:0/18:1/18:3)	(16:0)	(18:1)	(18:3)		C55 H102 O6 N1	872.77	22.2487	0.434725	0.00215562	0.779266	0.0273882	4573864777	4358336695	4577429551	4643977525	1158849242	8.80097e+08	1303440185	1064612041	7.24506e+08	1656051372	4.00999e+08	3.25049e+08	3.05192e+08	4.66896e+08	6.53213e+08	7.99369e+08	7184515131	8760666220	6246642928	6040005485	9681414399	7607924388
478POS		TG(16:0/18:1/18:3)+NH4	TG(52:4)+NH4	TG	(16:0/18:1/18:3)	(16:0)	(18:1)	(18:3)		C55 H102 O6 N1	872.77	22.623	0.425806	0.00880616	0.309218	0.144998	5.83601e+08	6.78773e+08	6.92314e+08	5.02021e+08	1.51945e+08	124915023	2.26204e+08	131127593	8.34112e+07	2.56688e+08	5.25845e+07	4.88317e+07	4.04599e+07	8.13537e+07	9.74601e+07	9.41683e+07	9.15063e+08	9.41634e+08	7.01481e+08	6.31453e+08	1498246195	1023071297
191POS		Cer(d18:0+pO/24:0+O)+H	Cer(d42:0+pO+O)+H	Cer	(d18:0+pO/24:0+O)	(d18:0+pO)	(24:0+O)			C42 H86 O5 N1	684.65	17.287	0.721944	0.152377	0.045075	0.101064	4.28265e+07	4.04131e+07	3.93051e+07	4.9003e+07	2.11093e+07	1.57934e+07	1.27928e+07	1.2266e+07	2.20189e+07	1.89121e+07	7.84194e+06	1.01419e+07	1.27322e+07	1.94601e+07	1.98305e+07	4.2759e+06	1.39413e+07	54235149	1.40421e+07	1.38312e+07	6.69415e+07	4.48035e+07
141POS		Cer(d18:1/24:0)+H	Cer(d42:1)+H	Cer	(d18:1/24:0)	(d18:1)	(24:0)			C42 H84 O3 N1	650.645	17.364	0.505622	0.000439926	0.0706963	0.0572693	1.98147e+07	1.99126e+07	2.18475e+07	1.91682e+07	1.76929e+07	1.63556e+07	1.53947e+07	1.39327e+07	1.8039e+07	1.7489e+07	3.91595e+06	7.27698e+06	5.87321e+06	1.18137e+07	7.90302e+06	1.32251e+07	1.55306e+07	1.64636e+07	1.57524e+07	2.06968e+07	2.24877e+07	1.81813e+07
441POS		TG(16:0/18:2/18:3)+H	TG(52:5)+H	TG	(16:0/18:2/18:3)	(16:0)	(18:2)	(18:3)		C55 H97 O6	853.728	21.2598	0.385259	0.00361432	0.144435	0.106409	5.60019e+07	6.27556e+07	4.98846e+07	5.11e+07	2.55761e+07	1.90558e+07	2.72566e+07	2.06176e+07	1.14615e+07	3.52452e+07	6.32123e+06	6.51249e+06	4.39936e+06	1.14305e+07	8.35586e+06	1.66136e+07	8.04968e+07	8.95734e+07	7.25231e+07	7.29518e+07	8.63632e+07	8.79298e+07
473POS	Y	TG(16:0/18:2/18:3)+NH4	TG(52:5)+NH4	TG	(16:0/18:2/18:3)	(16:0)	(18:2)	(18:3)		C55 H100 O6 N1	870.755	21.2598	0.383802	0.00298736	1.35465	0.00709985	4448620578	4486566137	4481637675	4418669665	2221377842	1793138210	2511636864	1740511505	9.40847e+08	2909342757	4.94761e+08	6.024e+08	3.77253e+08	9.7034e+08	806361171	1399363156	6661897926	7820049952	6493863077	5767840083	7377171607	6832899111
474POS		TG(16:0/18:2/18:3)+NH4	TG(52:5)+NH4	TG	(16:0/18:2/18:3)	(16:0)	(18:2)	(18:3)		C55 H100 O6 N1	870.755	21.7927	0.963858	0.935411	0.239754	0.0528163	1.45366e+08	1.32259e+08	1.47852e+08	1.36102e+08	6.54405e+07	5.27173e+07	1.04074e+08	6.22729e+07	3.22347e+07	1.06253e+08	19921267	2.37916e+07	1.44905e+07	1.42228e+08	3.75151e+07	1.69759e+08	2.54665e+08	2.5055e+08	2.28806e+08	181543280	2.76253e+08	2.58647e+08
436POS		TG(16:0/18:3/18:3)+H	TG(52:6)+H	TG	(16:0/18:3/18:3)	(16:0)	(18:3)	(18:3)		C55 H95 O6	851.712	20.2572	0.181232	2.00721e-07	0.465305	0.0803802	1.26013e+08	1.49479e+08	1.33929e+08	1.47467e+08	1.1221e+08	1.08719e+08	9.63579e+07	1.32188e+08	8.87921e+07	1.11381e+08	1.27445e+07	1.54983e+07	9.9623e+06	2.82401e+07	1.89847e+07	3.23074e+07	1.46013e+08	1.45104e+08	1.72933e+08	1.83067e+08	1.61338e+08	1.70887e+08
471POS	Y	TG(16:0/18:3/18:3)+NH4	TG(52:6)+NH4	TG	(16:0/18:3/18:3)	(16:0)	(18:3)	(18:3)		C55 H98 O6 N1	868.739	20.2572	0.184452	4.24604e-07	4.30437	0.00957013	11650301025	11821960845	11789008118	11923603059	9119699253	9282184562	8222701863	10970437136	7359868257	10807065590	1084543026	1352014327	8.86307e+08	2343069032	1750858260	2868596054	12706941924	13847042807	14223817448	14812964318	15003814860	15258155601
808NEG		DGDG(18:1/18:1)+HCOO	DGDG(36:2)+HCOO	DGDG	(18:1/18:1)	(18:1)	(18:1)			C52 H93 O17	989.642	12.8567	0.778347	0.289888	0.126759	0.333381	1.43253e+07	8.45427e+06	7.46234e+06	8.06174e+06	6.54558e+06	2.88327e+06	8.41969e+06	3.26569e+06	3.78918e+06	8.0563e+06	3.15623e+06	3.84514e+06	3.32831e+06	4.7421e+06	5.48814e+06	5.09416e+06	2.00577e+07	1.27426e+07	1.50392e+07	7.01644e+06	1.50186e+07	1.20373e+07
807NEG		DGDG(18:1/18:2)+HCOO	DGDG(36:3)+HCOO	DGDG	(18:1/18:2)	(18:1)	(18:2)			C52 H91 O17	987.626	12.2023	0.760681	0.12944	0.205334	0.110985	3.50848e+07	3.64784e+07	2.9856e+07	2.93198e+07	2.2312e+07	2.32836e+07	3.88408e+07	2.77523e+07	1.48725e+07	3.77132e+07	1.73255e+07	1.98702e+07	1.90762e+07	2.18612e+07	2.51369e+07	2.20709e+07	3.63708e+07	3.88666e+07	4.99911e+07	3.284e+07	5.87401e+07	4.56229e+07
161POS		Cer(d18:1/24:0+O)+H	Cer(d42:1+O)+H	Cer	(d18:1/24:0+O)	(d18:1)	(24:0+O)			C42 H84 O4 N1	666.639	14.2629	0.360503	0.00150773	0.271143	0.0302978	8.32587e+07	8.78092e+07	8.83897e+07	8.40317e+07	6.29701e+07	7.20552e+07	1.29487e+08	8.44462e+07	4.77539e+07	1.05181e+08	2.16131e+07	3.044e+07	2.55315e+07	3.57025e+07	3.01396e+07	3.75069e+07	7.51838e+07	7.61987e+07	1.03609e+08	8.31709e+07	9.6381e+07	1.04481e+08
806NEG		DGDG(18:1/18:3)+HCOO	DGDG(36:4)+HCOO	DGDG	(18:1/18:3)	(18:1)	(18:3)			C52 H89 O17	985.611	11.3233	0.439199	4.40564e-05	0.791567	0.0600105	8.39343e+07	8.05912e+07	7.62607e+07	7.324e+07	6.58643e+07	6.54317e+07	8.28234e+07	6.22719e+07	5.24345e+07	8.55736e+07	2.35228e+07	2.96365e+07	2.62892e+07	3.1876e+07	3.93848e+07	3.12943e+07	9.53396e+07	102212303	1.36149e+08	9.68763e+07	9.47801e+07	1.15199e+08
162POS		Cer(d18:1+hO/24:0)+H	Cer(d42:1+hO)+H	Cer	(d18:1+hO/24:0)	(d18:1+hO)	(24:0)			C42 H84 O4 N1	666.639	15.4409	0.576771	0.0159414	0.0410576	0.0238728	1.78944e+07	1.77832e+07	1.86794e+07	1.77943e+07	1.00534e+07	1.46298e+07	1.87314e+07	2.20134e+07	1.20891e+07	1.54268e+07	4.71349e+06	6.47115e+06	7.05036e+06	1.39048e+07	1.10529e+07	1.04147e+07	1.6791e+07	1.89576e+07	2.02629e+07	2.02806e+07	2.62156e+07	1.89757e+07
470POS	Y	TG(16:1/18:3/18:3)+NH4	TG(52:7)+NH4	TG	(16:1/18:3/18:3)	(16:1)	(18:3)	(18:3)		C55 H96 O6 N1	866.723	19.0013	0.0660076	5.33396e-05	1.08127	0.013181	8.65511e+08	8.39155e+08	8.56114e+08	8.48213e+08	4.13689e+08	3.99805e+08	6.16617e+08	5.89073e+08	237843282	6.78712e+08	2.53548e+07	3.12902e+07	3.27302e+07	2.04429e+07	4.08892e+07	4.30736e+07	1025958081	1215377524	1321604469	1218328192	1802688436	1336508297
468POS		TG(18:4/16:1/18:3)+NH4	TG(52:8)+NH4	TG	(18:4/16:1/18:3)	(18:4)	(16:1)	(18:3)		C55 H94 O6 N1	864.708	18.0042	0.0372545	6.04651e-05	0.397675	0.0239477	9.4717e+07	9.63276e+07	9.98754e+07	9.52962e+07	5.38324e+07	5.82358e+07	7.88215e+07	6.53478e+07	2.69026e+07	9.16513e+07	1.42262e+06	1.61806e+06	2.03482e+06	2.77042e+06	3.35294e+06	2.7638e+06	1.30489e+08	1.5617e+08	1.46741e+08	1.25122e+08	165649180	1.54003e+08
160POS		Cer(d18:1+hO/24:0)+H	Cer(d42:1+hO)+H	Cer	(d18:1+hO/24:0)	(d18:1+hO)	(24:0)			C42 H84 O4 N1	666.639	16.6239	0.275178	6.31463e-06	0.716524	0.231801	3.45712e+08	5.30635e+08	3.43607e+08	355653359	317772021	4.76326e+08	3.06539e+08	3.08337e+08	3.45463e+08	3.69203e+08	5.61658e+07	9.07374e+07	7.30729e+07	1.42985e+08	8.72111e+07	1.34207e+08	5.26113e+08	4.25832e+08	6.90776e+08	8.68812e+08	4.31372e+08	5.03286e+08
815NEG		CL(18:2/16:1/18:2/18:2)-H	CL(70:7)-H	CL	(18:2/16:1/18:2/18:2)	(18:2)	(16:1)	(18:2)	(18:2)	C79 H139 O17 P2	1421.95	19.169	1.3937	0.171464	0.0665896	0.15499	640564	916219	866723	753023	170867	258848	739443	452201	163774	414552	369805	522014	447622	660714	512396	553140	1.34727e+06	1.23648e+06	1.48035e+06	756957	1.32294e+06	1.70663e+06
426POS		AGlcSiE(17:1)+NH4	AGlcSiE(17:1)+NH4	AGlcSiE	(17:1)	(17:1)				C52 H94 O7 N1	844.702	18.0078	0.169183	3.9336e-08	0.472535	0.0294106	1.12625e+08	1.08992e+08	1.15191e+08	1.08153e+08	9.85861e+07	1.12304e+08	9.20459e+07	1.05712e+08	1.0689e+08	1.26966e+08	9.60547e+06	1.14853e+07	1.43713e+07	1.71424e+07	3.19262e+07	2.417e+07	1.0655e+08	1.51419e+08	1.05107e+08	8.89076e+07	1.53261e+08	1.21174e+08
465POS		TG(12:0/18:3/22:6)+NH4	TG(52:9)+NH4	TG	(12:0/18:3/22:6)	(12:0)	(18:3)	(22:6)		C55 H92 O6 N1	862.692	17.0413	0.0271865	7.39023e-06	0.476377	0.0131187	1.37736e+08	1.3518e+08	1.33469e+08	1.34902e+08	7.63714e+07	7.57742e+07	1.00499e+08	9.30565e+07	4.68598e+07	1.15716e+08	1.90212e+06	1.5899e+06	1.86048e+06	2.65219e+06	3.08176e+06	2.73184e+06	1.74614e+08	2.11448e+08	1.96811e+08	1.96651e+08	3.16872e+08	2.37823e+08
511POS		TG(18:1/17:1/18:1)+NH4	TG(53:3)+NH4	TG	(18:1/17:1/18:1)	(18:1)	(17:1)	(18:1)		C56 H106 O6 N1	888.801	23.3465	0.586833	0.0897809	0.0361232	0.0263998	3.51673e+07	3.71497e+07	3.70475e+07	3.58612e+07	8.56192e+06	5.54835e+06	1.61138e+07	6.39505e+06	7.02182e+06	1.71124e+07	5.32165e+06	4.57331e+06	3.39917e+06	7.002e+06	8.49577e+06	6.86018e+06	7.53115e+07	6.39365e+07	5.83215e+07	3.71106e+07	7.44521e+07	6.66161e+07
510POS		TG(18:1/17:1/18:1)+NH4	TG(53:3)+NH4	TG	(18:1/17:1/18:1)	(18:1)	(17:1)	(18:1)		C56 H106 O6 N1	888.801	23.6834	0.341678	0.00562316	0.113032	0.0629666	1.34108e+08	125499811	1.46269e+08	1.35387e+08	1.60801e+07	1.13875e+07	2.03976e+07	1.58477e+07	1.45295e+07	3.19015e+07	4.7269e+06	4.31791e+06	3.84683e+06	4.67555e+06	1.50432e+07	5.0233e+06	2.36075e+08	2.38187e+08	3.02757e+08	2.33742e+08	2.74151e+08	2.84677e+08
508POS		TG(18:1/17:1/18:2)+NH4	TG(53:4)+NH4	TG	(18:1/17:1/18:2)	(18:1)	(17:1)	(18:2)		C56 H104 O6 N1	886.786	22.6928	0.340184	0.033923	0.16621	0.244804	9.11342e+07	7.57734e+07	4.86521e+07	8.10116e+07	3.68793e+07	2.10333e+07	8.10878e+07	1.98107e+07	2.02493e+07	6.12818e+07	9.19435e+06	8.42379e+06	7.83825e+06	1.66259e+07	2.02656e+07	1.94126e+07	127021670	9.31215e+07	3.84436e+07	6.98804e+07	108075373	1.31493e+08
507POS		TG(17:0/18:1/18:3)+NH4	TG(53:4)+NH4	TG	(17:0/18:1/18:3)	(17:0)	(18:1)	(18:3)		C56 H104 O6 N1	886.786	23.0033	0.204701	0.000818744	0.293651	0.0392173	1.38454e+08	1.25948e+08	1.30819e+08	1.31021e+08	5.0295e+07	3.15836e+07	6.96172e+07	3.85058e+07	3.28538e+07	8.12939e+07	7.15881e+06	8.53011e+06	6.02738e+06	1.25302e+07	1.38689e+07	1.41444e+07	1.97618e+08	2.08652e+08	2.35371e+08	1.80455e+08	2.62926e+08	2.59089e+08
505POS		TG(18:1/17:1/18:3)+NH4	TG(53:5)+NH4	TG	(18:1/17:1/18:3)	(18:1)	(17:1)	(18:3)		C56 H102 O6 N1	884.77	21.7701	0.263631	0.0332946	0.235136	0.0541746	9.67234e+07	9.05243e+07	1.03288e+08	9.58849e+07	5.11041e+07	2.73302e+07	117508514	2.82143e+07	1.80399e+07	9.05374e+07	9.55224e+06	1.02218e+07	8.06137e+06	1.74399e+07	1.95353e+07	22908492	1.6611e+08	1.65192e+08	1.56627e+08	7.94834e+07	1.68406e+08	2.11491e+08
504POS		TG(18:2/17:1/18:2)+NH4	TG(53:5)+NH4	TG	(18:2/17:1/18:2)	(18:2)	(17:1)	(18:2)		C56 H102 O6 N1	884.77	22.2882	0.196191	0.000302212	0.46037	0.0270013	3.17276e+08	3.00645e+08	3.19272e+08	315026470	123319753	8.37288e+07	1.3429e+08	1.13392e+08	6.54906e+07	1.8716e+08	1.95084e+07	1.95452e+07	1.55515e+07	2.20575e+07	2.93598e+07	3.27593e+07	4.30929e+08	4.28065e+08	5.29624e+08	5.48084e+08	5.16015e+08	5.3012e+08
805NEG		DGDG(18:2/18:3)+HCOO	DGDG(36:5)+HCOO	DGDG	(18:2/18:3)	(18:2)	(18:3)			C52 H87 O17	983.595	10.4349	0.842027	0.581942	0.268205	0.0723408	7.52786e+07	6.89581e+07	6.39118e+07	6.59485e+07	2.72188e+07	2.93626e+07	7.59345e+07	3.36124e+07	1.08073e+07	6.56146e+07	2.80052e+07	3.33603e+07	2.42601e+07	3.06095e+07	5.66686e+07	3.13301e+07	1.11996e+08	9.29545e+07	1.05754e+08	6.8602e+07	1.02178e+08	9.69227e+07
187POS		Cer(d18:1+hO/24:0+O)+H	Cer(d42:1+hO+O)+H	Cer	(d18:1+hO/24:0+O)	(d18:1+hO)	(24:0+O)			C42 H84 O5 N1	682.634	15.1201	0.537686	0.000234269	0.427762	0.0197846	1337398029	1333420439	1391214966	1364132527	8.40217e+08	906093240	1210926657	1025227004	8.0025e+08	1105127926	3.53009e+08	4.53102e+08	495520916	6.28187e+08	5.6103e+08	6.7496e+08	1597287065	1667728013	1691431752	1738071366	1818481844	1702049346
500POS		TG(18:4/17:0/18:2)+NH4	TG(53:6)+NH4	TG	(18:4/17:0/18:2)	(18:4)	(17:0)	(18:2)		C56 H100 O6 N1	882.755	20.2265	0.470422	8.77104e-05	0.132944	0.17987	5.02679e+07	3.28876e+07	4.91856e+07	4.65876e+07	3.87692e+07	4.55399e+07	4.66814e+07	3.49797e+07	4.20942e+07	4.15938e+07	1.26362e+07	1.55425e+07	1.21989e+07	2.64101e+07	2.0831e+07	2.9826e+07	4.73314e+07	4.6756e+07	3.12273e+07	4.80068e+07	3.63577e+07	5.02419e+07
501POS		TG(18:3/17:1/18:2)+NH4	TG(53:6)+NH4	TG	(18:3/17:1/18:2)	(18:3)	(17:1)	(18:2)		C56 H100 O6 N1	882.755	20.7135	0.521501	0.153244	0.0914616	0.132317	7.36499e+07	6.88232e+07	7.24912e+07	5.43209e+07	2.92305e+07	2.77533e+07	1.07733e+08	3.16536e+07	1.69737e+07	7.65383e+07	1.88461e+07	2.11348e+07	1.57304e+07	3.09795e+07	2.68152e+07	3.76679e+07	1.20473e+08	1.05469e+08	9.43934e+07	6.15529e+07	1.10168e+08	1.22231e+08
496POS		TG(18:3/17:1/18:3)+NH4	TG(53:7)+NH4	TG	(18:3/17:1/18:3)	(18:3)	(17:1)	(18:3)		C56 H98 O6 N1	880.739	19.6984	0.0839521	0.000289418	0.455326	0.0359713	158258287	1.55534e+08	1.63766e+08	1.68575e+08	7.79669e+07	7.76398e+07	1.2429e+08	8.66743e+07	3.86491e+07	1.45078e+08	4.79344e+06	4.88565e+06	5.4064e+06	9.62295e+06	1.22217e+07	9.26858e+06	2.35916e+08	273854552	2.30154e+08	1.92774e+08	4.11162e+08	2.82466e+08
491POS		TG(15:0/18:3/20:5)+NH4	TG(53:8)+NH4	TG	(15:0/18:3/20:5)	(15:0)	(18:3)	(20:5)		C56 H96 O6 N1	878.723	18.5655	0.0829985	0.000231565	0.439885	0.081432	1.57237e+08	155557275	1.38181e+08	1.33886e+08	6.86854e+07	8.42313e+07	1.10926e+08	8.64523e+07	3.34083e+07	1.33435e+08	4.42721e+06	4.24393e+06	3.84553e+06	1.15635e+07	1.10126e+07	7.82894e+06	2.11124e+08	2.4786e+08	2.26517e+08	193765748	2.86503e+08	2.36992e+08
485POS		TG(18:3/13:0/22:6)+NH4	TG(53:9)+NH4	TG	(18:3/13:0/22:6)	(18:3)	(13:0)	(22:6)		C56 H94 O6 N1	876.708	17.5735	0.04089	2.65694e-05	0.324816	0.00827386	5.77176e+07	5.788e+07	5.81895e+07	5.8808e+07	3.12291e+07	3.54472e+07	4.68128e+07	5.29211e+07	2.34651e+07	5.75815e+07	1.62929e+06	896326	1.94778e+06	2.14541e+06	1.91531e+06	1.5844e+06	6.94358e+07	7.87931e+07	7.71987e+07	7.5728e+07	1.28993e+08	9.3933e+07
186POS		Cer(d18:1+hO/24:0+O)+H	Cer(d42:1+hO+O)+H	Cer	(d18:1+hO/24:0+O)	(d18:1+hO)	(24:0+O)			C42 H84 O5 N1	682.634	16.2791	0.302511	1.35167e-05	0.545615	0.192377	3.41602e+08	457995723	3.15891e+08	3.12109e+08	2.03437e+08	2.25894e+08	3.01099e+08	1.99038e+08	2.80898e+08	2.2341e+08	6.08412e+07	5.39769e+07	3.91099e+07	125006755	6.86618e+07	8.61358e+07	3.3203e+08	4.17774e+08	4.22444e+08	4.69166e+08	5.85167e+08	411936205
539POS		TG(18:0/18:0/18:0)+NH4	TG(54:0)+NH4	TG	(18:0/18:0/18:0)	(18:0)	(18:0)	(18:0)		C57 H114 O6 N1	908.864	25.3629	1.88063	3.21187e-07	0.314841	0.105962	4.8615e+07	4.0466e+07	5.0828e+07	4.2849e+07	1.39094e+07	1.35595e+07	1.70662e+07	1.99322e+07	1.50469e+07	1.67582e+07	3.18982e+07	3.14527e+07	2.87901e+07	2.75695e+07	3.03209e+07	3.10215e+07	6.7903e+07	5.24305e+07	4.23814e+07	3.24797e+07	8.08049e+07	5.86719e+07
534POS		TG(20:0/16:0/18:1)+NH4	TG(54:1)+NH4	TG	(20:0/16:0/18:1)	(20:0)	(16:0)	(18:1)		C57 H112 O6 N1	906.848	24.8746	2.21901	2.38824e-05	0.183268	0.0891346	3.03485e+07	2.79355e+07	3.46083e+07	3.09129e+07	3.94443e+06	3.81901e+06	4.87355e+06	4.71059e+06	4.28719e+06	5.44795e+06	1.24268e+07	9.58193e+06	8.4411e+06	1.19237e+07	8.75247e+06	8.97103e+06	5.44468e+07	5.51246e+07	3.82527e+07	2.40926e+07	9.0071e+07	5.27836e+07
488POS		TG(18:2p/18:4/18:4)+Na	TG(54:10p)+Na	TG	(18:2p/18:4/18:4)	(18:2p)	(18:4)	(18:4)		C57 H90 O5 Na1	877.668	20.8071	0.2711	0.00488231	0.217635	0.12846	4.92349e+07	5.48115e+07	5.57065e+07	4.16512e+07	4.46757e+07	3.02501e+07	4.30125e+07	2.90819e+07	1.44551e+07	5.96883e+07	4.7951e+06	2.9126e+06	1.04477e+07	7.80498e+06	5.41354e+06	2.85835e+07	6.62087e+07	9.43626e+07	5.92504e+07	4.28278e+07	5.59144e+07	6.81882e+07
531POS		TG(18:0/18:1/18:1)+NH4	TG(54:2)+NH4	TG	(18:0/18:1/18:1)	(18:0)	(18:1)	(18:1)		C57 H110 O6 N1	904.833	24.3309	1.68888	0.00168867	0.334209	0.0498345	1.49779e+08	1.42799e+08	1.59497e+08	1.44885e+08	1.95425e+07	2.12633e+07	2.57093e+07	2.16638e+07	1.96094e+07	2.75247e+07	4.19255e+07	2.98275e+07	2.62942e+07	4.80299e+07	4.28641e+07	3.95862e+07	2.49649e+08	327337598	2.0776e+08	1.52725e+08	4.82774e+08	2.46651e+08
530POS		TG(18:1/18:1/18:1)+NH4	TG(54:3)+NH4	TG	(18:1/18:1/18:1)	(18:1)	(18:1)	(18:1)		C57 H108 O6 N1	902.817	23.6758	0.97126	0.817164	0.44172	0.0566727	1204788911	1205968856	1352078147	1291447538	9.66969e+07	9.52891e+07	1.53962e+08	1.11311e+08	1.0058e+08	166865003	1.30896e+08	9.9917e+07	9.41327e+07	1.34421e+08	1.15268e+08	1.29242e+08	2452210465	2948979842	1993690787	1414296638	3119657806	2525122560
804NEG		DGDG(18:3/18:3)+HCOO	DGDG(36:6)+HCOO	DGDG	(18:3/18:3)	(18:3)	(18:3)			C52 H85 O17	981.579	9.59064	0.72576	0.0415602	0.805042	0.101423	5.19018e+08	4.28724e+08	4.42796e+08	4.17539e+08	270956072	2.96985e+08	4.30868e+08	2.95465e+08	1.98521e+08	3.8782e+08	1.80456e+08	2.49772e+08	1.92427e+08	246573969	264147832	2.31498e+08	5.84612e+08	5.39464e+08	6.63634e+08	538186840	5.0613e+08	6.26256e+08
527POS		TG(18:0/18:1/18:3)+NH4	TG(54:4)+NH4	TG	(18:0/18:1/18:3)	(18:0)	(18:1)	(18:3)		C57 H106 O6 N1	900.801	22.9966	0.408951	0.162423	0.125933	0.078822	692951257	8.27289e+08	8.17077e+08	7.97888e+08	1.27925e+08	1.18259e+08	6.32749e+08	1.26844e+08	1.07043e+08	1.81817e+08	8.83858e+07	6.12423e+07	6.3373e+07	9.22489e+07	1.08866e+08	1.15327e+08	3633428490	2048730127	1125487133	9.12848e+08	2394033560	1522334012
528POS		TG(18:1/18:1/18:2)+NH4	TG(54:4)+NH4	TG	(18:1/18:1/18:2)	(18:1)	(18:1)	(18:2)		C57 H106 O6 N1	900.801	23.7007	0.508545	0.00656732	0.0165134	0.0589302	6.55043e+07	5.99723e+07	6.69281e+07	6.89622e+07	1.61741e+07	1.37234e+07	2.65065e+07	1.50888e+07	1.23808e+07	2.58653e+07	1.18373e+07	8.30505e+06	9.31552e+06	8.51622e+06	1.02805e+07	7.5525e+06	1.10861e+08	1.51123e+08	1.26234e+08	1.14087e+08	1.12288e+08	1.13853e+08
525POS	Y	TG(18:1/18:1/18:3)+NH4	TG(54:5)+NH4	TG	(18:1/18:1/18:3)	(18:1)	(18:1)	(18:3)		C57 H104 O6 N1	898.786	22.2724	0.174863	0.000727103	1.56473	0.0330952	6588060071	6455259517	6939256771	6834504267	1346499260	8.84071e+08	2003477572	1211080030	7.52135e+08	2193486656	2.44293e+08	1.92226e+08	2.15184e+08	2.52572e+08	3.5704e+08	2.05916e+08	10966010843	13548201588	8989224360	7789009730	14531518391	12399527571
811NEG		DGDG(18:3/20:3)+HCOO	DGDG(38:6)+HCOO	DGDG	(18:3/20:3)	(18:3)	(20:3)			C54 H89 O17	1009.61	10.6775	0.774238	0.147302	0.0931249	0.138459	4.87111e+06	4.06545e+06	4.3402e+06	3.4779e+06	3.82959e+06	4.71253e+06	5.45861e+06	4.21868e+06	2.32773e+06	5.27136e+06	1.80757e+06	3.44985e+06	2.47734e+06	4.34479e+06	3.83154e+06	4.07857e+06	2.61595e+06	2.84765e+06	4.34197e+06	4.08631e+06	3.80932e+06	3.55374e+06
156POS		Cer(d18:2/24:0+O)+H	Cer(d42:2+O)+H	Cer	(d18:2/24:0+O)	(d18:2)	(24:0+O)			C42 H82 O4 N1	664.624	15.1349	0.563888	8.16158e-05	0.0609726	0.0686846	3.87735e+07	3.90989e+07	3.92958e+07	3.38864e+07	2.42487e+07	2.32083e+07	3.12612e+07	2.80211e+07	2.46956e+07	2.86563e+07	9.98736e+06	1.31724e+07	1.44118e+07	1.81291e+07	1.61608e+07	1.8412e+07	4.34761e+07	4.65875e+07	4.37719e+07	4.63794e+07	4.92071e+07	4.99766e+07
154POS		Cer(d18:2/24:0+O)+H	Cer(d42:2+O)+H	Cer	(d18:2/24:0+O)	(d18:2)	(24:0+O)			C42 H82 O4 N1	664.624	15.7672	0.752882	0.106622	0.0841318	0.0440593	2.54141e+07	2.36903e+07	2.29731e+07	2.46084e+07	1.28579e+07	1.46809e+07	1.95393e+07	1.96427e+07	1.18342e+07	1.81532e+07	1.00509e+07	8.11035e+06	8.97852e+06	1.05678e+07	1.70778e+07	1.80245e+07	3.02683e+07	2.73092e+07	3.06311e+07	3.15718e+07	3.67741e+07	3.24773e+07
523POS	Y	TG(18:1/18:2/18:3)+NH4	TG(54:6)+NH4	TG	(18:1/18:2/18:3)	(18:1)	(18:2)	(18:3)		C57 H102 O6 N1	896.77	21.281	0.146901	0.00088691	2.01446	0.00901523	5144319324	5208792505	5235216097	5142237539	1966649547	1623721845	3083247420	1857530257	8.69937e+08	3436853547	2.63194e+08	2.53783e+08	253363887	2.85186e+08	417203779	4.13171e+08	8852700428	10626442474	7887223215	6218910281	11317550363	9021801333
521POS	Y	TG(18:1/18:2/18:3)+NH4	TG(54:6)+NH4	TG	(18:1/18:2/18:3)	(18:1)	(18:2)	(18:3)		C57 H102 O6 N1	896.77	21.5509	0.172724	8.65557e-07	1.07359	0.0591417	1233189166	1089521210	1185941092	1103924751	5.84124e+08	5.17033e+08	4.99856e+08	642858080	426386655	7.05697e+08	6.95817e+07	7.40914e+07	7.09558e+07	1.14962e+08	1.04755e+08	1.48763e+08	1300634999	1873306279	1420725386	1320013633	2250487400	1864694087
155POS		Cer(d18:1+hO/24:1)+H	Cer(d42:2+hO)+H	Cer	(d18:1+hO/24:1)	(d18:1+hO)	(24:1)			C42 H82 O4 N1	664.624	13.7333	0.288673	0.00132967	0.358245	0.0604462	9.81075e+07	8.95554e+07	9.15625e+07	1.01986e+08	7.96542e+07	8.51439e+07	1.58358e+08	9.31613e+07	5.49057e+07	1.3905e+08	1.63374e+07	2.51839e+07	2.19566e+07	4.02891e+07	3.31083e+07	3.9294e+07	8.1762e+07	7.89791e+07	1.06302e+08	102778693	9.08396e+07	109003539
522POS		TG(18:0/18:3/18:3)+NH4	TG(54:6)+NH4	TG	(18:0/18:3/18:3)	(18:0)	(18:3)	(18:3)		C57 H102 O6 N1	896.77	21.8173	0.167915	0.00378709	0.656486	0.0464614	4.60084e+08	4.63434e+08	5.08627e+08	4.75444e+08	2.21647e+08	168575235	4.88564e+08	2.03904e+08	1.26238e+08	421552683	3.93413e+07	4.12992e+07	3.49315e+07	3.72112e+07	6.48636e+07	5.61352e+07	8.65422e+08	8.10035e+08	7.37078e+08	4.85419e+08	1036738359	9.05983e+08
139POS		Cer(d18:2/24:1)+H	Cer(d42:3)+H	Cer	(d18:2/24:1)	(d18:2)	(24:1)			C42 H80 O3 N1	646.613	15.6392	0.551625	0.000658279	0.052533	0.0763938	1.62103e+07	1.59651e+07	1.61972e+07	1.86753e+07	2.04665e+07	1.48691e+07	1.56832e+07	1.24328e+07	2.0384e+07	1.5778e+07	6.23252e+06	8.17296e+06	8.53715e+06	9.87543e+06	1.02179e+07	1.19133e+07	1.26797e+07	1.51217e+07	1.45145e+07	3.65089e+07	1.68781e+07	1.52183e+07
188POS		Cer(d18:0+pO/25:0)+H	Cer(d43:0+pO)+H	Cer	(d18:0+pO/25:0)	(d18:0+pO)	(25:0)			C43 H88 O4 N1	682.671	18.0545	4.64715	1.44757e-05	0.883819	0.0524265	1.30911e+08	1.23769e+08	1.37035e+08	1.39302e+08	4.70101e+07	3.68907e+07	4.42622e+07	2.95823e+07	3.33361e+07	5.23827e+07	1.20303e+08	1.69617e+08	1.66777e+08	2.28996e+08	2.01627e+08	2.44094e+08	5.80111e+07	6.58282e+07	5.89223e+07	5.08958e+07	6.38929e+07	6.36697e+07
489POS		TG(18:3/18:2/18:2)+H	TG(54:7)+H	TG	(18:3/18:2/18:2)	(18:3)	(18:2)	(18:2)		C57 H97 O6	877.728	20.2866	0.0677898	1.09147e-05	0.441857	0.0707407	1.24756e+08	1.44764e+08	1.30557e+08	1.42627e+08	6.68505e+07	6.01392e+07	9.59441e+07	8.69649e+07	5.30306e+07	1.09312e+08	5.01998e+06	2.92445e+06	3.3979e+06	3.56268e+06	8.65555e+06	8.45261e+06	1.92435e+08	2.56349e+08	2.05774e+08	1.67569e+08	2.72757e+08	2.33758e+08
518POS	Y	TG(18:3/18:2/18:2)+NH4	TG(54:7)+NH4	TG	(18:3/18:2/18:2)	(18:3)	(18:2)	(18:2)		C57 H100 O6 N1	894.755	20.2866	0.0884538	2.57754e-05	4.35958	0.044258	14885097195	15892143733	14312849371	14802445668	7185699399	6304743775	9313755456	8860836026	4770701903	11662390379	5.46682e+08	5.72866e+08	6.11715e+08	6.68071e+08	9.33415e+08	9.21712e+08	21691437028	25480937911	21191730597	17942048698	27568237279	22204470145
517POS	Y	TG(18:3/18:2/18:2)+NH4	TG(54:7)+NH4	TG	(18:3/18:2/18:2)	(18:3)	(18:2)	(18:2)		C57 H100 O6 N1	894.755	20.7469	0.0875003	1.94723e-05	1.41214	0.142614	1255769370	1098184475	1398978079	1537221490	6.64094e+08	7.30805e+08	1113449677	7.85535e+08	5.89488e+08	1199128483	8.13288e+07	5.12422e+07	8.16742e+07	4.68384e+07	7.80534e+07	1.05583e+08	2186353801	2313498437	1890625216	1717458993	2556008668	2313105548
519POS		TG(18:1/18:3/18:3)+NH4	TG(54:7)+NH4	TG	(18:1/18:3/18:3)	(18:1)	(18:3)	(18:3)		C57 H100 O6 N1	894.755	22.3044	0.130416	0.0115948	0.183177	0.166793	3.14117e+07	2.35108e+07	3.10434e+07	3.57242e+07	1.88836e+07	1.34098e+07	5.12175e+07	2.09646e+07	5.82266e+06	2.60854e+07	1.07787e+06	1.49114e+06	2.43862e+06	2.01933e+06	4.45696e+06	6.30272e+06	5.91759e+07	5.45421e+07	4.87197e+07	4.88062e+07	6.92261e+07	3.05421e+07
704NEG		DGMG(18:3)+HCOO	DGMG(18:3)+HCOO	DGMG	(18:3)	(18:3)				C34 H57 O16	721.365	2.41679	3.58058	2.58204e-05	0.4103	0.0309592	5.96666e+06	5.55751e+06	5.90363e+06	5.81589e+06	1.56924e+06	1.97793e+06	4.5972e+06	3.44323e+06	375628	3.86049e+06	7.78929e+06	9.2095e+06	7.66602e+06	9.48586e+06	1.19041e+07	1.06033e+07	3.94604e+06	4.16446e+06	4.7312e+06	2.27004e+06	3.10807e+06	3.15927e+06
818NEG		CL(18:3/18:2/16:1/20:4)-H	CL(72:10)-H	CL	(18:3/18:2/16:1/20:4)	(18:3)	(18:2)	(16:1)	(20:4)	C81 H137 O17 P2	1443.93	17.4151	2.4332	7.01064e-05	0.550071	0.117044	1.79763e+07	1.70963e+07	1.51802e+07	1.3817e+07	5.10435e+06	7.21867e+06	1.35022e+07	9.61023e+06	4.48186e+06	8.74427e+06	1.59669e+07	1.87984e+07	2.15959e+07	1.85357e+07	2.43492e+07	1.91574e+07	1.34638e+07	1.36476e+07	2.25595e+07	1.72598e+07	1.68572e+07	1.96873e+07
620NEG		FA(18:4)-H	FA(18:4)-H	FA	(18:4)	(18:4)				O2 H27 C18	275.202	2.38364	0.0764377	2.28504e-05	0.457222	0.0230093	6.85661e+06	7.15056e+06	7.22153e+06	7.15891e+06	1.63795e+07	1.21987e+07	6.69224e+06	9.04725e+06	1.28444e+07	1.53357e+07	902360	1.14078e+06	921997	855951	1.01406e+06	706412	2.47426e+06	2.95378e+06	4.29274e+06	9.63776e+06	2.63477e+06	4.87975e+06
225POS		Cer(d18:0+pO/25:0+O)+H	Cer(d43:0+pO+O)+H	Cer	(d18:0+pO/25:0+O)	(d18:0+pO)	(25:0+O)			C43 H88 O5 N1	698.666	17.509	2.37171	0.000160764	0.305204	0.0378856	3.03755e+07	2.80827e+07	2.9834e+07	30543212	1.04691e+07	8.18865e+06	1.36537e+07	8.95128e+06	8.32506e+06	1.53462e+07	1.86577e+07	2.44791e+07	2.10202e+07	2.7872e+07	2.83393e+07	3.36365e+07	3.36168e+07	3.50697e+07	2.63097e+07	2.13788e+07	3.90531e+07	3.04558e+07
483POS		TG(18:3/18:2/18:3)+H	TG(54:8)+H	TG	(18:3/18:2/18:3)	(18:3)	(18:2)	(18:3)		C57 H95 O6	875.712	19.1724	0.0994205	0.000226647	0.39879	0.0386208	1.0725e+08	1.12323e+08	1.16408e+08	1.16489e+08	63654620	5.8941e+07	9.44496e+07	7.71602e+07	3.05401e+07	1.12083e+08	5.33833e+06	6.15835e+06	6.76631e+06	6.35284e+06	9.43472e+06	9.37916e+06	1.5344e+08	169285299	1.65782e+08	1.56138e+08	1.7537e+08	1.59742e+08
516POS	Y	TG(18:3/18:2/18:3)+NH4	TG(54:8)+NH4	TG	(18:3/18:2/18:3)	(18:3)	(18:2)	(18:3)		C57 H98 O6 N1	892.739	19.1724	0.0979785	0.000123298	4.10777	0.0155617	12134025589	11690615104	11986524075	11985408219	6831462659	6701379370	10026770869	8062818467	3184345806	11028857019	5.4526e+08	6.1986e+08	729270804	6.90905e+08	9.75388e+08	9.30223e+08	15822655454	18491245124	17773111055	16101798495	18826195829	17319728451
184POS		Cer(d18:1/25:0+O)+H	Cer(d43:1+O)+H	Cer	(d18:1/25:0+O)	(d18:1)	(25:0+O)			C43 H86 O4 N1	680.655	14.8457	1.08622	0.679334	0.122472	0.0335123	8.98787e+06	8.53518e+06	8.86374e+06	8.35627e+06	4.26724e+06	4.32283e+06	9.69561e+06	5.74801e+06	2.31872e+06	7.96549e+06	4.78751e+06	6.45736e+06	5.87633e+06	6.00141e+06	7.21011e+06	6.94411e+06	9.38245e+06	9.17061e+06	1.06365e+07	6.82166e+06	8.31985e+06	1.02506e+07
515POS	Y	TG(18:3/18:2/18:3)+NH4	TG(54:8)+NH4	TG	(18:3/18:2/18:3)	(18:3)	(18:2)	(18:3)		C57 H98 O6 N1	892.739	19.7429	0.103486	0.00037814	1.16025	0.0200683	9.86192e+08	9.83454e+08	9.80969e+08	1023183300	540851368	5.27637e+08	9.3727e+08	5.53973e+08	2.8633e+08	9.74586e+08	5.95609e+07	6.80642e+07	6.01625e+07	5.77562e+07	8.92738e+07	6.0566e+07	1366875775	1538931736	1443907417	1297196413	2209166268	1549534159
185POS		Cer(d18:1+hO/25:0)+H	Cer(d43:1+hO)+H	Cer	(d18:1+hO/25:0)	(d18:1+hO)	(25:0)			C43 H86 O4 N1	680.655	17.3739	1.03125	0.901188	0.293357	0.0532049	1.27354e+08	1.27632e+08	1.39114e+08	1.40428e+08	7.41774e+07	6.57691e+07	9.10159e+07	6.56088e+07	55662090	9.20655e+07	3.47266e+07	6.20282e+07	4.49698e+07	1.30721e+08	5.83006e+07	1.27437e+08	1.34027e+08	1.58127e+08	1.64917e+08	1.61582e+08	1.21829e+08	1.40398e+08
479POS		TG(18:3/18:3/18:3)+H	TG(54:9)+H	TG	(18:3/18:3/18:3)	(18:3)	(18:3)	(18:3)		C57 H93 O6	873.697	18.1625	0.0433107	1.94165e-06	0.629506	0.0800946	1.69829e+08	1.76335e+08	2.02367e+08	1.92315e+08	1.37741e+08	1.25768e+08	1.65458e+08	1.73973e+08	9.79332e+07	1.96312e+08	4.96381e+06	5.47427e+06	5.89702e+06	6.60244e+06	8.34465e+06	7.57559e+06	2.37839e+08	2.23861e+08	2.00656e+08	222754982	3.08327e+08	2.7463e+08
513POS	Y	TG(18:3/18:3/18:3)+NH4	TG(54:9)+NH4	TG	(18:3/18:3/18:3)	(18:3)	(18:3)	(18:3)		C57 H96 O6 N1	890.723	18.1625	0.044138	4.92188e-06	6.71583	0.0350083	19618012379	20381514320	20337129815	21359277162	14620181973	15110247650	18687714265	23163310970	10872960616	21201335184	5.45307e+08	5.44687e+08	720530593	9.20208e+08	9.54057e+08	8.90371e+08	25790855000	23801482051	23880044402	24724423857	35002173937	27011189539
218POS		Cer(d18:1+hO/25:0+O)+H	Cer(d43:1+hO+O)+H	Cer	(d18:1+hO/25:0+O)	(d18:1+hO)	(25:0+O)			C43 H86 O5 N1	696.65	15.7557	0.984534	0.909487	0.304649	0.207745	9.45025e+07	7.99815e+07	8.80679e+07	1.26099e+08	4.00838e+07	3.79544e+07	6.64193e+07	5.18366e+07	3.34319e+07	5.64623e+07	3.14768e+07	4.29535e+07	4.83488e+07	5.56106e+07	4.83084e+07	5.5064e+07	1.42701e+08	1.49239e+08	1.46568e+08	1.23796e+08	148579822	1.56409e+08
219POS		Cer(d18:1+hO/25:0+O)+H	Cer(d43:1+hO+O)+H	Cer	(d18:1+hO/25:0+O)	(d18:1+hO)	(25:0+O)			C43 H86 O5 N1	696.65	16.8519	1.21717	0.264905	0.203849	0.0984791	3.26316e+07	3.24948e+07	3.25464e+07	3.93012e+07	1.44309e+07	1.09183e+07	1.59536e+07	1.53046e+07	1.09592e+07	2.29599e+07	1.21914e+07	1.67752e+07	1.40435e+07	2.57087e+07	1.86352e+07	2.28323e+07	7.00921e+07	6.20078e+07	4.83512e+07	5.07397e+07	5.47881e+07	6.05753e+07
627NEG	Y	LPC(16:0)+HCOO	LPC(16:0)+HCOO	LPC	(16:0)	(16:0)				C25 H51 O9 N1 P1	540.331	3.53559	0.30631	0.000301341	1.09913	0.0241596	9.72879e+07	9.52749e+07	9.18579e+07	9.3917e+07	1.45034e+08	8.46483e+07	7.53195e+07	7.6832e+07	9.44767e+07	1.25747e+08	1.60539e+07	1.97192e+07	2.26576e+07	4.28934e+07	3.45348e+07	4.85574e+07	6.16744e+07	6.5501e+07	9.1169e+07	1.07094e+08	6.76374e+07	9.39575e+07
181POS		Cer(d18:2/25:0+O)+H	Cer(d43:2+O)+H	Cer	(d18:2/25:0+O)	(d18:2)	(25:0+O)			C43 H84 O4 N1	678.639	14.2914	0.632603	0.106498	0.0451648	0.0398326	8.49502e+06	9.35175e+06	8.92143e+06	8.80981e+06	5.09059e+06	4.39433e+06	1.13809e+07	5.88561e+06	2.82952e+06	8.89559e+06	2.83271e+06	4.18933e+06	3.42157e+06	4.67736e+06	4.2743e+06	4.94514e+06	1.02958e+07	9.58425e+06	1.19323e+07	9.49806e+06	9.2703e+06	1.09462e+07
493POS		TG(18:2p/18:3/18:4)+Na	TG(54:9p)+Na	TG	(18:2p/18:3/18:4)	(18:2p)	(18:3)	(18:4)		C57 H92 O5 Na1	879.684	21.7466	0.602788	0.112498	0.0764547	0.027813	2.38654e+07	2.39469e+07	2.33914e+07	2.49792e+07	1.67053e+07	1.07986e+07	2.32799e+07	9.67728e+06	7.3892e+06	2.6325e+07	5.05662e+06	5.8532e+06	6.52601e+06	1.16675e+07	1.42542e+07	1.34102e+07	4.25459e+07	3.76544e+07	3.30503e+07	2.24926e+07	3.62672e+07	3.85511e+07
182POS		Cer(d18:2/25:0+O)+H	Cer(d43:2+O)+H	Cer	(d18:2/25:0+O)	(d18:2)	(25:0+O)			C43 H84 O4 N1	678.639	17.202	0.913114	0.742741	0.0394149	0.0778751	3.57207e+06	3.47957e+06	2.99854e+06	3.22952e+06	2.01743e+06	1.9841e+06	2.86743e+06	2.4488e+06	1.30923e+06	1.9697e+06	1.70253e+06	739724	3.04929e+06	3.75596e+06	970554	1.28416e+06	3.24418e+06	3.84806e+06	3.18458e+06	3.91841e+06	3.21461e+06	6.025e+06
543POS		TG(19:1/18:1/18:3)+NH4	TG(55:5)+NH4	TG	(19:1/18:1/18:3)	(19:1)	(18:1)	(18:3)		C58 H106 O6 N1	912.801	23.0175	0.110291	0.000562082	0.450326	0.049095	2.98428e+08	2.77063e+08	3.0335e+08	2.76122e+08	9.83515e+07	5.58692e+07	1.09559e+08	7.08835e+07	6.23969e+07	1.65495e+08	8.68851e+06	7.69182e+06	7.2917e+06	7.91347e+06	1.19785e+07	18480585	5.43587e+08	4.96398e+08	5.33791e+08	3.71305e+08	6.19284e+08	5.00928e+08
541POS		TG(19:1/18:2/18:3)+NH4	TG(55:6)+NH4	TG	(19:1/18:2/18:3)	(19:1)	(18:2)	(18:3)		C58 H104 O6 N1	910.786	20.2774	0.431633	5.0059e-05	0.213594	0.242377	5.92964e+07	5.50242e+07	8.06562e+07	9.14949e+07	8.43947e+07	7.47937e+07	7.94441e+07	65457566	8.47662e+07	8.89695e+07	2.35385e+07	2.7666e+07	1.88135e+07	4.54076e+07	3.50128e+07	5.58072e+07	8.1625e+07	7.07585e+07	4.8901e+07	7.40655e+07	5.10579e+07	4.83064e+07
628NEG		LPC(17:0)+HCOO	LPC(17:0)+HCOO	LPC	(17:0)	(17:0)				C26 H53 O9 N1 P1	554.346	4.18431	1.77476	0.0794021	0.0480934	0.11819	270814	352175	296536	285152	336057	152080	98960.7	120834	167855	291282	164187	178934	286495	396441	560007	485208	138608	162048	193279	293790	222062	206102
179POS		Cer(d18:1+hO/25:2)+H	Cer(d43:3+hO)+H	Cer	(d18:1+hO/25:2)	(d18:1+hO)	(25:2)			C43 H82 O4 N1	676.624	16.7338	4.94486	0.0161073	0.283693	0.0902047	1.0471e+07	9.89729e+06	1.03497e+07	1.21067e+07	5.49044e+06	4.67533e+06	6.64231e+06	4.14906e+06	3.15178e+06	5.77255e+06	1.29041e+07	1.75539e+07	5.80835e+07	2.00343e+07	1.97376e+07	1.94462e+07	6.04739e+06	6.70268e+06	7.1754e+06	5.71396e+06	5.93343e+06	7.12699e+06
540POS	Y	TG(19:1/18:2/18:3)+NH4	TG(55:6)+NH4	TG	(19:1/18:2/18:3)	(19:1)	(18:2)	(18:3)		C58 H104 O6 N1	910.786	22.3061	0.0599484	0.000382511	1.07841	0.0356842	1236129196	1198487628	1298640938	1278652086	5.01073e+08	3.02418e+08	518466159	4.71911e+08	2.52175e+08	8.55437e+08	2.96466e+07	3.16498e+07	2.59716e+07	2.40753e+07	3.40987e+07	2.8497e+07	1735470909	1839373912	2136755076	1768253383	2345744128	2280670596
537POS		TG(19:1/18:3/18:3)+NH4	TG(55:7)+NH4	TG	(19:1/18:3/18:3)	(19:1)	(18:3)	(18:3)		C58 H102 O6 N1	908.77	21.3366	0.0700711	0.000966956	0.934134	0.0247334	6.25754e+08	6.24753e+08	6.57193e+08	6.27223e+08	4.23512e+08	2.53413e+08	468109271	3.18455e+08	1.38016e+08	6.76695e+08	2.63299e+07	2.97098e+07	2.33733e+07	2.5321e+07	2.95783e+07	2.53238e+07	9.08671e+08	9.5109e+08	1071621911	9.37025e+08	1151122310	9.99403e+08
538POS		TG(19:1/18:3/18:3)+NH4	TG(55:7)+NH4	TG	(19:1/18:3/18:3)	(19:1)	(18:3)	(18:3)		C58 H102 O6 N1	908.77	21.852	0.125437	0.00220296	0.324023	0.0652219	8.84694e+07	7.88276e+07	9.09634e+07	8.23648e+07	5.23597e+07	3.57804e+07	7.36139e+07	3.98959e+07	2.25051e+07	9.97402e+07	6.46946e+06	8.30472e+06	5.38015e+06	5.412e+06	8.16214e+06	6.89996e+06	138225750	1.13073e+08	1.3896e+08	1.28185e+08	1.88514e+08	1.42318e+08
634NEG		LPC(18:0)+HCOO	LPC(18:0)+HCOO	LPC	(18:0)	(18:0)				C27 H55 O9 N1 P1	568.362	5.0185	0.547475	0.0400836	0.102235	0.0288729	1.98783e+06	2.05665e+06	2.01467e+06	1.91942e+06	2.73683e+06	1.42286e+06	892817	1.32153e+06	2.03158e+06	2.06651e+06	421141	564063	698417	1.19593e+06	1.12684e+06	1.72684e+06	1.11392e+06	1.57191e+06	1.35858e+06	2.3165e+06	3.18199e+06	1.56667e+06
220POS		Cer(d18:0+pO/26:0)+H	Cer(d44:0+pO)+H	Cer	(d18:0+pO/26:0)	(d18:0+pO)	(26:0)			C44 H90 O4 N1	696.686	17.3866	0.338944	9.28245e-05	0.112402	0.106952	1.36893e+07	1.47064e+07	1.45655e+07	1.74215e+07	1.09599e+07	1.10924e+07	1.42602e+07	1.14703e+07	8.16845e+06	1.34711e+07	1.87506e+06	3.40317e+06	2.32559e+06	5.41803e+06	3.15179e+06	7.35668e+06	16161187	1.94589e+07	1.89137e+07	1.52352e+07	2.69175e+07	2.13084e+07
533POS	Y	TG(19:1/18:3/18:4)+NH4	TG(55:8)+NH4	TG	(19:1/18:3/18:4)	(19:1)	(18:3)	(18:4)		C58 H100 O6 N1	906.755	20.3471	0.030915	2.87652e-05	2.01261	0.0145726	1732109887	1751892777	1789927649	1776314365	1564002370	1044100187	1716742991	1733939720	8.92122e+08	2278696338	4.18742e+07	5.28383e+07	4.2053e+07	4.86776e+07	5.17736e+07	4.81162e+07	1880394129	1826636144	2344417569	2482120730	2521815966	2310266331
574POS		TG(20:0/16:0/20:0)+NH4	TG(56:0)+NH4	TG	(20:0/16:0/20:0)	(20:0)	(16:0)	(20:0)		C59 H118 O6 N1	936.895	25.7965	1.52243	0.00106772	0.129046	0.065497	1.26007e+07	1.10266e+07	1.27679e+07	1.24428e+07	3.31016e+06	3.53563e+06	4.75081e+06	4.85001e+06	4.32217e+06	2.86536e+06	5.14115e+06	7.39077e+06	5.73891e+06	5.74676e+06	5.96302e+06	6.0006e+06	2.58213e+07	1.74701e+07	1.07703e+07	6.95366e+06	2.58977e+07	25552511
571POS		TG(16:0/18:1/22:0)+NH4	TG(56:1)+NH4	TG	(16:0/18:1/22:0)	(16:0)	(18:1)	(22:0)		C59 H116 O6 N1	934.88	25.3572	2.44787	1.54115e-06	0.162603	0.0932742	2.63228e+07	2.20125e+07	2.6151e+07	2.26724e+07	2.49277e+06	2.26717e+06	3.64388e+06	3.09447e+06	2.94768e+06	3.5337e+06	8.54976e+06	6.67192e+06	6.86248e+06	8.44651e+06	6.84881e+06	6.63244e+06	5.05191e+07	4.88128e+07	2.78717e+07	1.78333e+07	6.71191e+07	4.40246e+07
567POS		TG(20:0/18:1/18:1)+NH4	TG(56:2)+NH4	TG	(20:0/18:1/18:1)	(20:0)	(18:1)	(18:1)		C59 H114 O6 N1	932.864	24.9054	1.87844	0.000161122	0.197618	0.117256	4.79136e+07	3.9607e+07	5.18702e+07	4.32671e+07	5.38324e+06	5.59682e+06	8.13693e+06	6.82655e+06	5.14833e+06	8.08242e+06	1.48749e+07	1.10946e+07	9.77179e+06	1.44105e+07	1.18551e+07	1.15795e+07	8.22084e+07	100073648	6.32046e+07	3.66848e+07	127448849	72289340
565POS		TG(56:3)+NH4	TG(56:3)+NH4	TG	(56:3)	(56:3)				C59 H112 O6 N1	930.848	23.711	0.920149	0.660481	0.137573	0.0605307	1.26214e+08	1.26503e+08	1.12133e+08	1.2815e+08	1.45303e+07	1.5044e+07	2.31255e+07	1.44606e+07	1.38267e+07	2.37102e+07	1.61588e+07	1.33644e+07	1.1683e+07	2.7818e+07	1.32803e+07	1.40327e+07	2.10682e+08	2.32654e+08	1.56602e+08	1.24412e+08	2.50214e+08	1.95192e+08
564POS		TG(16:0/18:3/22:0)+NH4	TG(56:3)+NH4	TG	(16:0/18:3/22:0)	(16:0)	(18:3)	(22:0)		C59 H112 O6 N1	930.848	24.4689	0.676432	0.0352448	0.0896366	0.0285594	1.34908e+08	1.30671e+08	1.39306e+08	1.31953e+08	3.72289e+07	3.99674e+07	2.71205e+07	5.15674e+07	3.95514e+07	5.89733e+07	2.31398e+07	2.90444e+07	3.12524e+07	2.3204e+07	4.32259e+07	2.22238e+07	2.28855e+08	2.87943e+08	1.61856e+08	1.24596e+08	3.25755e+08	2.39591e+08
563POS		TG(18:1/18:1/20:2)+NH4	TG(56:4)+NH4	TG	(18:1/18:1/20:2)	(18:1)	(18:1)	(20:2)		C59 H110 O6 N1	928.833	23.1307	0.372112	0.00812612	0.178563	0.379532	3.68733e+08	3.35578e+08	355853694	1.29321e+08	4.5887e+07	4.19952e+07	8.41758e+07	3.10209e+07	2.73198e+07	7.48738e+07	1.938e+07	1.37057e+07	1.41211e+07	2.2892e+07	2.34405e+07	2.00564e+07	6.21526e+08	6.95269e+08	2.72308e+08	2.07236e+08	1.74103e+08	6.10169e+08
562POS		TG(20:0/18:1/18:3)+NH4	TG(56:4)+NH4	TG	(20:0/18:1/18:3)	(20:0)	(18:1)	(18:3)		C59 H110 O6 N1	928.833	23.7885	0.345365	2.02279e-06	0.238116	0.0695307	1.89339e+08	1.83837e+08	2.13532e+08	1.87849e+08	4.84695e+07	4.92124e+07	4.8884e+07	5.88074e+07	4.92205e+07	6.02701e+07	1.45432e+07	9.7951e+06	1.68445e+07	1.57084e+07	2.82464e+07	2.36053e+07	3.32257e+08	3.75969e+08	2.81802e+08	1.83157e+08	4.61425e+08	358723585
560POS		TG(20:0/18:2/18:3)+NH4	TG(56:5)+NH4	TG	(20:0/18:2/18:3)	(20:0)	(18:2)	(18:3)		C59 H108 O6 N1	926.817	22.2651	0.206358	0.000162898	0.677456	0.206305	6.6741e+08	627187201	9.67792e+08	712141691	2.5781e+08	2.13669e+08	3.64125e+08	2.16934e+08	1.61846e+08	3.78277e+08	4.91221e+07	4.03525e+07	4.73865e+07	5.42287e+07	67885363	6.96835e+07	9.36096e+08	9.88404e+08	7.41619e+08	6.38337e+08	9.66939e+08	8.92017e+08
633NEG		LPC(18:1)+HCOO	LPC(18:1)+HCOO	LPC	(18:1)	(18:1)				C27 H53 O9 N1 P1	566.346	3.4976	0.157934	0.000190644	0.418885	0.057869	1.02002e+07	9.43428e+06	9.04902e+06	9.03625e+06	1.20513e+07	7.04381e+06	1.06044e+07	1.07238e+07	8.77461e+06	1.84717e+07	575518	1.18169e+06	1.23043e+06	2.1074e+06	2.1397e+06	3.4526e+06	6.46749e+06	6.07455e+06	8.30886e+06	7.99733e+06	7.61121e+06	9.48851e+06
221POS		Cer(d18:0+pO/26:0)+H	Cer(d44:0+pO)+H	Cer	(d18:0+pO/26:0)	(d18:0+pO)	(26:0)			C44 H90 O4 N1	696.686	18.7558	0.421076	8.85501e-05	0.471319	0.0199433	3.83939e+08	3.88238e+08	3.96419e+08	4.01274e+08	3.62757e+08	3.33646e+08	2.66373e+08	3.00964e+08	3.44501e+08	4.05673e+08	8.57104e+07	1.20874e+08	8.9027e+07	1.92627e+08	1.3027e+08	2.29502e+08	2.89605e+08	3.73687e+08	3.53918e+08	3.82439e+08	5.12398e+08	4.48133e+08
817NEG		CL(18:3/18:2/14:0/22:6)-H	CL(72:11)-H	CL	(18:3/18:2/14:0/22:6)	(18:3)	(18:2)	(14:0)	(22:6)	C81 H135 O17 P2	1441.92	16.5975	1.22991	0.211962	0.299645	0.155286	1.66092e+07	1.61932e+07	1.2474e+07	1.25724e+07	6.93137e+06	9.00942e+06	1.62975e+07	1.4432e+07	6.48661e+06	1.12354e+07	1.28795e+07	9.37852e+06	1.57163e+07	1.31993e+07	1.39498e+07	1.40731e+07	1.09778e+07	1.19231e+07	1.94882e+07	1.74255e+07	1.27188e+07	1.59586e+07
461POS		AGlcSiE(18:0)+NH4	AGlcSiE(18:0)+NH4	AGlcSiE	(18:0)	(18:0)				C53 H98 O7 N1	860.734	19.7216	0.343065	0.000937688	0.21119	0.0419319	9.61551e+07	8.93508e+07	9.52461e+07	9.87729e+07	5.07234e+07	4.0693e+07	3.27297e+07	3.4133e+07	3.27495e+07	6.33749e+07	8.45629e+06	8.65848e+06	9.71278e+06	1.38682e+07	1.73466e+07	2.92346e+07	1.12121e+08	2.0058e+08	1.05797e+08	9.23833e+07	3.09163e+08	1.36865e+08
558POS		TG(20:0/18:3/18:3)+NH4	TG(56:6)+NH4	TG	(20:0/18:3/18:3)	(20:0)	(18:3)	(18:3)		C59 H106 O6 N1	924.801	21.305	0.182629	0.000398702	0.860405	0.0459253	7.75952e+08	7.17531e+08	7.21578e+08	7.81917e+08	406285110	3.40884e+08	6.14099e+08	3.37232e+08	2.03123e+08	5.88153e+08	6.02908e+07	6.18466e+07	6.99501e+07	7.16748e+07	9.89006e+07	9.20433e+07	1295784383	1383244461	1105891630	9.52442e+08	1543622825	1258530536
556POS		TG(20:0/18:3/18:3)+NH4	TG(56:6)+NH4	TG	(20:0/18:3/18:3)	(20:0)	(18:3)	(18:3)		C59 H106 O6 N1	924.801	21.7891	0.158823	0.000219605	0.617818	0.065907	2.70916e+08	2.34433e+08	259151929	2.70265e+08	1.7613e+08	1.53337e+08	268033018	1.69843e+08	1.04194e+08	2.81659e+08	2.07091e+07	2.16575e+07	1.64003e+07	4.50142e+07	2.84074e+07	5.09652e+07	3.87189e+08	3.40822e+08	3.55117e+08	3.03193e+08	4.00461e+08	3.92536e+08
557POS	Y	TG(20:1/18:2/18:3)+NH4	TG(56:6)+NH4	TG	(20:1/18:2/18:3)	(20:1)	(18:2)	(18:3)		C59 H106 O6 N1	924.801	22.6532	0.0286669	9.42973e-10	1.35123	0.0375763	6.7828e+08	6.33292e+08	6.85563e+08	6.85798e+08	5.88922e+08	6.11892e+08	5.58461e+08	7.44701e+08	697159252	6.63202e+08	1.55669e+07	1.38933e+07	1.42944e+07	2.04359e+07	2.39793e+07	2.26087e+07	6.12501e+08	6.39259e+08	6.12059e+08	4.4939e+08	7.58373e+08	7.7751e+08
535POS		TG(16:0/18:1/22:5)+H	TG(56:6)+H	TG	(16:0/18:1/22:5)	(16:0)	(18:1)	(22:5)		C59 H103 O6	907.775	23.679	0.557672	0.00107393	0.0798796	0.0656067	1.33709e+08	1.34933e+08	1.31386e+08	1.51183e+08	2.05552e+07	2.42787e+07	3.13903e+07	3.1443e+07	3.33916e+07	4.04673e+07	1.76133e+07	1.4252e+07	1.64875e+07	1.93949e+07	1.68261e+07	1.66582e+07	2.35824e+08	2.78086e+08	1.7608e+08	1.51809e+08	2.87852e+08	2.23911e+08
632NEG		LPC(18:2)+HCOO	LPC(18:2)+HCOO	LPC	(18:2)	(18:2)				C27 H51 O9 N1 P1	564.331	2.89199	0.239808	0.00241908	0.350789	0.0450302	1.04561e+07	1.08831e+07	9.78452e+06	1.016e+07	1.07057e+07	5.80718e+06	1.09167e+07	7.18523e+06	4.73118e+06	1.62334e+07	1.84351e+06	1.54952e+06	1.77991e+06	2.5695e+06	2.61421e+06	2.9717e+06	1.7965e+07	1.14666e+07	2.2293e+07	1.21028e+07	8.8034e+06	1.86836e+07
552POS	Y	TG(20:1/18:3/18:3)+NH4	TG(56:7)+NH4	TG	(20:1/18:3/18:3)	(20:1)	(18:3)	(18:3)		C59 H104 O6 N1	922.786	20.3021	0.192073	2.25486e-07	1.28668	0.184265	1014244836	1292394256	1516617837	1550506138	1048880258	7.26834e+08	8.76323e+08	8.15752e+08	7.52262e+08	1002794880	9.77534e+07	1.5408e+08	1.8866e+08	1.79391e+08	2.34985e+08	1.48298e+08	1253691232	1976466928	1659731958	1485825359	1377428486	1794887760
553POS		TG(18:1/18:3/20:3)+NH4	TG(56:7)+NH4	TG	(18:1/18:3/20:3)	(18:1)	(18:3)	(20:3)		C59 H104 O6 N1	922.786	21.5011	0.0918542	1.83445e-06	0.763118	0.060437	5.20949e+08	5.21004e+08	5.89394e+08	5.32981e+08	2.67364e+08	2.05841e+08	2.28718e+08	2.73743e+08	1.60789e+08	3.07471e+08	1.5128e+07	12221816	1.30569e+07	1.59874e+07	3.75625e+07	3.86742e+07	7.97525e+08	9.90173e+08	8.3709e+08	8.22108e+08	1386153434	1012321891
554POS		TG(18:3/18:2/20:2)+NH4	TG(56:7)+NH4	TG	(18:3/18:2/20:2)	(18:3)	(18:2)	(20:2)		C59 H104 O6 N1	922.786	22.3356	0.0444456	0.000935371	0.512429	0.0347305	2.18316e+08	2.07909e+08	2.21289e+08	2.25754e+08	1.28364e+08	5.90812e+07	1.12636e+08	9.17182e+07	5.01176e+07	1.97959e+08	4.05237e+06	6.21575e+06	4046451	4.96727e+06	4.63107e+06	4.52681e+06	3.03849e+08	2.33397e+08	4.03603e+08	3.874e+08	3.7583e+08	3.55036e+08
532POS		TG(16:0/18:1/22:6)+H	TG(56:7)+H	TG	(16:0/18:1/22:6)	(16:0)	(18:1)	(22:6)		C59 H101 O6	905.759	22.9917	0.335807	0.00763166	0.224957	0.0515399	1.58399e+08	1.49282e+08	1.56598e+08	1.69049e+08	59793411	4.51283e+07	1.05443e+08	2.63013e+07	4.6823e+07	8.15759e+07	1.41234e+07	1.45773e+07	1.63342e+07	2.09223e+07	1.96867e+07	3.69475e+07	2.43896e+08	5.24647e+08	1.89858e+08	1.59684e+08	2.55432e+08	4.27012e+08
550POS	Y	TG(18:3/18:2/20:3)+NH4	TG(56:8)+NH4	TG	(18:3/18:2/20:3)	(18:3)	(18:2)	(20:3)		C59 H102 O6 N1	920.77	19.1852	0.166799	5.99995e-06	1.66107	0.111017	1736668310	1446886772	1681607891	1900821969	1324015576	1361019312	1562082372	1469906301	7.91804e+08	1733147191	1.59067e+08	1.89711e+08	246174224	2.20906e+08	2.72578e+08	2.86314e+08	2085350045	2073097597	1885268750	1703046200	2052604560	2044610135
551POS		TG(18:3/18:3/20:2)+NH4	TG(56:8)+NH4	TG	(18:3/18:3/20:2)	(18:3)	(18:3)	(20:2)		C59 H102 O6 N1	920.77	19.7392	0.117931	0.000355064	0.619173	0.0936538	2.37648e+08	2.16849e+08	245080238	2.71902e+08	1.60208e+08	1.58448e+08	2.73964e+08	1.51959e+08	8.86905e+07	2.80604e+08	1.77488e+07	2.19369e+07	2.26926e+07	2.00955e+07	2.8122e+07	2.07647e+07	4.64237e+08	3.09445e+08	2.99532e+08	2.76636e+08	3.71881e+08	3.11697e+08
548POS		TG(18:3/18:2/20:3)+NH4	TG(56:8)+NH4	TG	(18:3/18:2/20:3)	(18:3)	(18:2)	(20:3)		C59 H102 O6 N1	920.77	20.3559	0.0941326	1.42885e-05	0.725123	0.0280164	3.47146e+08	3.45242e+08	358387172	3.34699e+08	2.21083e+08	1.95218e+08	2.57187e+08	2.37727e+08	1.19341e+08	3.04622e+08	1.41264e+07	1.35957e+07	1.42608e+07	2.24176e+07	2.86385e+07	3.26448e+07	5.35006e+08	5.11969e+08	4.64401e+08	4.39027e+08	5.56558e+08	5.10437e+08
242POS		Cer(d18:0+pO/26:0+O)+H	Cer(d44:0+pO+O)+H	Cer	(d18:0+pO/26:0+O)	(d18:0+pO)	(26:0+O)			C44 H90 O5 N1	712.681	17.313	0.230506	0.00118815	0.106274	0.041579	1.09011e+07	1.01167e+07	1.03725e+07	1.10567e+07	5.70404e+06	5.84491e+06	1.0635e+07	6.45973e+06	4.34492e+06	1.23419e+07	1.47593e+06	1.51063e+06	1.70677e+06	2.15e+06	1.60708e+06	1.99852e+06	1.10419e+07	1.64674e+07	1.36278e+07	1.26031e+07	2.58951e+07	1.60658e+07
549POS		TG(18:3/18:2/20:3)+NH4	TG(56:8)+NH4	TG	(18:3/18:2/20:3)	(18:3)	(18:2)	(20:3)		C59 H102 O6 N1	920.77	20.9257	0.208816	0.000942272	0.127229	0.0738117	1.4781e+07	1.45997e+07	1.70729e+07	1.59748e+07	8.61017e+06	9.49327e+06	1.54322e+07	9.59615e+06	5.22256e+06	1.42247e+07	759294	1.12382e+06	865337	1.88575e+06	1.89275e+06	6.54058e+06	2.15511e+07	2.07403e+07	2.08752e+07	1.74128e+07	2.66765e+07	2.36988e+07
582POS		TG(16:0/18:3/23:0)+NH4	TG(57:3)+NH4	TG	(16:0/18:3/23:0)	(16:0)	(18:3)	(23:0)		C60 H114 O6 N1	944.864	24.8776	0.986464	0.929986	0.0847452	0.177509	1.96889e+07	1.29897e+07	1.64003e+07	1.4852e+07	4.51545e+06	2.79912e+06	5.955e+06	3.83407e+06	3.0481e+06	4.73907e+06	3.80434e+06	3.19974e+06	2.81057e+06	5.24912e+06	4.92185e+06	4.56827e+06	2.46872e+07	2.97316e+07	2.84162e+07	1.55029e+07	2.55351e+07	2.56409e+07
577POS		TG(19:1/18:4/20:1)+NH4	TG(57:6)+NH4	TG	(19:1/18:4/20:1)	(19:1)	(18:4)	(20:1)		C60 H108 O6 N1	938.817	22.3151	0.075732	2.99763e-05	0.454208	0.0633993	1.25819e+08	1.09707e+08	1.13671e+08	122358162	9.36274e+07	6.42333e+07	9.13157e+07	7.77521e+07	5.2235e+07	1.2841e+08	6.26024e+06	6.56049e+06	6.04221e+06	5.52592e+06	7.80166e+06	6.24903e+06	1.46123e+08	1.34041e+08	1.66616e+08	1.36322e+08	1.54426e+08	1.40898e+08
630NEG		LPC(18:3)+HCOO	LPC(18:3)+HCOO	LPC	(18:3)	(18:3)				C27 H49 O9 N1 P1	562.315	2.40007	0.09434	0.000410583	0.982531	0.0354962	3.69517e+07	3.71607e+07	3.45656e+07	3.52355e+07	5.56781e+07	3.65202e+07	7.53291e+07	6.37169e+07	2.83403e+07	9.67929e+07	2.24092e+06	3.06063e+06	3.70383e+06	9.33851e+06	5.01167e+06	1.02651e+07	2.04022e+07	1.84742e+07	3.33813e+07	2.11594e+07	1.40233e+07	3.1442e+07
241POS		Cer(d18:0+pO/26:0+O)+H	Cer(d44:0+pO+O)+H	Cer	(d18:0+pO/26:0+O)	(d18:0+pO)	(26:0+O)			C44 H90 O5 N1	712.681	18.3025	0.587052	0.0127669	0.196139	0.0396495	3.2555e+08	3.29585e+08	3.1853e+08	3.00994e+08	2.155e+08	210772554	1.35608e+08	1.36338e+08	2.82462e+08	1.84538e+08	8.07496e+07	9.04087e+07	8.50294e+07	1.20892e+08	1.50889e+08	1.56074e+08	3.79419e+08	507532490	3.8123e+08	3.68388e+08	5.22885e+08	4.3777e+08
578POS		TG(18:3/18:3/21:0)+NH4	TG(57:6)+NH4	TG	(18:3/18:3/21:0)	(18:3)	(18:3)	(21:0)		C60 H108 O6 N1	938.817	23.1476	0.153933	5.98885e-06	0.277512	0.0296233	1.11026e+08	110364764	1.16849e+08	1.16114e+08	3.85233e+07	3.11854e+07	3.5917e+07	3.52343e+07	2.70359e+07	5.20258e+07	5.28418e+06	3.56733e+06	2.78826e+06	7.09262e+06	7.71559e+06	7.40518e+06	1.689e+08	1.81904e+08	1.953e+08	1.75855e+08	2.13136e+08	1.98489e+08
569POS		TG(57:8)+NH4	TG(57:8)+NH4	TG	(57:8)	(57:8)				C60 H104 O6 N1	934.786	20.362	0.0593458	4.25888e-06	0.741912	0.120681	1.59481e+08	149795354	1.89425e+08	1.90555e+08	241736474	1.62036e+08	2.46256e+08	1.98433e+08	1.50218e+08	294728291	11380347	1.31747e+07	1.29408e+07	1.40267e+07	12548580	1.26872e+07	1.56193e+08	1.34491e+08	1.80868e+08	2.02093e+08	1.68602e+08	1.74778e+08
570POS		TG(18:4/18:3/21:1)+NH4	TG(57:8)+NH4	TG	(18:4/18:3/21:1)	(18:4)	(18:3)	(21:1)		C60 H104 O6 N1	934.786	21.4934	0.0440366	1.71278e-05	0.253662	0.0766645	3.90245e+07	3.72141e+07	4.44442e+07	3.98668e+07	2.52153e+07	1.86928e+07	2.9342e+07	2.68514e+07	1.38041e+07	3.49828e+07	761275	1.09727e+06	666877	1.32957e+06	1.13793e+06	1.56364e+06	5.27984e+07	4.97954e+07	6.64729e+07	6.27701e+07	7.9227e+07	6.6647e+07
598POS		TG(16:0/18:1/24:0)+NH4	TG(58:1)+NH4	TG	(16:0/18:1/24:0)	(16:0)	(18:1)	(24:0)		C61 H120 O6 N1	962.911	25.7873	1.81647	0.000948333	0.130023	0.0615412	1.25785e+07	1.12785e+07	1.29852e+07	1.19176e+07	2.51451e+06	2.38088e+06	3.48058e+06	3.33374e+06	3.45441e+06	3.3722e+06	5.07001e+06	5.8063e+06	4.55462e+06	7.98316e+06	4.86553e+06	5.39098e+06	2.2566e+07	2.11158e+07	1.17911e+07	7.90101e+06	2.74194e+07	2.11952e+07
594POS		TG(18:1/18:1/22:0)+NH4	TG(58:2)+NH4	TG	(18:1/18:1/22:0)	(18:1)	(18:1)	(22:0)		C61 H118 O6 N1	960.895	25.3703	2.54922	6.58307e-05	0.178544	0.0844044	2.34335e+07	2.07796e+07	2.37213e+07	2.00426e+07	3.06513e+06	2.56263e+06	3.82534e+06	4.36658e+06	2.88542e+06	4.0814e+06	9.538e+06	7.07676e+06	6.55326e+06	1.16241e+07	8.43416e+06	9.76321e+06	4.10296e+07	4.55138e+07	2.70936e+07	1.53134e+07	5.42337e+07	3.46774e+07
213POS		Cer(d18:1/26:0+O)+H	Cer(d44:1+O)+H	Cer	(d18:1/26:0+O)	(d18:1)	(26:0+O)			C44 H88 O4 N1	694.671	15.434	0.204801	3.91923e-05	0.36415	0.0413634	5.87699e+07	6.14962e+07	6.47318e+07	6.32823e+07	5.34289e+07	6.80192e+07	1.01806e+08	8.58455e+07	5.08899e+07	8.47337e+07	1.02372e+07	1.5185e+07	1.04777e+07	1.97136e+07	1.26207e+07	2.28452e+07	4.38379e+07	4.61117e+07	5.93832e+07	4.99136e+07	6.35755e+07	6.71882e+07
589POS		TG(58:3)+NH4	TG(58:3)+NH4	TG	(58:3)	(58:3)				C61 H116 O6 N1	958.88	24.509	0.537853	0.000129729	0.0257591	0.0561582	2.93665e+07	2.59743e+07	2.63419e+07	2.6968e+07	7.34551e+06	8.13406e+06	8.09139e+06	7.93089e+06	7.69048e+06	1.11172e+07	5.07032e+06	3.35944e+06	3.96981e+06	4.1971e+06	5.2843e+06	5.17815e+06	4.76067e+07	5.68998e+07	3.45632e+07	2.59403e+07	5.70784e+07	4.60606e+07
590POS		TG(18:1/18:2/22:0)+NH4	TG(58:3)+NH4	TG	(18:1/18:2/22:0)	(18:1)	(18:2)	(22:0)		C61 H116 O6 N1	958.88	25.0414	1.00895	0.950977	0.115508	0.164835	3.89148e+07	4.71989e+07	5.27581e+07	3.72715e+07	9.14754e+06	9.05324e+06	1.12313e+07	9.69807e+06	9.03249e+06	1.06973e+07	1.20845e+07	5.98952e+06	5.52552e+06	1.30832e+07	1.10255e+07	1.16786e+07	8.26185e+07	9.69205e+07	4.90748e+07	2.76782e+07	8.17811e+07	6.33379e+07
588POS		TG(18:1/18:3/22:0)+NH4	TG(58:4)+NH4	TG	(18:1/18:3/22:0)	(18:1)	(18:3)	(22:0)		C61 H114 O6 N1	956.864	24.5145	0.494441	1.26011e-06	0.0890214	0.0222215	100436265	9.55259e+07	9.83079e+07	9.64539e+07	2.39447e+07	2.30798e+07	2.75946e+07	2.74258e+07	2.62655e+07	2.90281e+07	1.37091e+07	9.54747e+06	1.22522e+07	1.24164e+07	1.61709e+07	1.36987e+07	1.69709e+08	2.06364e+08	125573971	9.13719e+07	2.10054e+08	1.65474e+08
587POS		TG(20:1/18:3/20:1)+NH4	TG(58:5)+NH4	TG	(20:1/18:3/20:1)	(20:1)	(18:3)	(20:1)		C61 H112 O6 N1	954.848	23.9835	0.518548	6.44809e-05	0.0486854	0.0556989	9.12326e+07	8.35367e+07	9.45526e+07	8.61865e+07	2.45256e+07	2.28835e+07	2.31212e+07	2.42164e+07	1.76568e+07	2.87831e+07	1.26897e+07	9.82539e+06	1.02826e+07	1.0884e+07	1.40293e+07	1.55009e+07	1.48325e+08	2.01017e+08	158849984	1.30253e+08	2.39685e+08	1.51307e+08
214POS		Cer(d18:1+hO/26:0)+H	Cer(d44:1+hO)+H	Cer	(d18:1+hO/26:0)	(d18:1+hO)	(26:0)			C44 H88 O4 N1	694.671	16.6322	0.64656	0.00278903	0.039095	0.355805	2.46457e+07	4.72822e+07	2.47196e+07	2.68544e+07	1.5107e+07	1.93958e+07	2.11497e+07	2.01537e+07	1.63946e+07	2.13719e+07	9.2598e+06	1.10957e+07	1.04745e+07	1.21594e+07	1.1912e+07	1.85301e+07	2.33744e+07	3.33564e+07	5.00241e+07	4.94982e+07	3.69062e+07	5.07322e+07
585POS		TG(22:0/18:3/18:3)+NH4	TG(58:6)+NH4	TG	(22:0/18:3/18:3)	(22:0)	(18:3)	(18:3)		C61 H110 O6 N1	952.833	23.4657	0.145009	2.17827e-08	0.519808	0.0437691	2.21456e+08	2.13114e+08	2.36383e+08	2.20493e+08	1.0983e+08	1.17203e+08	1.16583e+08	1.55568e+08	1.241e+08	1.21777e+08	2.15432e+07	1.4203e+07	1.62146e+07	1.49156e+07	2.23073e+07	1.88569e+07	2.72572e+08	3.11345e+08	3.23964e+08	2.2797e+08	3.29263e+08	3.25503e+08
583POS		TG(18:3/18:3/22:1)+NH4	TG(58:7)+NH4	TG	(18:3/18:3/22:1)	(18:3)	(18:3)	(22:1)		C61 H108 O6 N1	950.817	22.3974	0.0581369	0.000116444	0.238901	0.160396	4.67239e+07	3.62127e+07	5.33811e+07	5.03762e+07	2.48512e+07	1.69291e+07	2.36261e+07	1.92266e+07	1.3538e+07	3.79855e+07	1.14287e+06	1.32821e+06	1.17592e+06	1.87201e+06	1.00734e+06	1.38938e+06	3.44139e+07	4.58977e+07	4.48561e+07	6.58481e+07	7.92624e+07	1.73889e+07
212POS		Cer(d18:1+hO/26:0)+H	Cer(d44:1+hO)+H	Cer	(d18:1+hO/26:0)	(d18:1+hO)	(26:0)			C44 H88 O4 N1	694.671	18.0161	0.133114	2.33219e-07	0.933174	0.0912851	4.52265e+08	3.82143e+08	4.67877e+08	4.64833e+08	4.21421e+08	3.58079e+08	3.16348e+08	3.72184e+08	3.54004e+08	4.8827e+08	2.9056e+07	3.04559e+07	3.20905e+07	6.67355e+07	5.27802e+07	9.64159e+07	752514795	5.86852e+08	5.93645e+08	5.80223e+08	7.19967e+08	5.34488e+08
602POS		TG(18:3/18:2/23:0)+NH4	TG(59:5)+NH4	TG	(18:3/18:2/23:0)	(18:3)	(18:2)	(23:0)		C62 H114 O6 N1	968.864	24.5316	0.0717276	6.82497e-09	0.264753	0.0245889	3.49728e+07	3.4574e+07	3.58297e+07	3.37732e+07	2.93513e+07	2.14303e+07	2.83017e+07	2.95659e+07	2.62181e+07	3.14871e+07	2.20232e+06	2.05273e+06	1.47628e+06	1.80577e+06	2.46358e+06	1.93153e+06	4.45091e+07	3.74688e+07	4.65725e+07	3.2667e+07	3.08901e+07	4.57211e+07
606POS		TG(20:0/18:1/22:0)+NH4	TG(60:1)+NH4	TG	(20:0/18:1/22:0)	(20:0)	(18:1)	(22:0)		C63 H124 O6 N1	990.942	26.169	1.78501	0.00744374	0.0764921	0.141313	6.70666e+06	6.16487e+06	7.92817e+06	5.77164e+06	1.97802e+06	767483	1.04134e+06	1.31215e+06	1.52716e+06	798937	2.67529e+06	2.45735e+06	1.5857e+06	2.87218e+06	1.99061e+06	1.67273e+06	1.39217e+07	1.03115e+07	6.03876e+06	3.54232e+06	1.46221e+07	1.18031e+07
605POS		TG(18:1/18:1/24:0)+NH4	TG(60:2)+NH4	TG	(18:1/18:1/24:0)	(18:1)	(18:1)	(24:0)		C63 H122 O6 N1	988.927	25.8164	2.0541	0.00270153	0.130429	0.0737215	1.1386e+07	9.85346e+06	10071306	1.12278e+07	2.2189e+06	1.26214e+06	3.26701e+06	2.12904e+06	2.88422e+06	3.73869e+06	4.71651e+06	4.37203e+06	4.11186e+06	8.03993e+06	5.06161e+06	5.53653e+06	1.68811e+07	1.91352e+07	9.75312e+06	6.37403e+06	2.32884e+07	1.55873e+07
603POS		TG(24:0/18:2/18:3)+NH4	TG(60:5)+NH4	TG	(24:0/18:2/18:3)	(24:0)	(18:2)	(18:3)		C63 H116 O6 N1	982.88	24.5922	1.54295	0.0835041	0.120335	0.0313039	1.41969e+07	1.41158e+07	1.48284e+07	1.3758e+07	3.65334e+06	3.00885e+06	4.21459e+06	3.27865e+06	2.66894e+06	5.3825e+06	4.84018e+06	3.33638e+06	3.35462e+06	6.21673e+06	7.07678e+06	9.43946e+06	2.32552e+07	3.05117e+07	1.84159e+07	1.25203e+07	2.55296e+07	2.02488e+07
609POS		TG(22:0/18:3/22:0)+NH4	TG(62:3)+NH4	TG	(22:0/18:3/22:0)	(22:0)	(18:3)	(22:0)		C65 H124 O6 N1	1014.94	25.8993	1.47233	0.0463592	0.124867	0.058216	1.90514e+07	1.76666e+07	2.03588e+07	1.88107e+07	2.28921e+06	2.68939e+06	6.36634e+06	3.97515e+06	4.38991e+06	3.42772e+06	6.13375e+06	4.78743e+06	4.94574e+06	4.36604e+06	7.999e+06	5.83451e+06	3.44562e+07	3.48444e+07	2.55169e+07	1.63494e+07	4.68887e+07	3.28177e+07
608POS		TG(26:0/18:3/18:3)+NH4	TG(62:6)+NH4	TG	(26:0/18:3/18:3)	(26:0)	(18:3)	(18:3)		C65 H118 O6 N1	1008.9	24.7099	2.01264	0.0123809	0.106364	0.0743213	8.8635e+06	7.96013e+06	9.29075e+06	8.08482e+06	1.57451e+06	1.58285e+06	1.89787e+06	2.80248e+06	1.53612e+06	1.89073e+06	3.92035e+06	1.9967e+06	2.59981e+06	3.38038e+06	4.88503e+06	5.92951e+06	1.13002e+07	1.4849e+07	1.24623e+07	1.0448e+07	1.84105e+07	1.29974e+07
612POS		TG(28:0/18:1/18:2)+NH4	TG(64:3)+NH4	TG	(28:0/18:1/18:2)	(28:0)	(18:1)	(18:2)		C67 H128 O6 N1	1042.97	26.2531	2.2525	0.0149681	0.112875	0.0358824	1.20614e+07	1.18295e+07	1.23342e+07	1.13282e+07	1.62049e+06	1.2105e+06	2.57215e+06	1.66981e+06	1.04515e+06	2.34604e+06	3.98324e+06	2.63368e+06	3.55755e+06	2.16486e+06	7.06127e+06	4.1699e+06	2.06611e+07	2.6358e+07	1.91683e+07	1.26535e+07	2.92874e+07	1.92642e+07
237POS		Cer(d18:1+hO/26:0+O)+H	Cer(d44:1+hO+O)+H	Cer	(d18:1+hO/26:0+O)	(d18:1+hO)	(26:0+O)			C44 H88 O5 N1	710.666	16.3904	0.497079	7.05964e-06	0.970094	0.0432974	2499343505	2552288113	2641996618	2757741791	2022287943	2226127975	2563705947	2382747865	2274004497	2406867932	7.45948e+08	1013197500	1044745285	1443792245	1160462069	1489194918	2607408045	2579129045	2613157908	2423423625	2662473841	2805637566
611POS		TG(28:0/18:1/18:3)+NH4	TG(64:4)+NH4	TG	(28:0/18:1/18:3)	(28:0)	(18:1)	(18:3)		C67 H126 O6 N1	1040.96	25.9002	1.845	0.0451218	0.125755	0.036879	2.29328e+07	2.1564e+07	2.35622e+07	2.25842e+07	2.47752e+06	1.93359e+06	4.313e+06	3.49293e+06	1.54896e+06	3.75462e+06	5.86746e+06	3.24125e+06	4.82799e+06	2.90221e+06	9.53682e+06	5.9498e+06	3.88195e+07	4.76206e+07	3.62576e+07	2.36131e+07	5.4565e+07	3.69969e+07
610POS		TG(28:0/18:2/18:3)+NH4	TG(64:5)+NH4	TG	(28:0/18:2/18:3)	(28:0)	(18:2)	(18:3)		C67 H124 O6 N1	1038.94	25.5564	3.10267	0.00445018	0.157926	0.034111	1.51474e+07	1.46128e+07	1.56854e+07	1.4617e+07	1.91246e+06	1.36112e+06	3.43967e+06	2.48946e+06	890360	3.18999e+06	7.1207e+06	4.08984e+06	4.56118e+06	4.59245e+06	1.02342e+07	1.06145e+07	2.01883e+07	2.87202e+07	2.39719e+07	1.84325e+07	3.14625e+07	1.88608e+07
615POS		TG(30:0/18:1/18:3)+NH4	TG(66:4)+NH4	TG	(30:0/18:1/18:3)	(30:0)	(18:1)	(18:3)		C69 H130 O6 N1	1068.99	26.2748	1.57042	0.153952	0.0786766	0.0761567	8.21847e+06	7.09182e+06	7.81468e+06	7.0373e+06	1.45366e+06	1.10476e+06	2.15673e+06	1.7339e+06	483004	2.27969e+06	2.13384e+06	1.69802e+06	1.85272e+06	1.3213e+06	4.68539e+06	2.77499e+06	1.31217e+07	1.55135e+07	1.26308e+07	8.92749e+06	1.37862e+07	1.21328e+07
614POS		TG(30:0/18:2/18:3)+NH4	TG(66:5)+NH4	TG	(30:0/18:2/18:3)	(30:0)	(18:2)	(18:3)		C69 H128 O6 N1	1066.97	25.9501	2.63357	0.0156371	0.109246	0.0700733	5.48869e+06	4.99649e+06	5.84298e+06	5.15205e+06	1.5333e+06	840395	1.88135e+06	1.43745e+06	293761	2.13931e+06	2.51787e+06	2.30635e+06	2.22437e+06	2.76501e+06	5.74358e+06	5.84206e+06	6.51748e+06	7.78442e+06	7.61405e+06	5.50624e+06	6.95766e+06	6.27196e+06
613POS		TG(30:0/18:3/18:3)+NH4	TG(66:6)+NH4	TG	(30:0/18:3/18:3)	(30:0)	(18:3)	(18:3)		C69 H126 O6 N1	1064.96	25.6494	1.64542	0.0867637	0.126739	0.0746932	1.0705e+07	8.95879e+06	1.02459e+07	9.8357e+06	3.7726e+06	3.02236e+06	4.44958e+06	4.34766e+06	1.72858e+06	5.0075e+06	4.58039e+06	3.67288e+06	3.98332e+06	4.96155e+06	9.89573e+06	9.64556e+06	1.09515e+07	1.22999e+07	1.32617e+07	1.2375e+07	1.2356e+07	1.09834e+07
6POS		WE(21:1)+NH4	WE(21:1)+NH4	WE	(21:1)	(21:1)				H44 C21 O2 N1	342.337	3.758	8.48512	9.14332e-06	0.133821	0.170788	1.87517e+06	1.6294e+06	1.54697e+06	1.226e+06	584692	539672	851825	237782	283479	357179	2.48464e+06	3.27773e+06	3.81069e+06	5.21235e+06	4.72468e+06	4.71178e+06	568631	620432	686115	818606	829140	1.01278e+06
8POS		WE(23:4)+NH4	WE(23:4)+NH4	WE	(23:4)	(23:4)				H42 C23 O2 N1	364.321	2.61439	4.64399	4.48942e-06	0.222164	0.141176	5.80019e+06	6.05103e+06	6.52767e+06	4.61922e+06	3.31345e+06	2.99836e+06	1.35556e+06	2.56773e+06	2.84614e+06	2.28632e+06	8.39939e+06	9.72465e+06	1.20028e+07	1.4031e+07	1.48569e+07	1.2352e+07	2.39694e+06	2.43608e+06	2.30517e+06	2.95108e+06	2.91452e+06	3.07406e+06
621NEG	Y	LPE(16:0)-H	LPE(16:0)-H	LPE	(16:0)	(16:0)				C21 H43 O7 N1 P1	452.278	3.71679	0.344711	0.00169831	1.10509	0.0264794	8.96921e+07	9.26312e+07	8.78373e+07	8.74395e+07	1.67742e+08	94935212	7.06136e+07	7.97751e+07	1.04511e+08	147019885	2.19862e+07	2.26892e+07	2.68553e+07	4.85154e+07	4.86335e+07	6.04139e+07	4.98273e+07	5.13353e+07	6.85911e+07	8.97705e+07	5.59729e+07	8.36722e+07
236POS		Cer(d18:1+hO/26:0+O)+H	Cer(d44:1+hO+O)+H	Cer	(d18:1+hO/26:0+O)	(d18:1+hO)	(26:0+O)			C44 H88 O5 N1	710.666	17.4239	0.158674	2.86464e-08	0.833762	0.0408108	5.39893e+08	5.20159e+08	5.68209e+08	5.63856e+08	290753065	3.08658e+08	318001264	3.44432e+08	3.73566e+08	3.62405e+08	4.49711e+07	2.43633e+07	2.96786e+07	3.58636e+07	8.16782e+07	1.00446e+08	7.58475e+08	9.02775e+08	8.44567e+08	8.1271e+08	1027543367	9.19114e+08
167POS		WE(28:1/18:3)+H	WE(46:4)+H	WE	(28:1/18:3)	(28:1)	(18:3)			H85 C46 O2	669.654	25.6711	0.366757	4.05043e-05	0.058005	0.0704543	5.02094e+06	4.48045e+06	5.20294e+06	4.60773e+06	4.13651e+06	2.98662e+06	4.25702e+06	3.77e+06	3.43612e+06	4.26164e+06	1.00694e+06	977270	848827	1.7477e+06	1.17584e+06	2.62306e+06	2.81288e+06	2.51637e+06	3.59818e+06	4.24722e+06	2.59664e+06	3.10917e+06
458POS	Y	AGlcSiE(18:1)+NH4	AGlcSiE(18:1)+NH4	AGlcSiE	(18:1)	(18:1)				C53 H96 O7 N1	858.718	18.4804	0.37891	5.8023e-08	1.07509	0.017021	1483595816	1515937417	1526906348	1545116689	1059711028	1038602500	1264666125	1254359974	1225658589	1261454717	3.44714e+08	412877568	4.33419e+08	4.50031e+08	5.1422e+08	5.3669e+08	1883403824	2114665188	1866762833	1591151479	2072300042	1920380031
625NEG		LPE(18:0)-H	LPE(18:0)-H	LPE	(18:0)	(18:0)				C23 H47 O7 N1 P1	480.31	5.32861	0.857396	0.534564	0.0502151	0.0749254	1.14091e+06	1.16483e+06	1.25011e+06	1.04083e+06	1.73173e+06	818177	466741	683411	1.06248e+06	1.26858e+06	740716	745282	458438	962758	893240	1.37063e+06	558194	989373	616084	1.1255e+06	1.92268e+06	1.04665e+06
624NEG		LPE(18:1)-H	LPE(18:1)-H	LPE	(18:1)	(18:1)				C23 H45 O7 N1 P1	478.294	3.70132	0.169796	0.0026141	0.253837	0.0376875	3.4064e+06	3.49523e+06	3.19555e+06	3.33586e+06	5.2389e+06	2.85832e+06	3.32574e+06	3.52436e+06	2.40765e+06	8.17257e+06	389662	324847	605386	801954	1.05122e+06	1.16139e+06	2.38381e+06	2.24292e+06	2.8288e+06	2.94825e+06	2.75413e+06	3.52084e+06
623NEG		LPE(18:2)-H	LPE(18:2)-H	LPE	(18:2)	(18:2)				C23 H43 O7 N1 P1	476.278	2.98307	0.409021	0.00370662	0.20983	0.040698	5.18706e+06	5.3673e+06	5.11116e+06	5.59741e+06	5.92993e+06	3.03629e+06	6.27554e+06	3.33838e+06	5.52758e+06	7.65287e+06	1.60104e+06	1.0881e+06	1.32199e+06	2.48742e+06	3.56244e+06	2.92976e+06	5.21845e+06	4.98606e+06	6.0507e+06	3.5645e+06	2.81347e+06	5.75805e+06
622NEG		LPE(18:3)-H	LPE(18:3)-H	LPE	(18:3)	(18:3)				C23 H41 O7 N1 P1	474.263	2.51563	0.104618	0.000138352	0.897967	0.0402247	3.03716e+07	3.02142e+07	2.77838e+07	2.94311e+07	5.10064e+07	3.06642e+07	5.48365e+07	4.6839e+07	2.99074e+07	7.74214e+07	2.37987e+06	2.63129e+06	3.71486e+06	7.31497e+06	5.20903e+06	9.15974e+06	1.24849e+07	1.18807e+07	2.28531e+07	1.67701e+07	9.94376e+06	2.16191e+07
207POS		Cer(d18:2/26:0+O)+H	Cer(d44:2+O)+H	Cer	(d18:2/26:0+O)	(d18:2)	(26:0+O)			C44 H86 O4 N1	692.655	16.3943	0.531343	0.000179584	0.125862	0.0254144	6.20437e+07	6.51446e+07	6.53298e+07	6.29678e+07	4.79661e+07	5.00161e+07	5.79541e+07	6.40195e+07	5.20931e+07	5.81949e+07	1.50533e+07	2.56788e+07	3.48686e+07	3.67375e+07	2.4378e+07	3.87565e+07	5.81575e+07	6.79473e+07	6.57165e+07	6.32348e+07	6.23732e+07	5.35592e+07
206POS		Cer(d18:1+hO/26:1)+H	Cer(d44:2+hO)+H	Cer	(d18:1+hO/26:1)	(d18:1+hO)	(26:1)			C44 H86 O4 N1	692.655	14.8698	0.213955	5.59319e-05	0.346321	0.0409453	6.39705e+07	5.85143e+07	6.0984e+07	6.35365e+07	5.45768e+07	6.0737e+07	9.22751e+07	7.08242e+07	4.29778e+07	8.70954e+07	9.29371e+06	1.32682e+07	1.10335e+07	1.98295e+07	1.30545e+07	2.09183e+07	5.14696e+07	5.35473e+07	6.99288e+07	6.35946e+07	5.5638e+07	6.82461e+07
626NEG		LPE(20:1)-H	LPE(20:1)-H	LPE	(20:1)	(20:1)				C25 H49 O7 N1 P1	506.325	5.51337	0.256666	0.000143375	0.145667	0.0338688	1.59892e+06	1.62098e+06	1.67311e+06	1.54155e+06	2.30477e+06	1.46645e+06	1.02345e+06	1.45722e+06	2.04569e+06	1.80866e+06	248844	212126	293253	441263	592981	805461	955695	1.24036e+06	1.54465e+06	1.984e+06	1.64735e+06	1.88161e+06
238POS		Cer(d18:0+pO/27:0)+H	Cer(d45:0+pO)+H	Cer	(d18:0+pO/27:0)	(d18:0+pO)	(27:0)			C45 H92 O4 N1	710.702	19.4522	3.49075	0.0028695	0.2788	0.0215785	1.7571e+07	1.67279e+07	1.74378e+07	1.73325e+07	6.42637e+06	5.9142e+06	7.06033e+06	6.39196e+06	4.30305e+06	8.24484e+06	1.26819e+07	1.99546e+07	1.39358e+07	3.51911e+07	1.81575e+07	3.39171e+07	1.09899e+07	1.33822e+07	1.51613e+07	1.25627e+07	1.6038e+07	1.60717e+07
451POS	Y	AGlcSiE(18:2)+NH4	AGlcSiE(18:2)+NH4	AGlcSiE	(18:2)	(18:2)				C53 H94 O7 N1	856.702	17.345	0.352822	6.74487e-06	1.16093	0.0189646	1442618010	1432220027	1484599449	1485092361	1250068193	1190904616	1436819782	1095515486	1043997109	1476502140	2.60253e+08	4.16802e+08	334309515	5.77136e+08	3.94102e+08	6.61377e+08	1639117304	1907461666	1794717407	1583761868	1805793255	1822199360
232POS		Cer(d18:1+hO/27:0)+H	Cer(d45:1+hO)+H	Cer	(d18:1+hO/27:0)	(d18:1+hO)	(27:0)			C45 H90 O4 N1	708.686	18.6673	0.340368	0.000383326	0.126456	0.0151228	2.32077e+07	2.33822e+07	2.31215e+07	2.3911e+07	1.53726e+07	1.5055e+07	1.82746e+07	1.69316e+07	1.17972e+07	1.9062e+07	2.45945e+06	3.38304e+06	2.17623e+06	1.10475e+07	3.04034e+06	1.07366e+07	2.16808e+07	3.02476e+07	3.685e+07	4.20301e+07	1.96761e+07	2.9017e+07
635NEG		LPI(16:0)-H	LPI(16:0)-H	LPI	(16:0)	(16:0)				C25 H48 O12 N0 P1	571.289	2.84239	1.25227	0.587993	0.0502866	0.104825	1.06127e+06	1.11802e+06	1.10632e+06	1.33224e+06	1.53828e+06	1.25807e+06	675254	1.00857e+06	1.03813e+06	1.27305e+06	822358	967075	715509	3.87758e+06	1.15717e+06	964928	621346	997967	1.0574e+06	1.27266e+06	1.0117e+06	1.26502e+06
263POS		Cer(d18:1+hO/27:0+O)+H	Cer(d45:1+hO+O)+H	Cer	(d18:1+hO/27:0+O)	(d18:1+hO)	(27:0+O)			C45 H90 O5 N1	724.681	17.0633	0.413092	2.53578e-05	0.171941	0.132008	4.942e+07	6.43919e+07	4.96146e+07	5.20954e+07	4.18291e+07	3.56294e+07	4.23825e+07	3.57936e+07	2.82418e+07	4.71617e+07	1.11063e+07	1.47608e+07	1.52071e+07	1.91977e+07	1.42274e+07	2.09407e+07	4.96437e+07	6.17075e+07	8.94668e+07	7.53769e+07	7.41826e+07	6.3839e+07
264POS		Cer(d18:1+hO/27:0+O)+H	Cer(d45:1+hO+O)+H	Cer	(d18:1+hO/27:0+O)	(d18:1+hO)	(27:0+O)			C45 H90 O5 N1	724.681	18.2832	0.684066	0.0228992	0.0162958	0.24464	2.32294e+07	3.28586e+07	1.91962e+07	2.19315e+07	1.38192e+07	1.34413e+07	1.37091e+07	1.10682e+07	1.3103e+07	1.3404e+07	4.84039e+06	6.82756e+06	6.16528e+06	1.19534e+07	9.78862e+06	1.41547e+07	4.15172e+07	3.56662e+07	3.97437e+07	3.36967e+07	4.26464e+07	5.05259e+07
180POS		Cer(d18:2/27:6)+H	Cer(d45:8)+H	Cer	(d18:2/27:6)	(d18:2)	(27:6)			C45 H76 O3 N1	678.582	15.9967	1.08305	0.34225	0.273485	0.0663781	31428242	3.54362e+07	3.59923e+07	3.64886e+07	3.31961e+07	3.25697e+07	3.9179e+07	3.95047e+07	4.77557e+07	3.5612e+07	3.10398e+07	4.41292e+07	4.52016e+07	4.50073e+07	4.09736e+07	4.03864e+07	23549320	2.48342e+07	2.7299e+07	3.16063e+07	2.77518e+07	3.21366e+07
265POS		Cer(d18:0+pO/28:0)+H	Cer(d46:0+pO)+H	Cer	(d18:0+pO/28:0)	(d18:0+pO)	(28:0)			C46 H94 O4 N1	724.718	20.1727	0.365603	8.63839e-06	0.213366	0.0380075	6.45906e+07	6.56084e+07	6.30243e+07	6.00887e+07	4.44829e+07	4.27784e+07	5.14343e+07	4.85086e+07	3.52699e+07	5.1537e+07	1.15228e+07	1.52836e+07	1.00384e+07	2.17879e+07	1.62563e+07	2.52902e+07	6.14946e+07	6.33431e+07	6.48603e+07	6.85717e+07	9.83624e+07	8.98535e+07
292POS		Cer(d18:0+pO/28:0+O)+H	Cer(d46:0+pO+O)+H	Cer	(d18:0+pO/28:0+O)	(d18:0+pO)	(28:0+O)			C46 H94 O5 N1	740.713	19.6698	0.736164	0.0165908	0.0363502	0.0412379	1.87609e+07	1.74489e+07	1.82932e+07	1.92318e+07	7.10203e+06	6.89145e+06	6.563e+06	5.58335e+06	7.07234e+06	7.51962e+06	3.75001e+06	4.35949e+06	3.66424e+06	4.85912e+06	6.8145e+06	6.53794e+06	2.33641e+07	3.62589e+07	2.5535e+07	2.0482e+07	4.87609e+07	2.98511e+07
257POS		Cer(d18:1/28:0+O)+H	Cer(d46:1+O)+H	Cer	(d18:1/28:0+O)	(d18:1)	(28:0+O)			C46 H92 O4 N1	722.702	16.713	0.247294	0.000333262	0.0919879	0.104065	4.63743e+06	5.13759e+06	4.19046e+06	5.29183e+06	4.04225e+06	4.92453e+06	8.39403e+06	7.25001e+06	3.61542e+06	6.6409e+06	915174	1.44382e+06	861643	1.91445e+06	1.0283e+06	2.45903e+06	2.9809e+06	3.31549e+06	5.6138e+06	4.64896e+06	3.34309e+06	5.58377e+06
255POS		Cer(d18:1+hO/28:0)+H	Cer(d46:1+hO)+H	Cer	(d18:1+hO/28:0)	(d18:1+hO)	(28:0)			C46 H92 O4 N1	722.702	19.4341	0.0837499	2.60257e-09	0.370194	0.0474464	6.78503e+07	6.24759e+07	6.59194e+07	6.98984e+07	5.2076e+07	4.84702e+07	5.82549e+07	5.78729e+07	4.6976e+07	6.1498e+07	2.77215e+06	4.81485e+06	2.88445e+06	7.77841e+06	3.22655e+06	5.7547e+06	6.70485e+07	5.48374e+07	9.39271e+07	1.13772e+08	5.72174e+07	8.14411e+07
757NEG		MGDG(16:0/18:1)+HCOO	MGDG(34:1)+HCOO	MGDG	(16:0/18:1)	(16:0)	(18:1)			C44 H81 O12	801.573	13.5739	0.520441	0.0195424	0.160452	0.0486926	6.21024e+06	6.04595e+06	5.79251e+06	5.55563e+06	3.33378e+06	3.98342e+06	7.48921e+06	4.4244e+06	2.72494e+06	5.78905e+06	1.64922e+06	1.64941e+06	1.82205e+06	2.60768e+06	2.85151e+06	3.85965e+06	8.40622e+06	8.16242e+06	1.0097e+07	7.12798e+06	8.68302e+06	9.2023e+06
286POS		Cer(d18:1+hO/28:0+O)+H	Cer(d46:1+hO+O)+H	Cer	(d18:1+hO/28:0+O)	(d18:1+hO)	(28:0+O)			C46 H92 O5 N1	738.697	17.7359	0.62349	0.0125323	0.0737598	0.0235652	1.30329e+08	1.3227e+08	1.29064e+08	1.25067e+08	6.66059e+07	8.14526e+07	1.26021e+08	1.04503e+08	7.66888e+07	1.05417e+08	4.32763e+07	5.85653e+07	4.77844e+07	5.96872e+07	4.84894e+07	9.17806e+07	1.93503e+08	1.46384e+08	1.66869e+08	1.38966e+08	1.39189e+08	1.69947e+08
287POS		Cer(d18:1+hO/28:0+O)+H	Cer(d46:1+hO+O)+H	Cer	(d18:1+hO/28:0+O)	(d18:1+hO)	(28:0+O)			C46 H92 O5 N1	738.697	18.9292	0.242115	1.11732e-05	0.230586	0.200657	3.80551e+07	5.18557e+07	4.32118e+07	3.23005e+07	2.77391e+07	2.10487e+07	3.8006e+07	3.8932e+07	3.34416e+07	3.9606e+07	5.65356e+06	6.94716e+06	7.0077e+06	8.07201e+06	1.01469e+07	1.02986e+07	6.02766e+07	6.75468e+07	8.99743e+07	86585711	7.81792e+07	8.84646e+07
753NEG		MGDG(16:0/18:3)+HCOO	MGDG(34:3)+HCOO	MGDG	(16:0/18:3)	(16:0)	(18:3)			C44 H77 O12	797.542	11.9987	0.844437	0.446738	0.181705	0.11388	2.65763e+07	2.98884e+07	2.53229e+07	2.27264e+07	1.56962e+07	1.73715e+07	3.79765e+07	2.27825e+07	9.85021e+06	2.89108e+07	1.5231e+07	2.00243e+07	1.52587e+07	2.09919e+07	1.72879e+07	2.31681e+07	3.12779e+07	3.19999e+07	3.64656e+07	3.09009e+07	2.90646e+07	3.22617e+07
203POS		Cer(d18:2/28:6)+H	Cer(d46:8)+H	Cer	(d18:2/28:6)	(d18:2)	(28:6)			C46 H78 O3 N1	692.598	16.6867	5.50042	1.49975e-05	0.342592	0.126879	9.91135e+06	1.21685e+07	9.06912e+06	1.02019e+07	5.092e+06	3.98956e+06	7.01572e+06	4.13043e+06	3.92973e+06	5.98498e+06	2.05595e+07	2.1797e+07	2.97028e+07	3.97215e+07	2.47702e+07	2.92452e+07	4.62549e+06	4.61555e+06	5.20036e+06	4.28236e+06	4.1363e+06	4.5936e+06
231POS		Cer(d18:2/29:6)+H	Cer(d47:8)+H	Cer	(d18:2/29:6)	(d18:2)	(29:6)			C47 H80 O3 N1	706.613	17.3773	0.858224	0.176294	0.282833	0.050395	1.31706e+08	140184144	1.48895e+08	1.38884e+08	1.60829e+08	1.44654e+08	1.24296e+08	1.24659e+08	1.79106e+08	1.46389e+08	8.32532e+07	1.25124e+08	1.16519e+08	1.49615e+08	1.18008e+08	1.6266e+08	9.69272e+07	101717502	1.09555e+08	1.38018e+08	1.29046e+08	1.24353e+08
776NEG		MGDG(18:1/18:1)+HCOO	MGDG(36:2)+HCOO	MGDG	(18:1/18:1)	(18:1)	(18:1)			C46 H83 O12	827.589	13.6586	0.526154	0.0110371	0.188566	0.0846844	1.23624e+07	1.19186e+07	1.07848e+07	1.03012e+07	5.36936e+06	5.11235e+06	7.97631e+06	4.66762e+06	3.89266e+06	9.01816e+06	1.91057e+06	2.98886e+06	3.50277e+06	2.27631e+06	4.50942e+06	3.77282e+06	2.14853e+07	1.71258e+07	2.47006e+07	1.54338e+07	2.09925e+07	2.29967e+07
772NEG		MGDG(18:1/18:3)+HCOO	MGDG(36:4)+HCOO	MGDG	(18:1/18:3)	(18:1)	(18:3)			C46 H79 O12	823.558	12.0701	0.634633	0.053804	0.580474	0.096735	1.42187e+08	160894222	1.3616e+08	1.28773e+08	8.69173e+07	9.04828e+07	1.8133e+08	1.10396e+08	6.27642e+07	1.52131e+08	5.39814e+07	6.72116e+07	6.82524e+07	6.70665e+07	9.3406e+07	8.41842e+07	2.11482e+08	1.94333e+08	2.47414e+08	187923832	1.96383e+08	2.2213e+08
193POS	Y	CerG1(d32:3)+NH4	CerG1(d32:3)+NH4	CerG1	(d32:3)	(d32:3)				C38 H73 O8 N2	685.536	16.845	10.6348	0.041948	1.2455	0.0262505	2.39268e+08	2.35881e+08	2.2637e+08	2.28386e+08	6.07918e+07	9.07196e+07	1.69493e+07	2.64541e+06	2.65203e+06	1.12411e+08	5.98086e+08	180366065	9.1289e+07	1339978367	1.37217e+08	6.96423e+08	5.28757e+06	3.34426e+06	176168	9.36325e+06	81728.9	5.44007e+06
770NEG		MGDG(18:2/18:3)+HCOO	MGDG(36:5)+HCOO	MGDG	(18:2/18:3)	(18:2)	(18:3)			C46 H77 O12	821.542	11.2435	0.925966	0.81732	0.418879	0.0508179	1.13668e+08	1.08156e+08	1.06001e+08	1.00514e+08	3.93029e+07	3.98805e+07	1.34872e+08	5.57252e+07	9.4709e+06	9.74212e+07	4.53455e+07	5.98387e+07	4.55798e+07	5.27241e+07	8.64838e+07	5.88145e+07	1.99341e+08	1.52918e+08	1.72847e+08	1.14684e+08	1.5093e+08	1.43955e+08
224POS		CerG1(d18:2/16:0)+H	CerG1(d34:2)+H	CerG1	(d18:2/16:0)	(d18:2)	(16:0)			C40 H76 O8 N1	698.557	11.4857	1.31704	0.0219721	0.462323	0.0417433	6.75991e+07	6.48654e+07	6.16835e+07	6.24138e+07	4.92274e+07	6.26147e+07	7.9577e+07	6.39879e+07	5.36046e+07	5.77017e+07	6.71549e+07	7.24045e+07	9.02874e+07	7.27394e+07	1.04098e+08	7.6292e+07	3.43366e+07	3.74138e+07	5.99234e+07	6.02067e+07	3.21937e+07	4.41623e+07
745NEG		MGDG(18:2/18:3)-H	MGDG(36:5)-H	MGDG	(18:2/18:3)	(18:2)	(18:3)			C45 H75 O10	775.537	11.2435	0.545799	0.0254649	0.435429	0.156105	3.91236e+07	5.61767e+07	5.47369e+07	5.38522e+07	4.1777e+07	4.93714e+07	2.01672e+07	2.38168e+07	6.0894e+07	6.00005e+07	2.85525e+07	2.77358e+07	1.90528e+07	2.49535e+07	1.82641e+07	2.11805e+07	2.84891e+07	4.02981e+07	5.88632e+07	4.28146e+07	9.4529e+06	1.95287e+07
223POS		CerG1(d18:1/16:1)+H	CerG1(d34:2)+H	CerG1	(d18:1/16:1)	(d18:1)	(16:1)			C40 H76 O8 N1	698.557	11.773	0.946787	0.819149	0.104331	0.171537	1.59662e+07	1.6156e+07	2.00038e+07	1.31874e+07	1.08047e+07	1.09036e+07	1.60578e+07	1.41283e+07	8.96411e+06	1.27654e+07	6.56668e+06	3.26263e+06	1.88671e+07	1.86347e+07	1.20984e+07	1.02766e+07	1.25349e+07	1.28682e+07	1.51039e+07	1.53523e+07	1.72856e+07	1.34824e+07
217POS		CerG1(d18:2/16:1)+H	CerG1(d34:3)+H	CerG1	(d18:2/16:1)	(d18:2)	(16:1)			C40 H74 O8 N1	696.541	11.0631	0.601604	0.000694822	0.202081	0.0263707	2.39777e+08	2.25022e+08	2.32146e+08	2.30253e+08	1.62334e+08	1.96596e+08	2.59698e+08	2.43553e+08	2.08965e+08	2.43197e+08	9.19666e+07	1.30804e+08	1.20978e+08	1.29747e+08	1.59436e+08	1.57781e+08	2.08868e+08	2.58835e+08	2.52776e+08	2.47255e+08	2.0409e+08	2.27909e+08
768NEG		MGDG(18:3/18:3)+HCOO	MGDG(36:6)+HCOO	MGDG	(18:3/18:3)	(18:3)	(18:3)			C46 H75 O12	819.526	10.4308	1.00405	0.981907	1.29243	0.0577174	8.27511e+08	7.93802e+08	7.34792e+08	7.39465e+08	3.38035e+08	4.5199e+08	8.66098e+08	5.53787e+08	2.84418e+08	587059474	4.25842e+08	5.95987e+08	4.75577e+08	5.53842e+08	5.63327e+08	4.79278e+08	9.06302e+08	926783947	1034308306	8.8491e+08	9.60773e+08	9.02179e+08
271POS		CerG1(d18:2/17:0+O)+H	CerG1(d35:2+O)+H	CerG1	(d18:2/17:0+O)	(d18:2)	(17:0+O)			C41 H78 O9 N1	728.567	11.6294	1.10243	0.608695	0.101929	0.15059	7.36796e+06	1.07001e+07	9.6967e+06	9.31885e+06	4.48105e+06	6.24425e+06	9.28438e+06	5.55141e+06	5.86673e+06	6.466e+06	2.96635e+06	1.01661e+07	7.49941e+06	5.67143e+06	6.60047e+06	8.87169e+06	8.8303e+06	9.11763e+06	9.53602e+06	7.32458e+06	8.98199e+06	9.686e+06
303POS		CerG1(d18:1/18:0+O)+H	CerG1(d36:1+O)+H	CerG1	(d18:1/18:0+O)	(d18:1)	(18:0+O)			C42 H82 O9 N1	744.598	12.8514	0.593336	4.63654e-05	0.113847	0.0689145	1.28964e+08	1.30246e+08	1.30429e+08	148371871	1.43224e+08	155171229	1.48445e+08	1.55366e+08	1.45556e+08	1.32191e+08	6.45083e+07	7.9729e+07	6.81862e+07	108392848	9.11848e+07	1.10106e+08	1.1638e+08	1.35264e+08	1.19982e+08	1.09282e+08	1.50425e+08	1.28596e+08
769NEG		MGDG(18:3/18:3)+HCOO	MGDG(36:6)+HCOO	MGDG	(18:3/18:3)	(18:3)	(18:3)			C46 H75 O12	819.526	11.3811	0.401704	0.0198572	0.568708	0.0760867	4.81082e+07	4.95966e+07	4.28084e+07	4.29921e+07	3.59097e+07	3.11909e+07	3.21943e+07	2.21939e+07	1.23587e+07	6.31527e+07	8.90171e+06	1.29246e+07	1.11941e+07	1.28294e+07	1.62236e+07	1.70624e+07	4.52238e+07	5.48687e+07	9.26193e+07	8.30981e+07	5.32886e+07	7.22829e+07
267POS		CerG1(d18:2/18:0)+H	CerG1(d36:2)+H	CerG1	(d18:2/18:0)	(d18:2)	(18:0)			C42 H80 O8 N1	726.588	12.5654	0.760295	0.033319	0.361879	0.0710035	3.0943e+08	2.62117e+08	2.89011e+08	3.00948e+08	3.35557e+08	4.0018e+08	4.05388e+08	2.92178e+08	3.18833e+08	3.8896e+08	1.6457e+08	2.19176e+08	2.59251e+08	3.12693e+08	349905151	3.2227e+08	1.16481e+08	1.27497e+08	1.53489e+08	2.10685e+08	1.40527e+08	1.35598e+08
268POS		CerG1(d18:1/18:1)+H	CerG1(d36:2)+H	CerG1	(d18:1/18:1)	(d18:1)	(18:1)			C42 H80 O8 N1	726.588	12.85	0.836884	0.038053	0.355348	0.0588146	1.62299e+08	1.55738e+08	1.46091e+08	1.67669e+08	1.64134e+08	1.87832e+08	1.7882e+08	1.75282e+08	1.80662e+08	1.54485e+08	1.09687e+08	1.33053e+08	1.24476e+08	1.73869e+08	1.61975e+08	1.68316e+08	1.11021e+08	1.35839e+08	1.27669e+08	1.23474e+08	1.41993e+08	1.2337e+08
296POS	Y	CerG1(d18:2/18:0+O)+H	CerG1(d36:2+O)+H	CerG1	(d18:2/18:0+O)	(d18:2)	(18:0+O)			C42 H80 O9 N1	742.583	12.2949	0.453395	0.00147731	1.22553	0.0293966	2390344938	2341920820	2265764198	2243605346	2237402952	3686603898	2587019975	3877453626	2264883257	2502688128	6.81545e+08	1070179759	1012620517	2113881777	1525610354	1374629071	1934470204	1992569151	2482866946	2281482501	3693862213	2348349465
261POS	Y	CerG1(d18:2/18:1)+H	CerG1(d36:3)+H	CerG1	(d18:2/18:1)	(d18:2)	(18:1)			C42 H78 O8 N1	724.572	12.2734	0.455895	0.00106525	1.03824	0.244556	1650300560	1643092901	1607300650	2542986881	1577939156	2550489141	1869412178	2642440971	1635270886	1730470330	4.68629e+08	7.35937e+08	7.40437e+08	1474112714	1076302156	9.78072e+08	1353094874	2070567558	1562932267	1731247272	2563188427	1579817525
767NEG		MGDG(39:5)-H	MGDG(39:5)-H	MGDG	(39:5)	(39:5)				C48 H81 O10	817.584	12.848	1.23339	0.167798	1.01317	0.066236	2.15969e+08	2.3748e+08	2.03332e+08	2.13018e+08	1.55597e+08	1.95474e+08	1.94677e+08	1.92303e+08	148092744	197456109	1.34106e+08	1.93985e+08	1.90199e+08	2.66085e+08	229865345	322259535	1.79267e+08	1.90974e+08	2.20748e+08	217864328	1.92085e+08	1.89911e+08
291POS		CerG1(d18:2/18:1+O)+H	CerG1(d36:3+O)+H	CerG1	(d18:2/18:1+O)	(d18:2)	(18:1+O)			C42 H78 O9 N1	740.567	11.3396	0.511928	1.32002e-05	0.112842	0.0402652	3.4235e+07	3.21137e+07	3.22871e+07	3.47526e+07	2.65005e+07	3.12365e+07	3.58495e+07	3.42501e+07	3.16873e+07	3.57353e+07	1.09659e+07	1.57158e+07	1.60818e+07	1.85924e+07	2.11808e+07	1.74221e+07	3.03396e+07	3.02102e+07	3.24933e+07	3.87798e+07	3.38071e+07	3.87412e+07
444POS	Y	AGlcSiE(18:3)+NH4	AGlcSiE(18:3)+NH4	AGlcSiE	(18:3)	(18:3)				C53 H92 O7 N1	854.687	16.3399	0.310635	6.15569e-08	2.50752	0.021179	4278196334	4253730114	4451053759	4277105897	4314740858	4718397296	4744129316	4785100837	4834917831	4740147964	828617372	1282644667	1178040784	2133001432	1241248345	2076925025	3529238911	3556170298	3714061275	3650648998	3908349759	3826493828
311POS		CerG1(d18:2/19:0+O)+H	CerG1(d37:2+O)+H	CerG1	(d18:2/19:0+O)	(d18:2)	(19:0+O)			C43 H82 O9 N1	756.598	12.8052	1.79405	3.77996e-05	0.927471	0.218275	1.48258e+08	216379001	1.4535e+08	2.13978e+08	1.40511e+08	1.74901e+08	1.74662e+08	144191618	1.63596e+08	112042643	2.1617e+08	2.65263e+08	3.14932e+08	2.56255e+08	2.84474e+08	2.95319e+08	1.0682e+08	1.7397e+08	177684624	1.08153e+08	1.6961e+08	9.01134e+07
285POS		CerG1(d18:2/19:1)+H	CerG1(d37:3)+H	CerG1	(d18:2/19:1)	(d18:2)	(19:1)			C43 H80 O8 N1	738.588	12.8173	1.58407	0.000416974	0.810944	0.161632	1.24713e+08	1.29043e+08	1.72989e+08	1.30909e+08	1.24827e+08	1.54615e+08	1.50136e+08	1.24923e+08	1.3534e+08	1.57504e+08	1.84617e+08	2.15121e+08	2.22022e+08	2.13755e+08	2.92545e+08	214190626	1.04072e+08	1.52915e+08	1.10366e+08	1.4521e+08	5.08878e+07	1.44794e+08
631NEG		MGMG(18:1)+HCOO	MGMG(18:1)+HCOO	MGMG	(18:1)	(18:1)				C28 H51 O11	563.344	4.46405	9.43347	3.20385e-07	0.243353	0.0478492	1.08845e+06	1.19246e+06	1.08133e+06	1.08881e+06	305438	284139	318539	254632	254122	421157	2.07908e+06	2.90729e+06	2.56076e+06	2.90198e+06	3.53586e+06	3.354e+06	967733	587888	582289	633973	635017	537751
335POS		CerG1(d18:1/20:0+O)+H	CerG1(d38:1+O)+H	CerG1	(d18:1/20:0+O)	(d18:1)	(20:0+O)			C44 H86 O9 N1	772.63	13.9647	0.636817	0.00455547	0.0478283	0.0111515	3.97194e+07	3.87554e+07	3.95878e+07	3.91546e+07	2.6197e+07	2.84022e+07	3.95371e+07	3.54973e+07	2.49445e+07	3.16347e+07	1.33078e+07	1.71739e+07	1.58926e+07	2.42572e+07	2.18525e+07	2.60994e+07	3.53171e+07	3.79936e+07	3.89829e+07	3.51401e+07	4.58725e+07	4.01243e+07
629NEG		MGMG(18:3)+HCOO	MGMG(18:3)+HCOO	MGMG	(18:3)	(18:3)				C28 H47 O11	559.312	2.83001	11.9514	2.17621e-08	0.925634	0.107072	1.25963e+07	1.29705e+07	1.55228e+07	1.24869e+07	1.58431e+06	1.89472e+06	8.61891e+06	3.40041e+06	767912	3.64068e+06	3.97845e+07	4.53404e+07	4.11403e+07	3.05537e+07	4.11795e+07	3.9918e+07	4.85699e+06	8.04581e+06	8.18668e+06	3.08782e+06	4.58961e+06	3.63002e+06
354POS		CerG1(d18:1+hO/20:0+O)+H	CerG1(d38:1+hO+O)+H	CerG1	(d18:1+hO/20:0+O)	(d18:1+hO)	(20:0+O)			C44 H86 O10 N1	788.625	12.8267	0.495155	1.41967e-05	0.680608	0.153505	1290550187	9.1983e+08	1265953228	1299349597	1192744818	1399814994	1263556831	1477440884	1505731848	1195295218	6.16885e+08	770999854	398964566	8.35496e+08	6.02195e+08	7.53823e+08	1066487680	1366880950	1209926694	1483798107	1248895601	1006654480
309POS		CerG1(d18:1/20:1)+H	CerG1(d38:2)+H	CerG1	(d18:1/20:1)	(d18:1)	(20:1)			C44 H84 O8 N1	754.619	13.9621	0.893862	0.282669	0.176821	0.0496875	2.84614e+07	2.76336e+07	3.04609e+07	2.73129e+07	1.94969e+07	2.06676e+07	2.90062e+07	2.487e+07	1.92319e+07	2.43682e+07	1.52155e+07	1.91223e+07	1.83014e+07	2.49869e+07	2.29517e+07	2.24541e+07	2.40855e+07	2.75151e+07	2.75894e+07	2.54019e+07	3.32202e+07	2.95798e+07
333POS		CerG1(d18:2/20:0+O)+H	CerG1(d38:2+O)+H	CerG1	(d18:2/20:0+O)	(d18:2)	(20:0+O)			C44 H84 O9 N1	770.614	13.2607	0.544871	7.74241e-05	0.570768	0.0205646	2229783747	2167306247	2190928444	2122737363	1674557464	1897836871	2286975275	1984468527	1668086135	2085221763	6.9103e+08	1008827242	8.87906e+08	1264351848	1287622220	1179211860	1803293273	1795024252	2068294099	2241066129	2188093197	2016835518
820NEG		CL(18:2/18:2/18:2/18:2)-H	CL(72:8)-H	CL	(18:2/18:2/18:2/18:2)	(18:2)	(18:2)	(18:2)	(18:2)	C81 H141 O17 P2	1447.96	19.1432	3.9837	7.67036e-06	0.323375	0.195495	4.68343e+06	4.55875e+06	3.62356e+06	3.05312e+06	727612	1.13309e+06	3.1262e+06	832366	691174	2.01247e+06	4.62385e+06	5.52542e+06	5.83044e+06	5.18056e+06	6.89849e+06	5.89395e+06	4.67929e+06	3.57946e+06	2.82835e+06	2.41864e+06	4.70097e+06	4.70518e+06
749NEG		OAHFA(52:3)-H	OAHFA(52:3)-H	OAHFA	(52:3)	(52:3)				C52 H95 O4	783.724	22.967	0.63703	0.00737489	0.350671	0.0708099	5.81778e+07	5.83477e+07	5.15618e+07	5.15003e+07	3.80834e+07	4.91592e+07	4.80655e+07	58687429	3.0583e+07	3.71279e+07	2.68889e+07	1.98495e+07	2.41912e+07	3.19102e+07	3.52478e+07	2.86273e+07	6.81101e+07	7.57808e+07	8.05279e+07	1.14602e+08	1.06893e+08	9.26159e+07
307POS		CerG1(d18:2/20:1)+H	CerG1(d38:3)+H	CerG1	(d18:2/20:1)	(d18:2)	(20:1)			C44 H82 O8 N1	752.603	13.2582	0.617664	0.00799653	0.205048	0.0662957	1269026309	1225315026	1226820519	1405420785	1101498166	1228050859	1529228166	1293443195	1068814522	1414905951	4.34924e+08	7.66598e+08	5.87133e+08	804500843	1359075528	7.64212e+08	1201220450	1164032419	1340277267	1461255395	1443980878	1344481956
647NEG	Y	PA(16:0/16:0)-H	PA(32:0)-H	PA	(16:0/16:0)	(16:0)	(16:0)			C35 H68 O8 N0 P1	647.466	12.6027	2.5216	0.000313601	1.82678	0.104568	1.64484e+08	1.77072e+08	1.38992e+08	1.50897e+08	8.78057e+07	7.2106e+07	1.55746e+08	8.97329e+07	4.58306e+07	8.40886e+07	1.67238e+08	2.08133e+08	2.82511e+08	1.7061e+08	2.53736e+08	2.67608e+08	2.14784e+08	1.81742e+08	2.26482e+08	1.5083e+08	2.48201e+08	2.08978e+08
330POS		CerG1(d38:3+pO)+H	CerG1(d38:3+pO)+H	CerG1	(d38:3+pO)	(d38:3+pO)				C44 H82 O9 N1	768.598	12.4308	0.466619	6.44837e-06	0.237398	0.0455587	1.0766e+08	100522447	9.9388e+07	1.08542e+08	9.56312e+07	1.0498e+08	1.15354e+08	1.0413e+08	1.01952e+08	1.16691e+08	2.68638e+07	4.60424e+07	4.19786e+07	5.98507e+07	6.34265e+07	5.98852e+07	7.03908e+07	6.69459e+07	8.77737e+07	1.13357e+08	8.33465e+07	9.53927e+07
371POS		CerG1(d18:1+hO/21:0+O)+H	CerG1(d39:1+hO+O)+H	CerG1	(d18:1+hO/21:0+O)	(d18:1+hO)	(21:0+O)			C45 H88 O10 N1	802.64	13.3701	0.626468	0.00243789	0.070198	0.0938045	4.10301e+07	3.47492e+07	3.74426e+07	4.29539e+07	2.3016e+07	2.69297e+07	3.56153e+07	3.2763e+07	2.42371e+07	3.68002e+07	1.2955e+07	1.89202e+07	2.17378e+07	2.18531e+07	1.73663e+07	1.95319e+07	3.80993e+07	4.24037e+07	5.10836e+07	4.9248e+07	2.96737e+07	5.18785e+07
646NEG	Y	PA(16:0/16:1)-H	PA(32:1)-H	PA	(16:0/16:1)	(16:0)	(16:1)			C35 H66 O8 N0 P1	645.45	11.6857	2.19287	0.00293989	1.07714	0.0502586	7.16236e+07	7.4542e+07	6.92365e+07	6.62104e+07	1.35572e+07	3.47054e+07	7.5843e+07	5.14415e+07	2.0579e+07	2.63058e+07	5.7171e+07	7.79324e+07	97861934	7.16149e+07	8.85237e+07	9.46597e+07	8.17722e+07	7.35788e+07	7.44365e+07	8.11305e+07	7.62214e+07	6.46778e+07
351POS		CerG1(d18:2/21:0+O)+H	CerG1(d39:2+O)+H	CerG1	(d18:2/21:0+O)	(d18:2)	(21:0+O)			C45 H86 O9 N1	784.63	13.8101	1.3835	0.0752016	0.265845	0.251796	2.5901e+07	2.06912e+07	2.35641e+07	3.60608e+07	1.55212e+07	1.39352e+07	2.18901e+07	1.73802e+07	2.01418e+07	3.2333e+07	2.63771e+07	2.12956e+07	4.08957e+07	2.88335e+07	2.69681e+07	2.3312e+07	1.80401e+07	2.77018e+07	3.37248e+07	3.45511e+07	1.71532e+07	2.14914e+07
326POS		CerG1(d18:2/21:1)+H	CerG1(d39:3)+H	CerG1	(d18:2/21:1)	(d18:2)	(21:1)			C45 H84 O8 N1	766.619	13.792	0.960761	0.889581	0.178936	0.370164	1.91996e+07	2.30188e+07	1.77855e+07	3.74971e+07	1.12043e+07	1.40074e+07	4.09205e+07	1.27964e+07	9.18021e+06	1.70789e+07	1.56748e+07	1.53388e+07	1.67294e+07	1.88847e+07	1.71439e+07	1.72886e+07	1.98571e+07	2.78802e+07	3.55594e+07	2.05531e+07	1.95206e+07	3.81385e+07
812NEG		CL(62:6)-H	CL(62:6)-H	CL	(62:6)	(62:6)				C71 H125 O17 P2	1311.84	19.3089	1.06523	0.686237	0.0503503	0.149696	2.03502e+06	1.72522e+06	1.58033e+06	1.4427e+06	722205	1.66966e+06	932711	1.44082e+06	1.22201e+06	893098	823090	1.27748e+06	1.01755e+06	1.48204e+06	1.3328e+06	1.39635e+06	1.59073e+06	1.70005e+06	1.96695e+06	2.0017e+06	2.07265e+06	2.21069e+06
76POS		AGlcSiE(0:0)+NH4	AGlcSiE()+NH4	AGlcSiE	(0:0)	(0:0)				C35 H64 O6 N1	594.473	10.019	0.722522	0.0177865	0.0565304	0.0755615	1.08462e+07	1.23891e+07	1.04164e+07	1.13702e+07	7.33818e+06	9.63828e+06	1.1527e+07	9.01126e+06	8.74468e+06	1.14796e+07	5.15861e+06	6.06736e+06	5.49652e+06	7.57029e+06	8.19691e+06	9.22796e+06	1.19839e+07	1.24946e+07	1.16988e+07	1.41516e+07	1.74884e+07	1.19249e+07
645NEG		PA(14:0/18:2)-H	PA(32:2)-H	PA	(14:0/18:2)	(14:0)	(18:2)			C35 H64 O8 N0 P1	643.434	10.8282	2.30328	0.0017871	0.640049	0.0889397	3.31608e+07	2.74927e+07	2.84924e+07	2.80554e+07	1.14651e+07	9.70866e+06	2.5298e+07	1.23121e+07	5.2054e+06	1.35321e+07	1.59038e+07	3.3017e+07	3.04987e+07	3.16804e+07	3.10169e+07	3.64369e+07	3.19698e+07	3.22423e+07	3.90161e+07	3.18639e+07	3.07662e+07	3.85451e+07
393POS		CerG1(d18:0+pO/22:0+O)+H	CerG1(d40:0+pO+O)+H	CerG1	(d18:0+pO/22:0+O)	(d18:0+pO)	(22:0+O)			C46 H92 O10 N1	818.672	14.6031	0.690152	0.0216674	0.0736963	0.0259179	1.95214e+07	1.942e+07	1.89453e+07	1.84434e+07	1.03343e+07	8.74395e+06	1.54046e+07	1.1728e+07	7.50164e+06	1.39913e+07	6.20444e+06	8.18867e+06	7.82869e+06	8.60593e+06	7.70713e+06	8.19107e+06	2.00408e+07	2.20894e+07	2.46756e+07	2.21026e+07	30169777	2.457e+07
391POS		CerG1(d18:1+hO/22:0+O)+H	CerG1(d40:1+hO+O)+H	CerG1	(d18:1+hO/22:0+O)	(d18:1+hO)	(22:0+O)			C46 H90 O10 N1	816.656	13.932	0.626069	0.00106574	0.335976	0.013424	1371571128	1360099551	1362562452	1400280656	8.90478e+08	8.98714e+08	1281593370	1094044571	8.82778e+08	1169640659	4.43849e+08	5.99481e+08	6.36976e+08	7.77695e+08	6.82597e+08	7.51832e+08	1329905243	1407442158	1698727765	1728917514	1657417651	1649862735
364POS		CerG1(d18:2/22:0+O)+H	CerG1(d40:2+O)+H	CerG1	(d18:2/22:0+O)	(d18:2)	(22:0+O)			C46 H88 O9 N1	798.645	14.394	0.817375	0.0873003	0.330674	0.0585785	150162836	1.50203e+08	1.69446e+08	1.54479e+08	1.15505e+08	1.33411e+08	156268115	1.42943e+08	1.35108e+08	1.78644e+08	7.55288e+07	1.12487e+08	1.04723e+08	1.38669e+08	1.48169e+08	124901285	1.29717e+08	1.28076e+08	1.41298e+08	299061594	1.42958e+08	1.38255e+08
653NEG		PA(33:0)-H	PA(33:0)-H	PA	(33:0)	(33:0)				C36 H70 O8 N0 P1	661.481	12.3311	0.768419	0.0512671	0.133252	0.046477	2.37315e+07	2.38175e+07	2.19337e+07	2.19377e+07	1.75346e+07	1.6162e+07	2.88647e+07	1.92457e+07	2.51188e+07	2.06283e+07	1.37731e+07	1.84893e+07	1.37381e+07	1.98074e+07	1.53081e+07	1.68991e+07	3.8163e+07	3.05868e+07	2.38021e+07	3.43553e+07	2.9159e+07	2.0246e+07
345POS		CerG1(d18:2/22:1)+H	CerG1(d40:3)+H	CerG1	(d18:2/22:1)	(d18:2)	(22:1)			C46 H86 O8 N1	780.635	14.3588	0.527637	0.0594894	0.176894	0.0718534	1.2907e+08	1.12999e+08	1.13879e+08	127835712	7.3657e+07	2.40992e+08	133796640	2.71777e+08	8.04764e+07	1.26069e+08	5.75238e+07	8.16993e+07	7.69176e+07	9.10154e+07	9.26343e+07	8.92063e+07	8.97851e+07	9.6291e+07	1.10506e+08	2.08954e+08	3.05566e+08	9.59224e+07
404POS		CerG1(d18:1+hO/23:0+O)+H	CerG1(d41:1+hO+O)+H	CerG1	(d18:1+hO/23:0+O)	(d18:1+hO)	(23:0+O)			C47 H92 O10 N1	830.672	14.5093	1.04255	0.7841	0.519487	0.0148672	2.0842e+08	2.02411e+08	2.07761e+08	2.03305e+08	9.74771e+07	8.67907e+07	1.83198e+08	1.2107e+08	7.36744e+07	1.40713e+08	9.21939e+07	1.28354e+08	1.32856e+08	1.37248e+08	1.20943e+08	1.2124e+08	2.66311e+08	2.44973e+08	2.8014e+08	2.4534e+08	252578588	3.05806e+08
387POS		CerG1(d18:2/23:0+O)+H	CerG1(d41:2+O)+H	CerG1	(d18:2/23:0+O)	(d18:2)	(23:0+O)			C47 H90 O9 N1	812.661	15.0522	1.90591	0.00764645	0.17083	0.371873	7.78348e+06	1.41063e+07	8.10485e+06	6.50149e+06	3.52563e+06	5.26465e+06	6.20752e+06	6.05085e+06	4.03414e+06	4.96188e+06	5.77011e+06	7.52948e+06	1.50637e+07	8.75307e+06	1.02358e+07	9.91032e+06	1.09037e+07	8.6895e+06	7.21624e+06	1.11315e+07	1.31251e+07	7.30973e+06
357POS		CerG1(d18:2/23:1)+H	CerG1(d41:3)+H	CerG1	(d18:2/23:1)	(d18:2)	(23:1)			C47 H88 O8 N1	794.65	14.855	1.05377	0.793532	0.152368	0.262992	1.35657e+07	2.23631e+07	1.55344e+07	1.3218e+07	8.43311e+06	5.96944e+06	1.55262e+07	8.21152e+06	3.97803e+06	1.35039e+07	8.15473e+06	9.61563e+06	9.04639e+06	1.07021e+07	1.07948e+07	1.02993e+07	1.44945e+07	1.17406e+07	1.66996e+07	1.25213e+07	1.38787e+07	1.61596e+07
819NEG		CL(18:3/18:2/18:2/18:2)-H	CL(72:9)-H	CL	(18:3/18:2/18:2/18:2)	(18:3)	(18:2)	(18:2)	(18:2)	C81 H139 O17 P2	1445.95	18.2607	4.05836	1.51139e-06	0.534179	0.117692	1.11885e+07	1.03832e+07	1.00055e+07	8.39075e+06	2.07632e+06	2.64423e+06	7.15538e+06	4.13991e+06	1.72886e+06	4.86803e+06	1.26378e+07	1.4512e+07	1.68241e+07	1.3808e+07	1.65961e+07	1.73925e+07	1.05614e+07	1.05881e+07	1.5817e+07	8.86227e+06	1.32257e+07	1.27876e+07
509POS		AGlcSiE(20:0)+NH4	AGlcSiE(20:0)+NH4	AGlcSiE	(20:0)	(20:0)				C55 H102 O7 N1	888.765	21.0422	0.217542	0.000112605	0.108093	0.128913	1.10058e+07	1.00262e+07	1.16548e+07	8.59602e+06	9.37732e+06	7.56411e+06	4.14983e+06	5.46175e+06	5.65384e+06	8.7783e+06	935695	1.08663e+06	1.12305e+06	1.44228e+06	1.94089e+06	2.38746e+06	1.22866e+07	2.10227e+07	1.3011e+07	1.15537e+07	3.03373e+07	1.69755e+07
358POS		CerG1(d18:2/23:1)+H	CerG1(d41:3)+H	CerG1	(d18:2/23:1)	(d18:2)	(23:1)			C47 H88 O8 N1	794.65	15.116	1.42272	0.129053	0.140877	0.0847372	6.75967e+06	7.45351e+06	8.30439e+06	7.71737e+06	4.01462e+06	4.98204e+06	8.54591e+06	4.6508e+06	3.63527e+06	7.81658e+06	4.42707e+06	4.7215e+06	9.66476e+06	8.02323e+06	9.67849e+06	1.13527e+07	8.59351e+06	5.59603e+06	1.14988e+07	8.99752e+06	1.10871e+07	9.81207e+06
406POS		CerG1(d18:0+pO/24:0)+H	CerG1(d42:0+pO)+H	CerG1	(d18:0+pO/24:0)	(d18:0+pO)	(24:0)			C48 H96 O9 N1	830.708	16.0697	0.607615	0.00232024	0.00356338	0.0635822	7.52907e+06	8.69715e+06	7.74063e+06	8.00763e+06	5.18836e+06	4.97057e+06	6.78907e+06	6.33255e+06	4.44243e+06	6.59617e+06	2.2884e+06	3.12966e+06	2.72761e+06	4.42888e+06	3.60582e+06	4.67245e+06	7.6822e+06	8.9104e+06	9.68308e+06	8.79039e+06	1.16333e+07	9.18386e+06
428POS		CerG1(d18:0+pO/24:0+O)+H	CerG1(d42:0+pO+O)+H	CerG1	(d18:0+pO/24:0+O)	(d18:0+pO)	(24:0+O)			C48 H96 O10 N1	846.703	15.8519	0.41174	0.00160748	0.149831	0.148494	5.25467e+07	5.00358e+07	6.51893e+07	6.72657e+07	2.45205e+07	2.74049e+07	5.255e+07	3.87849e+07	2.37885e+07	4.12071e+07	1.07735e+07	1.44703e+07	1.24233e+07	1.68006e+07	1.44397e+07	1.68398e+07	5.78498e+07	7.0076e+07	6.66556e+07	6.78288e+07	9.42931e+07	7.49067e+07
651NEG	Y	PA(15:0/18:3)-H	PA(33:3)-H	PA	(15:0/18:3)	(15:0)	(18:3)			C36 H64 O8 N0 P1	655.434	10.5477	22.5404	4.46362e-05	2.63068	0.317919	7.30073e+07	8.17879e+07	7.68027e+07	3.53752e+07	1.46974e+07	1.36897e+07	2.03056e+07	1.0169e+07	8.46374e+06	2.2179e+07	2.0564e+08	2.33192e+08	4.52885e+08	2.85513e+08	4.83202e+08	3.57035e+08	9.92944e+06	1.54735e+07	3.23796e+07	8.49863e+06	2.94497e+07	2.75161e+07
403POS		CerG1(d18:1+hO/24:0)+H	CerG1(d42:1+hO)+H	CerG1	(d18:1+hO/24:0)	(d18:1+hO)	(24:0)			C48 H94 O9 N1	828.692	15.4374	0.416306	0.00121182	0.23438	0.0685379	6.44661e+07	6.6715e+07	7.54135e+07	6.89201e+07	4.01191e+07	4.98767e+07	6.97558e+07	8.49499e+07	9.08383e+07	8.17681e+07	1.96332e+07	23114330	2.33566e+07	3.83415e+07	2.81197e+07	4.11624e+07	6.61788e+07	7.5701e+07	7.65263e+07	7.74848e+07	9.94673e+07	7.44543e+07
425POS		CerG1(d18:1+hO/24:0+O)+H	CerG1(d42:1+hO+O)+H	CerG1	(d18:1+hO/24:0+O)	(d18:1+hO)	(24:0+O)			C48 H94 O10 N1	844.687	15.1193	0.549173	0.000129265	0.620206	0.0219669	3388254072	3292201024	3474248551	3387543427	2161551719	2297604271	2973320777	2589162993	2096013998	2792111527	9.23959e+08	1209044101	1289783920	1609052557	1454298264	1701895236	3941139897	4155619203	4209455104	4312729966	4555174498	4410621607
662NEG	Y	PA(16:0/18:1)-H	PA(34:1)-H	PA	(16:0/18:1)	(16:0)	(18:1)			C37 H70 O8 N0 P1	673.481	12.6295	2.03115	0.00664517	3.9554	0.0927037	1074279275	1197102175	1159701862	9.67624e+08	4.18851e+08	6.19528e+08	1034152233	8.22925e+08	4.45052e+08	4.25492e+08	8.71201e+08	1032578297	1588226602	8.77565e+08	1725254099	1554487628	1237840531	1130054615	1757827055	1120235935	1883229447	1737039172
506POS		AGlcSiE(20:1)+NH4	AGlcSiE(20:1)+NH4	AGlcSiE	(20:1)	(20:1)				C55 H100 O7 N1	886.749	19.6947	0.178182	4.7348e-06	0.189343	0.0451169	4.34253e+07	4.21679e+07	4.31458e+07	4.67214e+07	1.85962e+07	1.88286e+07	1.36635e+07	1.7221e+07	1.48257e+07	2.4229e+07	1.87276e+06	1.83765e+06	2.11028e+06	3.34431e+06	3.96037e+06	6.00491e+06	6.38325e+07	9.13184e+07	5.81471e+07	5.49795e+07	1.30756e+08	7.96926e+07
401POS		CerG1(d18:2/24:0+O)+H	CerG1(d42:2+O)+H	CerG1	(d18:2/24:0+O)	(d18:2)	(24:0+O)			C48 H92 O9 N1	826.677	15.6306	0.64796	0.000701331	0.0721792	0.0437819	1.05603e+08	1.05935e+08	1.00315e+08	1.11661e+08	8.80735e+07	9.88934e+07	104481914	8.39015e+07	8.31399e+07	111693276	4.34315e+07	5.58647e+07	5.56663e+07	6.93409e+07	6.75705e+07	7.7582e+07	1.01432e+08	1.02151e+08	9.77036e+07	1.25286e+08	1.1072e+08	105541664
381POS		CerG1(d18:2/24:1)+H	CerG1(d42:3)+H	CerG1	(d18:2/24:1)	(d18:2)	(24:1)			C48 H90 O8 N1	808.666	15.6925	0.423303	0.0026115	0.253121	0.259024	7.40188e+07	137010931	1.31451e+08	1.3982e+08	9.84241e+07	120551816	1.37862e+08	5.59321e+07	102045922	7.26347e+07	2.08735e+07	2.72038e+07	7.05372e+07	4.05303e+07	4.13554e+07	4.81692e+07	1.10607e+08	1.90063e+08	120606244	229257191	1.36521e+08	1.1596e+08
423POS		CerG1(d18:1+hO/25:0)+H	CerG1(d43:1+hO)+H	CerG1	(d18:1+hO/25:0)	(d18:1+hO)	(25:0)			C49 H96 O9 N1	842.708	16.0829	1.53855	0.00649503	0.107874	0.0475565	5.2062e+06	4.68885e+06	4.81805e+06	5.07165e+06	2.34637e+06	2.23212e+06	3.34013e+06	2.28237e+06	2.17556e+06	3.24585e+06	2.70642e+06	3.72635e+06	3.53538e+06	5.03554e+06	4.60199e+06	4.43023e+06	5.77682e+06	6.68854e+06	6.517e+06	5.99041e+06	7.30124e+06	5.79578e+06
457POS		CerG1(d18:1+hO/25:0+O)+H	CerG1(d43:1+hO+O)+H	CerG1	(d18:1+hO/25:0+O)	(d18:1+hO)	(25:0+O)			C49 H96 O10 N1	858.703	15.7551	0.869354	0.495223	0.453189	0.0811828	2.52198e+08	220570746	242549572	2.68332e+08	1.08607e+08	1.00825e+08	2.5088e+08	1.41059e+08	8.88694e+07	1.73002e+08	8.50007e+07	1.15422e+08	1.24249e+08	1.47759e+08	131161213	1.46872e+08	3.66404e+08	3.87161e+08	3.88231e+08	3.22573e+08	3.8947e+08	4.2162e+08
419POS		CerG1(d18:2/25:0+O)+H	CerG1(d43:2+O)+H	CerG1	(d18:2/25:0+O)	(d18:2)	(25:0+O)			C49 H94 O9 N1	840.692	16.2958	1.30393	0.261265	0.2397	0.162892	2.98039e+07	4.12116e+07	3.05878e+07	3.0981e+07	1.75345e+07	2.05771e+07	3.46737e+07	1.59137e+07	9.19847e+06	2.09579e+07	1.13536e+07	2.90936e+07	2.09619e+07	2.48773e+07	3.76106e+07	3.10818e+07	3.66668e+07	3.72637e+07	3.57924e+07	2.71201e+07	3.69668e+07	4.17583e+07
397POS		CerG1(d18:2/25:1)+H	CerG1(d43:3)+H	CerG1	(d18:2/25:1)	(d18:2)	(25:1)			C49 H92 O8 N1	822.682	16.2981	0.852118	0.321559	0.126617	0.0861538	3.06909e+07	2.86822e+07	3.21699e+07	2.63184e+07	1.67153e+07	1.65823e+07	2.41142e+07	1.74616e+07	1.42615e+07	2.25956e+07	8.75334e+06	1.37246e+07	1.22379e+07	1.90695e+07	2.28927e+07	1.85295e+07	3.42852e+07	3.04063e+07	2.57122e+07	2.33866e+07	2.99419e+07	3.28662e+07
481POS		CerG1(d18:0+pO/26:0+O)+H	CerG1(d44:0+pO+O)+H	CerG1	(d18:0+pO/26:0+O)	(d18:0+pO)	(26:0+O)			C50 H100 O10 N1	874.734	17.1609	0.255243	2.15799e-05	0.185725	0.0269518	4.082e+07	4.04151e+07	3.98953e+07	3.83651e+07	2.08786e+07	1.59062e+07	2.67222e+07	2.43088e+07	1.66782e+07	2.74119e+07	3.45115e+06	6.21589e+06	3.79641e+06	8.61504e+06	4.48458e+06	7.10494e+06	3.34574e+07	7.20757e+07	3.92123e+07	4.65336e+07	9.43133e+07	6.80773e+07
453POS		CerG1(d18:1+hO/26:0)+H	CerG1(d44:1+hO)+H	CerG1	(d18:1+hO/26:0)	(d18:1+hO)	(26:0)			C50 H98 O9 N1	856.724	16.6274	0.972006	0.901158	0.264441	0.333172	110697098	116847153	1.09296e+08	2.01764e+08	6.61858e+07	7.23571e+07	9.56717e+07	9.28673e+07	7.04346e+07	84281293	4.08108e+07	7.36116e+07	4.51208e+07	1.2184e+08	5.05186e+07	1.36408e+08	1.05945e+08	1.39468e+08	200643565	1.89601e+08	1.54638e+08	1.27614e+08
476POS		CerG1(d18:1+hO/26:0+O)+H	CerG1(d44:1+hO+O)+H	CerG1	(d18:1+hO/26:0+O)	(d18:1+hO)	(26:0+O)			C50 H98 O10 N1	872.719	16.3945	0.587359	9.68316e-05	0.733389	0.0323929	5760115409	6038931092	6065036517	6230588950	4464286518	4726514601	5570031124	5277531496	4817270340	5329135539	1963679329	2543540720	2771170304	3646179555	2977392611	3827332132	5829731863	6063818331	6413248365	5612951419	6169535930	6734419455
502POS		AGlcSiE(20:2)+NH4	AGlcSiE(20:2)+NH4	AGlcSiE	(20:2)	(20:2)				C55 H98 O7 N1	884.734	18.5415	0.626974	2.64742e-05	0.0380915	0.0555728	2.98504e+07	2.97958e+07	3.34533e+07	3.15657e+07	2.13658e+07	1.95973e+07	2.07878e+07	2.39876e+07	1.78801e+07	2.16183e+07	1.13054e+07	1.24448e+07	1.36743e+07	1.5735e+07	1.17046e+07	1.36562e+07	3.60122e+07	3.95734e+07	3.39348e+07	2.88647e+07	4.51022e+07	3.77833e+07
416POS		CerG1(d18:2/26:0)+H	CerG1(d44:2)+H	CerG1	(d18:2/26:0)	(d18:2)	(26:0)			C50 H96 O8 N1	838.713	17.4171	0.744341	0.172962	0.095091	0.221705	2.62511e+07	2.87825e+07	3.12961e+07	4.24443e+07	2.276e+07	2.63949e+07	4.37082e+07	2.44176e+07	1.84807e+07	2.53772e+07	1.0448e+07	1.86252e+07	1.45752e+07	2.55973e+07	1.95893e+07	3.1107e+07	1.68346e+07	1.75481e+07	2.19696e+07	1.92666e+07	19050187	1.67248e+07
413POS		CerG1(d18:2/26:1)+H	CerG1(d44:3)+H	CerG1	(d18:2/26:1)	(d18:2)	(26:1)			C50 H94 O8 N1	836.697	16.9657	0.531164	0.0844175	0.112383	0.0357366	4.30168e+07	4.65638e+07	4.61052e+07	4.6014e+07	8.79546e+07	119513619	5.17033e+07	3.71495e+07	2.97659e+07	4.75414e+07	1.95581e+07	2.66693e+07	2.20352e+07	5.62432e+07	2.98096e+07	4.41424e+07	3.05926e+07	3.33552e+07	3.56432e+07	4.50382e+07	2.68534e+07	3.5166e+07
434POS		CerG1(d44:4+pO)+H	CerG1(d44:4+pO)+H	CerG1	(d44:4+pO)	(d44:4+pO)				C50 H92 O9 N1	850.677	15.4353	0.604103	0.0145458	0.0123002	0.0545241	3.44904e+07	3.73283e+07	3.85071e+07	3.90597e+07	2.56308e+07	2.93511e+07	3.82327e+07	3.55646e+07	2.49284e+07	3.35038e+07	9.1576e+06	3.35574e+07	1.2487e+07	2.02769e+07	1.5215e+07	2.24011e+07	3.69352e+07	4.08488e+07	4.52543e+07	4.35386e+07	5.03255e+07	4.10223e+07
472POS		CerG1(d18:1+hO/27:0)+H	CerG1(d45:1+hO)+H	CerG1	(d18:1+hO/27:0)	(d18:1+hO)	(27:0)			C51 H100 O9 N1	870.739	17.3921	0.716538	0.150258	0.0536396	0.0540441	2.81876e+07	2.77137e+07	2.61405e+07	2.98117e+07	1.68287e+07	1.51823e+07	2.33284e+07	1.14604e+07	1.50168e+07	2.39984e+07	5.26712e+06	1.11113e+07	8.72365e+06	1.88358e+07	1.08406e+07	2.1042e+07	2.62007e+07	3.60961e+07	3.69859e+07	2.8912e+07	3.03256e+07	2.18642e+07
529POS		CerG1(d18:0+pO/28:0+O)+H	CerG1(d46:0+pO+O)+H	CerG1	(d18:0+pO/28:0+O)	(d18:0+pO)	(28:0+O)			C52 H104 O10 N1	902.765	18.5219	0.46146	0.00139476	0.0466683	0.0567316	1.07616e+07	1.00902e+07	1.0658e+07	1.15733e+07	6.73489e+06	4.81125e+06	9.14926e+06	7.67544e+06	4.28335e+06	8.44656e+06	2.53637e+06	3.90289e+06	2.56436e+06	3.91071e+06	2.71755e+06	3.33446e+06	1.44728e+07	1.8118e+07	1.45295e+07	1.11745e+07	2.31679e+07	1.5574e+07
498POS		AGlcSiE(20:3)+NH4	AGlcSiE(20:3)+NH4	AGlcSiE	(20:3)	(20:3)				C55 H96 O7 N1	882.718	17.4648	0.238386	3.02554e-07	0.345125	0.0659225	7.42561e+07	6.77562e+07	7.93941e+07	7.21025e+07	6.70746e+07	7.95109e+07	6.58696e+07	6.80561e+07	6.88853e+07	7.36846e+07	7.45219e+06	1.15285e+07	1.01141e+07	2.23749e+07	1.58419e+07	3.3545e+07	6.17129e+07	8.00916e+07	6.47833e+07	6.8444e+07	9.66073e+07	8.12713e+07
526POS		CerG1(d18:1+hO/28:0+O)+H	CerG1(d46:1+hO+O)+H	CerG1	(d18:1+hO/28:0+O)	(d18:1+hO)	(28:0+O)			C52 H102 O10 N1	900.75	17.728	0.633027	0.0112638	0.162106	0.0201759	3.40931e+08	3.50607e+08	351051024	3.37208e+08	179828336	2.17792e+08	3.39721e+08	2.87342e+08	2.10806e+08	2.82299e+08	1.25002e+08	1.60857e+08	1.38272e+08	1.62774e+08	1.32985e+08	2.40911e+08	3.67914e+08	3.90934e+08	4.51911e+08	3.74414e+08	3.66791e+08	4.6261e+08
469POS		CerG1(d18:2/28:1)+H	CerG1(d46:3)+H	CerG1	(d18:2/28:1)	(d18:2)	(28:1)			C52 H98 O8 N1	864.729	18.3265	0.473555	2.98846e-05	0.209551	0.197895	5.029e+07	5.94793e+07	4.91907e+07	7.41242e+07	7.05903e+07	6.84012e+07	7.06563e+07	8.67589e+07	8.12611e+07	5.29189e+07	2.89771e+07	2.69138e+07	4.00233e+07	3.21499e+07	3.7682e+07	3.81602e+07	3.19406e+07	2.73904e+07	4.13055e+07	3.28052e+07	1.15476e+07	3.18599e+07
660NEG	Y	PA(16:0/18:2)-H	PA(34:2)-H	PA	(16:0/18:2)	(16:0)	(18:2)			C37 H68 O8 N0 P1	671.466	11.7654	2.00003	0.00095608	6.783	0.092892	2859152778	3102341084	2690093081	2492231290	1401733705	1515319490	2855375700	1833698880	8.50483e+08	1881111145	2726792129	3124014622	3444013078	3112728864	3764454912	4503780329	2998042443	3400164327	3889036897	2925178386	2896085310	2993083174
561POS		CerG1(d18:1+hO/30:0+O)+H	CerG1(d48:1+hO+O)+H	CerG1	(d18:1+hO/30:0+O)	(d18:1+hO)	(30:0+O)			C54 H106 O10 N1	928.781	19.15	0.229175	3.38647e-05	0.216451	0.0088546	2.98109e+07	2.96985e+07	2.94582e+07	3.00932e+07	2.59083e+07	2.85042e+07	2.85806e+07	2.64966e+07	1.74115e+07	3.85358e+07	3.19184e+06	5.03587e+06	5.50467e+06	5.35718e+06	7.27157e+06	1.15529e+07	1.45831e+07	1.45656e+07	4.05681e+07	2.22117e+07	1.59952e+07	2.37231e+07
278POS		CerP(d18:1+hO/22:0+O)+H	CerP(d40:1+hO+O)+H	CerP	(d18:1+hO/22:0+O)	(d18:1+hO)	(22:0+O)			C40 H81 O8 N1 P1	734.569	12.6592	0.636784	0.0109464	0.167172	0.0952437	1.0767e+08	9.61664e+07	1.06762e+08	1.21249e+08	90406261	7.41781e+07	1.19146e+08	8.45386e+07	1.35018e+08	1.27166e+08	4.34247e+07	5.90985e+07	8.73226e+07	5.94595e+07	8.21286e+07	7.00284e+07	1.73668e+08	1.14067e+08	1.23033e+08	1.2488e+08	1.24974e+08	1.20529e+08
356POS		CerP(d18:0+pO/26:0+O)+H	CerP(d44:0+pO+O)+H	CerP	(d18:0+pO/26:0+O)	(d18:0+pO)	(26:0+O)			C44 H91 O8 N1 P1	792.648	14.8538	1.16087	0.450031	0.434138	0.0197749	9.80358e+07	9.50609e+07	9.8829e+07	9.94177e+07	4.62623e+07	4.5009e+07	1.07152e+08	6.08814e+07	2.65084e+07	8.72527e+07	5.87915e+07	7.35615e+07	6.60078e+07	7.25137e+07	8.26688e+07	7.95361e+07	1.0377e+08	1.00693e+08	1.16771e+08	7.51008e+07	9.54075e+07	1.21477e+08
355POS		CerP(d18:1+hO/26:0+O)+H	CerP(d44:1+hO+O)+H	CerP	(d18:1+hO/26:0+O)	(d18:1+hO)	(26:0+O)			C44 H89 O8 N1 P1	790.632	14.273	0.630544	0.0887984	0.141337	0.0148765	9.13314e+07	9.36597e+07	9.19248e+07	9.42335e+07	5.70528e+07	5.47067e+07	1.22669e+08	6.25616e+07	3.0719e+07	90394839	3.06442e+07	4.36791e+07	3.56376e+07	5.21179e+07	5.00276e+07	5.15267e+07	1.00543e+08	1.06457e+08	1.1643e+08	9.73926e+07	9.78445e+07	1.21911e+08
821NEG		CL(83:13)-H	CL(83:13)-H	CL	(83:13)	(83:13)				C92 H153 O17 P2	1592.06	18.855	0.396479	0.000499875	0.118235	0.286052	2.29439e+06	2.11528e+06	1.13118e+06	1.69182e+06	1.17588e+06	2.10461e+06	1.60503e+06	1.52332e+06	1.6451e+06	946292	409218	654353	364536	595247	787259	757792	1.68372e+06	2.05676e+06	2.84976e+06	2.83371e+06	1.70334e+06	2.55569e+06
547POS		AGlcSiE(22:0)+NH4	AGlcSiE(22:0)+NH4	AGlcSiE	(22:0)	(22:0)				C57 H106 O7 N1	916.796	22.2379	0.541412	0.000826436	0.0401596	0.0409515	3.14751e+07	2.86428e+07	3.08392e+07	3.08991e+07	1.84737e+07	1.73309e+07	1.05829e+07	1.25635e+07	1.43601e+07	1.92886e+07	7.46932e+06	7.17131e+06	8.21e+06	7.7478e+06	1.02644e+07	9.27177e+06	2.24813e+07	3.85375e+07	2.75338e+07	2.83541e+07	4.21709e+07	3.17375e+07
495POS		Co(Q10)+NH4	Co(Q10)+NH4	Co	(Q10)	(Q10)				C59 H94 O4 N1	880.718	20.4675	0.857284	0.271744	0.1249	0.0234859	24418902	2.36975e+07	2.38701e+07	2.30641e+07	1.00825e+07	9.91835e+06	1.48865e+07	1.31979e+07	8.07464e+06	1.5659e+07	8.43357e+06	8.16009e+06	9.15709e+06	1.13839e+07	1.25686e+07	1.18659e+07	2.86293e+07	3.10524e+07	3.36226e+07	2.52966e+07	4.07882e+07	3.3965e+07
269POS		Co(Q8)+H	Co(Q8)+H	Co	(Q8)	(Q8)				C49 H75 O4	727.566	16.3913	1.005	0.973754	0.240222	0.049099	4.64696e+07	4.12668e+07	4.35823e+07	4.4486e+07	2.76661e+07	3.01778e+07	4.10147e+07	2.5176e+07	1.50189e+07	3.4826e+07	2.16584e+07	2.63045e+07	2.87117e+07	2.75687e+07	3.84214e+07	3.20838e+07	4.14642e+07	4.23389e+07	4.9353e+07	4.1606e+07	5.55379e+07	4.8149e+07
302POS		Co(Q8)+NH4	Co(Q8)+NH4	Co	(Q8)	(Q8)				C49 H78 O4 N1	744.593	16.3913	0.981712	0.91618	0.25806	0.0777969	6.36536e+07	5.79135e+07	5.28063e+07	5.66361e+07	3.69731e+07	3.98241e+07	6.06632e+07	3.41661e+07	2.2629e+07	4.76692e+07	2.15948e+07	3.7851e+07	4.73923e+07	3.68955e+07	5.27372e+07	4.10297e+07	5.67109e+07	6.24354e+07	6.94746e+07	6.42613e+07	7.72584e+07	6.95218e+07
359POS		Co(Q9)+H	Co(Q9)+H	Co	(Q9)	(Q9)				C54 H83 O4	795.629	18.4567	0.791365	0.0658418	0.649255	0.0207976	7.83359e+08	7.7087e+08	7.92176e+08	8.09913e+08	4.87127e+08	4.92495e+08	6.59873e+08	497270004	4.04148e+08	6.07513e+08	2.88564e+08	3.44052e+08	388338134	4.47518e+08	5.07315e+08	5.15769e+08	8.65469e+08	9.1204e+08	9.23733e+08	8.97132e+08	1151446497	1007359578
386POS		Co(Q9)+NH4	Co(Q9)+NH4	Co	(Q9)	(Q9)				C54 H86 O4 N1	812.655	18.4567	0.793457	0.0746376	0.847022	0.0198266	1480249257	1425517773	1420823222	1423787265	8.79863e+08	9.11057e+08	1160340047	902493170	6.97964e+08	1050730287	5.09734e+08	5.78267e+08	6.97488e+08	8.00849e+08	9.17351e+08	9.41612e+08	1504264420	1572117093	1728647109	1692749628	2127190354	1790593932
10POS		DG(21:3)+H	DG(21:3)+H	DG	(21:3)	(21:3)				C24 H41 O5	409.295	18.5	0.313811	2.70149e-08	0.207232	0.0184696	4.0489e+07	4.04291e+07	4.05345e+07	4.19911e+07	2.78886e+07	2.94046e+07	3.24268e+07	3.61751e+07	3.43738e+07	3.13324e+07	7.55216e+06	9.22178e+06	9.5144e+06	1.07076e+07	1.08108e+07	1.23199e+07	5.02214e+07	5.91846e+07	4.7675e+07	4.29035e+07	5.53087e+07	4.9494e+07
35POS		DG(30:1p)+Na	DG(30:1p)+Na	DG	(30:1p)	(30:1p)				C33 H62 O4 Na1	545.454	8.734	0.359572	0.000737159	0.0534151	0.0713842	3.98092e+06	3.5816e+06	3.40652e+06	3.87938e+06	2.52163e+06	2.52698e+06	4.55571e+06	3.05215e+06	2.08207e+06	3.52766e+06	674560	719021	932780	1.53754e+06	953363	1.75076e+06	3.81054e+06	3.62216e+06	5.12667e+06	5.20522e+06	4.13662e+06	5.44334e+06
34POS		DG(30:1p)+Na	DG(30:1p)+Na	DG	(30:1p)	(30:1p)				C33 H62 O4 Na1	545.454	10.047	1.23208	0.207327	0.372567	0.264796	7.20838e+07	4.21674e+07	45908916	4.68519e+07	3.14947e+07	3.83247e+07	6.62482e+07	5.23064e+07	3.81598e+07	5.21849e+07	3.65549e+07	4.31256e+07	6.83187e+07	5.49843e+07	6.80521e+07	7.23694e+07	6.36983e+07	5.81127e+07	4.81795e+07	5.04415e+07	4.94968e+07	5.07345e+07
60POS	Y	DG(32:0p)+Na	DG(32:0p)+Na	DG	(32:0p)	(32:0p)				C35 H68 O4 Na1	575.501	11.72	3.9533	0.0008029	3.44194	0.306677	2460139743	1134429440	2382512399	2417628594	5.53672e+08	2.13384e+08	2176078194	6.12191e+08	4.32746e+08	4.60985e+08	1901398567	2882169832	1881087291	3534862165	3403333080	3985628818	1208745602	1558198727	2860535646	1099511287	2194437090	2568090569
51POS		DG(32:1p)+Na	DG(32:1p)+Na	DG	(32:1p)	(32:1p)				C35 H66 O4 Na1	573.485	10.0023	0.546256	0.000157904	0.58835	0.0426619	2632125883	2494900268	2395625035	2602627869	2555615910	2606111785	3505391599	3020221674	2384464834	3603387829	1329595320	1429287525	1738880432	1616188057	1622728003	1918501655	2710159673	2549668746	3637663917	2820657388	2678979134	3235966508
54POS		DG(32:1p)+Na	DG(32:1p)+Na	DG	(32:1p)	(32:1p)				C35 H66 O4 Na1	573.485	11.636	0.901964	0.458803	0.740368	0.0761828	4.57146e+08	4.0709e+08	3.94613e+08	3.87783e+08	3.40039e+08	3.50906e+08	5.13888e+08	4.47531e+08	2.85772e+08	4.45539e+08	2.49949e+08	323019028	4.07727e+08	3.11405e+08	5.08722e+08	349167179	3.40631e+08	3.05658e+08	4.09569e+08	4.00074e+08	3.26854e+08	4.1947e+08
37POS		DG(32:1p)+H	DG(32:1p)+H	DG	(32:1p)	(32:1p)				C35 H67 O4	551.503	11.636	0.45447	0.0175369	0.339239	0.0191416	432211336	4.15988e+08	4.22266e+08	4.14455e+08	2.88751e+08	2.28345e+08	5.87256e+08	3.62091e+08	1.73721e+08	5.29503e+08	9.86198e+07	1.60521e+08	1.58212e+08	2.1335e+08	1.70486e+08	1.8486e+08	5.00642e+08	3.95748e+08	5.21099e+08	4.2647e+08	4.78194e+08	6.01149e+08
36POS		DG(32:1p)+H	DG(32:1p)+H	DG	(32:1p)	(32:1p)				C35 H67 O4	551.503	12.3172	1.6199	0.227219	0.694668	0.0891305	1.49243e+08	1.31908e+08	1.39095e+08	1.61773e+08	4.09751e+07	4.87325e+07	1.43345e+08	7.97389e+07	5.69117e+07	3.30874e+08	1.01803e+08	1.23261e+08	1.99073e+08	1.51754e+08	320011351	2.38965e+08	1.0453e+08	9.48593e+07	1.32065e+08	1.30826e+08	3.15702e+08	1.36928e+08
38POS		DG(32:1p)+H	DG(32:1p)+H	DG	(32:1p)	(32:1p)				C35 H67 O4	551.503	12.6713	1.94417	4.6227e-05	0.969849	0.0462617	1.43407e+08	1.48168e+08	1.38862e+08	1.32894e+08	1.6871e+08	1.48249e+08	1.5255e+08	1.44333e+08	1.83479e+08	109451870	2.2861e+08	2.86966e+08	3.68937e+08	2.97092e+08	2.88545e+08	2.92774e+08	132581717	1.38823e+08	1.15533e+08	1.17159e+08	1.05061e+08	1.16709e+08
56POS		DG(32:1p)+Na	DG(32:1p)+Na	DG	(32:1p)	(32:1p)				C35 H66 O4 Na1	573.485	13.2824	1.07331	0.577272	0.368086	0.0175411	8.05988e+07	7.73053e+07	7.96796e+07	7.93526e+07	4.31319e+07	4.92907e+07	8.48958e+07	5.78522e+07	4.6284e+07	5.65516e+07	4.42273e+07	5.81103e+07	6.3889e+07	6.36083e+07	7.06801e+07	6.22691e+07	8.41776e+07	8.76717e+07	9.7001e+07	9.91226e+07	9.09997e+07	9.70559e+07
641NEG		Cer(d17:0+pO/19:0)+HCOO	Cer(d36:0+pO)+HCOO	Cer	(d17:0+pO/19:0)	(d17:0+pO)	(19:0)			C37 H74 O6 N1	628.552	13.5367	0.320934	3.11795e-07	0.268675	0.0844099	6.83371e+06	7.50459e+06	6.36394e+06	6.25424e+06	5.04324e+06	5.1165e+06	6.38812e+06	6.4664e+06	5.87202e+06	7.00367e+06	1.43937e+06	1.91864e+06	2.02913e+06	1.96332e+06	2.30857e+06	1.8593e+06	6.75112e+06	7.90612e+06	8.52464e+06	6.62335e+06	1.50369e+07	1.01469e+07
55POS		DG(32:1p)+Na	DG(32:1p)+Na	DG	(32:1p)	(32:1p)				C35 H66 O4 Na1	573.485	19.2484	0.702254	0.0565833	0.305024	0.0368883	4.17383e+08	3.81965e+08	3.94347e+08	3.9917e+08	1.59013e+08	3.13773e+08	2.62734e+08	3.46569e+08	2.3827e+08	2.14754e+08	9.78236e+07	1.43882e+08	180510841	1.84545e+08	2.2537e+08	2.45908e+08	3.70306e+08	4.28504e+08	4.67139e+08	4.05275e+08	4.48761e+08	5.00682e+08
50POS		DG(32:2p)+Na	DG(32:2p)+Na	DG	(32:2p)	(32:2p)				C35 H64 O4 Na1	571.47	10.0916	1.39402	0.156036	0.421759	0.331551	4.84599e+07	7.96123e+07	8.20413e+07	4.16374e+07	2.63848e+07	3.7417e+07	7.9219e+07	6.77475e+07	3.5474e+07	4.82397e+07	3.95166e+07	5.36576e+07	1.05848e+08	6.60744e+07	8.21309e+07	6.3286e+07	4.87848e+07	7.51327e+07	8.76993e+07	5.04346e+07	9.2074e+07	3.69948e+07
103POS		DG(16:0/18:1)+NH4	DG(34:1)+NH4	DG	(16:0/18:1)	(16:0)	(18:1)			C37 H74 O5 N1	612.556	15.1115	1.38511	0.210765	0.156498	0.0524957	2.46191e+07	2.3202e+07	2.32592e+07	2.16423e+07	3.3606e+06	4.09131e+06	1.30343e+07	6.7524e+06	4.22369e+06	8.15533e+06	5.79522e+06	8.18906e+06	9.11168e+06	7.35869e+06	1.42209e+07	1.01992e+07	4.14023e+07	4.54642e+07	3.71793e+07	3.19567e+07	6.07445e+07	4.40315e+07
95POS		DG(34:1e)+Na	DG(34:1e)+Na	DG	(34:1e)	(34:1e)				C37 H72 O4 Na1	603.532	13.296	2.07237	0.00355858	0.278932	0.108821	3.3155e+07	2.95482e+07	2.66093e+07	2.64524e+07	5.66616e+06	6.69975e+06	1.86294e+07	1.1041e+07	7.66065e+06	1.50216e+07	2.40877e+07	1.52032e+07	2.58995e+07	1.59312e+07	2.81255e+07	2.4874e+07	3.83895e+07	3.34611e+07	4.30567e+07	2.38152e+07	4.34335e+07	4.06473e+07
639NEG		Cer(d18:1/18:0)+HCOO	Cer(d36:1)+HCOO	Cer	(d18:1/18:0)	(d18:1)	(18:0)			C37 H72 O5 N1	610.542	14.2137	3.15202	0.000614907	0.450209	0.0582272	7.77486e+06	7.54073e+06	7.44135e+06	6.77268e+06	3.95819e+06	3.91419e+06	6.87368e+06	2.70816e+06	2.37347e+06	5.22196e+06	9.21664e+06	1.20066e+07	1.50084e+07	1.02843e+07	2.06535e+07	1.17874e+07	3.3606e+06	4.68326e+06	4.45201e+06	3.07297e+06	5.25213e+06	4.521e+06
607POS		AGlcSiE(28:0)+NH4	AGlcSiE(28:0)+NH4	AGlcSiE	(28:0)	(28:0)				C63 H118 O7 N1	1000.89	24.5579	3.87912	0.000558808	0.227434	0.0439546	1.63527e+07	1.49057e+07	1.59213e+07	1.50931e+07	2.43232e+06	3.28329e+06	3.35438e+06	4.55128e+06	2.86618e+06	4.27044e+06	1.17407e+07	1.07165e+07	8.38526e+06	1.15898e+07	1.63133e+07	2.17769e+07	1.35885e+07	2.26016e+07	1.53133e+07	1.48043e+07	2.64867e+07	1.52911e+07
813NEG		CL(18:3/16:0/16:0/16:0)-H	CL(66:3)-H	CL	(18:3/16:0/16:0/16:0)	(18:3)	(16:0)	(16:0)	(16:0)	C75 H139 O17 P2	1373.95	20.9229	0.528593	0.0182467	0.0674074	0.165633	1.03048e+06	986257	755746	758406	524581	769490	1.30012e+06	1.13693e+06	575840	720940	258673	323877	551465	610625	375361	537708	778423	766346	1.07192e+06	942817	705962	1.0295e+06
374POS		AGlcSiE(14:0)+NH4	AGlcSiE(14:0)+NH4	AGlcSiE	(14:0)	(14:0)				C49 H90 O7 N1	804.671	17.0658	0.167532	4.02171e-06	0.211389	0.0614851	2.16244e+07	1.97023e+07	2.22683e+07	2.27106e+07	2.41974e+07	2.33493e+07	1.90852e+07	1.74559e+07	1.75811e+07	2.89442e+07	2.15792e+06	2.45921e+06	2.19447e+06	4.91927e+06	3.31461e+06	6.83642e+06	2.14259e+07	2.55491e+07	2.43165e+07	28576331	3.12367e+07	2.5684e+07
94POS		DG(34:1e)+Na	DG(34:1e)+Na	DG	(34:1e)	(34:1e)				C37 H72 O4 Na1	603.532	23.694	1.05113	0.687506	0.111963	0.0567555	6.50601e+07	5.92666e+07	6.79314e+07	6.52982e+07	4.95123e+06	4.44187e+06	7.53922e+06	5.67448e+06	5.08363e+06	8.69758e+06	6.69166e+06	6.10213e+06	5.35934e+06	7.59319e+06	6.27227e+06	6.22984e+06	1.28417e+08	1.58602e+08	110216744	7.30329e+07	1.60324e+08	1.33714e+08
91POS		DG(34:1p)+Na	DG(34:1p)+Na	DG	(34:1p)	(34:1p)				C37 H70 O4 Na1	601.517	11.8622	1.36979	0.0942613	0.751298	0.0597389	2.72804e+08	2.57817e+08	2.37725e+08	2.67572e+08	1.02471e+08	9.39666e+07	2.34544e+08	1.48478e+08	1.04411e+08	1.96845e+08	133114247	1.87786e+08	2.13656e+08	182599458	2.4161e+08	2.47625e+08	3.88714e+08	5.20059e+08	4.36246e+08	332721563	4.72355e+08	4.65484e+08
100POS		DG(16:0/18:2)+NH4	DG(34:2)+NH4	DG	(16:0/18:2)	(16:0)	(18:2)			C37 H72 O5 N1	610.541	14.0972	2.24714	0.00541963	0.679862	0.0333789	170251668	1.61129e+08	1.58571e+08	1.59213e+08	3.77468e+07	3.45864e+07	1.29859e+08	4.38577e+07	2.3506e+07	7.29218e+07	8.68246e+07	1.4493e+08	1.00023e+08	1.5508e+08	1.24123e+08	1.58613e+08	2.23796e+08	2.57947e+08	246792856	1.7706e+08	1.95413e+08	1.95288e+08
658NEG		PA(16:0/18:3)-H	PA(34:3)-H	PA	(16:0/18:3)	(16:0)	(18:3)			C37 H66 O8 N0 P1	669.45	10.9304	1.09848	0.48029	7.01179	0.0679256	10391031779	9539868967	9804066484	8812644120	5818773181	8285957407	12542833328	11436567260	7606454513	8900433964	7960533344	9272255746	10345339745	12952800355	9484803670	9951394550	9377559199	7920526864	10792637019	9585943346	9598764991	10426893205
86POS		DG(34:2p)+Na	DG(34:2p)+Na	DG	(34:2p)	(34:2p)				C37 H68 O4 Na1	599.501	11.0054	1.11698	0.519444	1.40624	0.0324632	1394916866	1313883243	1362430564	1300789529	4.61137e+08	6.22153e+08	1195086351	1102086615	7.18963e+08	534771337	6.49131e+08	8.35549e+08	9.18787e+08	8.53466e+08	8.73728e+08	1045622791	1677119873	1372783290	1383067307	1432683143	1607653560	1753571565
61POS	Y	DG(34:2p)+H	DG(34:2p)+H	DG	(34:2p)	(34:2p)				C37 H69 O4	577.519	12.7631	1.66839	0.0130839	2.15087	0.0694013	1005162487	8.48647e+08	9.50335e+08	9.45023e+08	7.85186e+08	9.80782e+08	1019198420	1491462687	6.63702e+08	5.15775e+08	1269603113	1289777662	1749293515	1231154371	2132869326	1430212736	1176362653	1067519569	8.87418e+08	8.42017e+08	7.99491e+08	7.94681e+08
62POS		DG(34:2p)+H	DG(34:2p)+H	DG	(34:2p)	(34:2p)				C37 H69 O4	577.519	16.4701	0.760651	0.149897	0.0643015	0.120206	2.71537e+07	2.83007e+07	3.49482e+07	2.82327e+07	1.54691e+07	1.6361e+07	2.04144e+07	2.16199e+07	1.27101e+07	2.08055e+07	2.86435e+06	1.30793e+07	1.35975e+07	1.57341e+07	1.80554e+07	1.83481e+07	3.44274e+07	3.06077e+07	3.53157e+07	3.35791e+07	3.57178e+07	3.8915e+07
638NEG		Cer(d16:1/20:1)+HCOO	Cer(d36:2)+HCOO	Cer	(d16:1/20:1)	(d16:1)	(20:1)			C37 H70 O5 N1	608.526	13.4578	0.816575	0.336927	0.0826757	0.141981	5.82089e+06	6.16249e+06	5.76875e+06	7.6894e+06	6.30435e+06	8.38945e+06	9.43561e+06	3.27086e+06	3.29396e+06	7.49198e+06	3.37116e+06	4.95161e+06	5.19093e+06	5.16878e+06	6.86965e+06	5.62977e+06	4.30258e+06	5.23012e+06	8.59128e+06	3.97458e+06	2.47492e+06	7.35842e+06
89POS		DG(34:2p)+Na	DG(34:2p)+Na	DG	(34:2p)	(34:2p)				C37 H68 O4 Na1	599.501	19.2161	1.02748	0.876429	0.128608	0.104655	2.06095e+07	2.04724e+07	2.20785e+07	2.54568e+07	1.0361e+07	8.68697e+06	1.14907e+07	1.29696e+07	5.63538e+06	1.20022e+07	5.49511e+06	1.31213e+07	1.13246e+07	7.00373e+06	1.30101e+07	1.28716e+07	2.76713e+07	3.75541e+07	2.84014e+07	3.41991e+07	3.78777e+07	2.54731e+07
87POS		DG(34:2p)+Na	DG(34:2p)+Na	DG	(34:2p)	(34:2p)				C37 H68 O4 Na1	599.501	20.304	0.0613583	9.18388e-06	0.350404	0.044881	8.08613e+07	8.98703e+07	8.71537e+07	87753878	4.30825e+07	4.15992e+07	4.93753e+07	5.43497e+07	3.0878e+07	7.02354e+07	1.65003e+06	3.64728e+06	3.05867e+06	933668	2.71892e+06	5.75591e+06	1.24494e+08	1.54857e+08	1.32869e+08	1.18379e+08	1.67432e+08	1.41888e+08
70POS		DG(16:0/18:3)+H	DG(34:3)+H	DG	(16:0/18:3)	(16:0)	(18:3)			C37 H67 O5	591.498	9.99586	0.541706	0.000122678	0.06472	0.0560672	3.54042e+07	3.50851e+07	3.13019e+07	3.3261e+07	3.44783e+07	3.48883e+07	4.07624e+07	3.98701e+07	3.17107e+07	5.01332e+07	1.78184e+07	1.83374e+07	2.30382e+07	2.11725e+07	2.01163e+07	2.51081e+07	3.84206e+07	3.29806e+07	4.33457e+07	4.30129e+07	3.72139e+07	4.25937e+07
72POS		DG(16:0/18:3)+H	DG(34:3)+H	DG	(16:0/18:3)	(16:0)	(18:3)			C37 H67 O5	591.498	10.8797	1.67577	0.00689479	0.54678	0.125851	8.20243e+07	6.31049e+07	8.37629e+07	8.20104e+07	3.74747e+07	4.53717e+07	8.87488e+07	7.91603e+07	4.48862e+07	6.10394e+07	7.14371e+07	1.3443e+08	1.04121e+08	9.72879e+07	9.42856e+07	9.61558e+07	4.69849e+07	5.76865e+07	8.05852e+07	7.6358e+07	7.71696e+07	7.56169e+07
74POS		DG(16:0/18:3)+H	DG(34:3)+H	DG	(16:0/18:3)	(16:0)	(18:3)			C37 H67 O5	591.498	11.1969	0.882685	0.459324	0.269228	0.0807253	6.26244e+07	5.77952e+07	5.15308e+07	5.95006e+07	3.50751e+07	4.44958e+07	7.57455e+07	5.14094e+07	2.66751e+07	5.73833e+07	3.48393e+07	4.45234e+07	4.8705e+07	4.01302e+07	4.75942e+07	4.08787e+07	6.58904e+07	6.17501e+07	6.42998e+07	4.90689e+07	5.85463e+07	5.92346e+07
73POS		DG(16:0/18:3)+H	DG(34:3)+H	DG	(16:0/18:3)	(16:0)	(18:3)			C37 H67 O5	591.498	11.9581	1.36753	0.130908	0.225496	0.0172265	1.89934e+07	1.90263e+07	1.85085e+07	1.92926e+07	6.82265e+06	1.00451e+07	2.2864e+07	1.70099e+07	6.05728e+06	1.40933e+07	1.25641e+07	1.85651e+07	1.74739e+07	1.72733e+07	1.87247e+07	2.05513e+07	2.12945e+07	1.70019e+07	2.34303e+07	1.94572e+07	1.80557e+07	1.84618e+07
98POS		DG(16:0/18:3)+NH4	DG(34:3)+NH4	DG	(16:0/18:3)	(16:0)	(18:3)			C37 H70 O5 N1	608.525	13.2775	0.899567	0.500236	1.25176	0.0237344	1733359580	1661730758	1641798033	1666876406	7.83135e+08	9.9591e+08	1745095290	1191027604	9.2841e+08	1160260564	6.33761e+08	1027758878	9.38828e+08	1185830817	1226199396	1108132223	1769858581	1973847697	2110140218	2057294294	1961973415	1691037291
636NEG		Cer(d36:2+O)-H	Cer(d36:2+O)-H	Cer	(d36:2+O)	(d36:2+O)				C36 H68 O4 N1	578.515	12.9723	2.1755	9.18188e-05	0.259301	0.100373	3.59563e+06	4.11447e+06	3.23826e+06	3.82952e+06	2.52028e+06	2.62599e+06	2.91394e+06	1.64479e+06	1.57499e+06	2.6456e+06	3.96685e+06	4.11305e+06	5.11355e+06	5.12802e+06	5.63454e+06	6.33907e+06	4.4902e+06	4.70272e+06	2.42761e+06	2.28312e+06	4.03107e+06	5.21256e+06
71POS		DG(16:0/18:3)+H	DG(34:3)+H	DG	(16:0/18:3)	(16:0)	(18:3)			C37 H67 O5	591.498	15.052	1.48887	0.00552832	0.203238	0.0216041	1.62205e+07	1.68039e+07	1.66411e+07	1.60432e+07	8.66802e+06	7.74579e+06	1.37533e+07	8.38458e+06	8.81557e+06	1.0526e+07	1.04318e+07	1.45225e+07	1.26433e+07	1.61107e+07	1.5618e+07	1.68691e+07	1.72845e+07	1.714e+07	1.84779e+07	1.62537e+07	1.62616e+07	1.47587e+07
88POS		DG(34:3e)+Na	DG(34:3e)+Na	DG	(34:3e)	(34:3e)				C37 H68 O4 Na1	599.501	22.2927	0.28949	0.000297357	0.164494	0.0752367	1.08808e+08	9.46596e+07	1.1166e+08	1.00234e+08	2.02713e+07	1.56786e+07	2.50982e+07	1.96325e+07	1.276e+07	3.01e+07	4.81012e+06	4.12593e+06	4.63152e+06	4.94243e+06	8.13585e+06	9.1179e+06	1.67711e+08	1.94178e+08	1.45747e+08	126230906	237088648	169556477
84POS		DG(34:3p)+Na	DG(34:3p)+Na	DG	(34:3p)	(34:3p)				C37 H66 O4 Na1	597.485	10.137	1.05023	0.847295	1.2571	0.0761115	1240994174	1347770460	1293972311	1478714971	2.70765e+08	6.231e+08	1330771198	9.07613e+08	2.78485e+08	8.98655e+08	445254803	6.43149e+08	837910809	8.71523e+08	8.85923e+08	8.42109e+08	1828033023	1489340804	1945351637	1428217796	1374447936	1018628978
58POS		DG(34:3p)+H	DG(34:3p)+H	DG	(34:3p)	(34:3p)				C37 H67 O4	575.503	12.3301	1.33327	0.152443	0.878984	0.324105	4.6264e+08	3.26451e+08	3.11522e+08	2.04819e+08	3.70327e+08	1.93585e+08	2.29062e+08	3.48862e+08	1.3554e+08	1.86668e+08	2.46891e+08	2.46132e+08	2.63541e+08	3.95361e+08	347022083	4.5302e+08	1.77113e+08	3.61897e+08	3.00918e+08	3.19371e+08	500418173	8.34162e+08
83POS		DG(34:3p)+Na	DG(34:3p)+Na	DG	(34:3p)	(34:3p)				C37 H66 O4 Na1	597.485	12.3301	0.609793	0.00158582	0.03384	0.0660436	3.0045e+07	3.35342e+07	2.92328e+07	2.94013e+07	2.67534e+07	2.36239e+07	2.85504e+07	1.9643e+07	2.44766e+07	2.8598e+07	7.37658e+06	1.33737e+07	1.84996e+07	1.93061e+07	1.77623e+07	1.61539e+07	3.21356e+07	3.20723e+07	3.46756e+07	4.44297e+07	3.12973e+07	3.08046e+07
652NEG		Cer(d17:0+pO/21:0)+HCOO	Cer(d38:0+pO)+HCOO	Cer	(d17:0+pO/21:0)	(d17:0+pO)	(21:0)			C39 H78 O6 N1	656.583	14.7548	0.26957	1.70034e-07	0.325533	0.0461595	9.76476e+06	9.2681e+06	8.90035e+06	8.84351e+06	7.52953e+06	6.46085e+06	8.49939e+06	8.86378e+06	7.76059e+06	9.57768e+06	1.89722e+06	2.56342e+06	2.29954e+06	2.32929e+06	2.29997e+06	1.73644e+06	9.16345e+06	1.15494e+07	1.15177e+07	9.32275e+06	1.84925e+07	1.42397e+07
11POS	Y	Cer(d27:1)+H	Cer(d27:1)+H	Cer	(d27:1)	(d27:1)				C27 H54 O3 N1	440.41	5.82255	6.49196	3.38356e-07	3.16733	0.155671	9.98395e+08	935209708	9.93429e+08	6.99312e+08	3.18272e+08	3.32851e+08	3.84089e+08	393367243	3.59308e+08	3.31765e+08	2702987407	1768178675	1849864319	2281499173	2560224131	2597950664	2.64713e+08	3.72476e+08	3.04735e+08	3.45471e+08	4.24984e+08	3.00173e+08
82POS		DG(34:3p)+Na	DG(34:3p)+Na	DG	(34:3p)	(34:3p)				C37 H66 O4 Na1	597.485	17.373	1.44476	0.12008	0.510009	0.0371284	1.2563e+08	1.24003e+08	1.25154e+08	1.3428e+08	4.46489e+07	4.70677e+07	1.17224e+08	6.2914e+07	2.82447e+07	8.00836e+07	5.26895e+07	7.68066e+07	9.64544e+07	9.2334e+07	1.02821e+08	1.28169e+08	1.37471e+08	1.40486e+08	192932868	121317110	1.47699e+08	167569358
59POS		DG(34:3p)+H	DG(34:3p)+H	DG	(34:3p)	(34:3p)				C37 H67 O4	575.503	20.227	2.40232	0.000631789	0.363186	0.123643	4.79693e+07	6.19226e+07	4.94256e+07	4.9884e+07	1.23517e+07	1.98552e+07	2.13045e+07	1.61443e+07	7.44624e+06	1.58259e+07	2.53125e+07	3.63283e+07	2.95545e+07	4.36378e+07	3.63432e+07	5.20653e+07	5.20549e+07	6.44491e+07	6.08315e+07	4.18718e+07	4.21211e+07	5.69142e+07
67POS		DG(18:4/16:0)+H	DG(34:4)+H	DG	(18:4/16:0)	(18:4)	(16:0)			C37 H65 O5	589.483	10.1928	0.783305	0.277424	0.0531811	0.0686375	2.19556e+07	2.03762e+07	2.06207e+07	1.85557e+07	1.54982e+07	1.37376e+07	1.3011e+07	8.56543e+06	1.03298e+07	1.19527e+07	5.75421e+06	7.16668e+06	4.70979e+06	8.19222e+06	1.75022e+07	1.39304e+07	1.59268e+07	2.11415e+07	2.62067e+07	2.57605e+07	3.02728e+07	2.77006e+07
66POS		DG(18:4/16:0)+H	DG(34:4)+H	DG	(18:4/16:0)	(18:4)	(16:0)			C37 H65 O5	589.483	11.008	0.605923	0.00187024	0.092489	0.0618831	4.40009e+07	4.4616e+07	4.07887e+07	3.91435e+07	3.50702e+07	3.64895e+07	3.15602e+07	2.54279e+07	4.69035e+07	3.58415e+07	1.8505e+07	2.17154e+07	2.19144e+07	2.06672e+07	2.85178e+07	1.67072e+07	3.52101e+07	4.11179e+07	4.67107e+07	5.71183e+07	3.86396e+07	3.92474e+07
661NEG		Cer(d18:0+pO/20:0+O)+HCOO	Cer(d38:0+pO+O)+HCOO	Cer	(d18:0+pO/20:0+O)	(d18:0+pO)	(20:0+O)			C39 H78 O7 N1	672.578	14.3187	0.449335	0.000124467	0.218438	0.0585332	9.32829e+06	8.91089e+06	8.16747e+06	8.45704e+06	5.90553e+06	6.15567e+06	5.02164e+06	4.72464e+06	8.2596e+06	6.66919e+06	2.4488e+06	2.82468e+06	2.33693e+06	2.57687e+06	3.71663e+06	2.60297e+06	1.08282e+07	1.30059e+07	1.23518e+07	1.07765e+07	1.72612e+07	1.34666e+07
96POS		DG(16:1/18:3)+NH4	DG(34:4)+NH4	DG	(16:1/18:3)	(16:1)	(18:3)			C37 H68 O5 N1	606.509	12.317	0.574729	0.00687769	0.0703113	0.116909	3.1397e+07	2.35943e+07	2.81629e+07	2.91789e+07	1.33564e+07	18453533	2.9073e+07	1.96246e+07	2.26968e+07	1.89266e+07	7.27812e+06	1.06725e+07	1.01915e+07	1.59565e+07	1.03778e+07	1.57158e+07	3.43099e+07	3.65289e+07	4.18898e+07	4.63678e+07	4.38161e+07	3.58222e+07
80POS		DG(34:4p)+Na	DG(34:4p)+Na	DG	(34:4p)	(34:4p)				C37 H64 O4 Na1	595.47	9.25317	0.559324	0.0405715	0.810255	0.0865296	1402057645	1152817170	1199880174	1245399339	5.40239e+08	1018824641	2014444010	1721003887	1058716074	1032637210	5.33456e+08	6.73904e+08	8.50305e+08	6.38744e+08	9.38168e+08	4.96512e+08	9.05627e+08	8.44729e+08	1293474180	1210485709	1263446564	1449088223
78POS		DG(34:4p)+Na	DG(34:4p)+Na	DG	(34:4p)	(34:4p)				C37 H64 O4 Na1	595.47	10.442	0.934508	0.753351	0.282008	0.0546271	6.72605e+07	6.19474e+07	5.89879e+07	6.33128e+07	2.98689e+07	3.41067e+07	8.27079e+07	4.64993e+07	2.41724e+07	5.028e+07	3.34289e+07	4.14964e+07	4.16044e+07	3.86537e+07	5.36837e+07	4.12402e+07	7.03091e+07	7.14967e+07	8.27439e+07	6.3171e+07	7.14332e+07	7.46915e+07
52POS	Y	DG(34:4p)+H	DG(34:4p)+H	DG	(34:4p)	(34:4p)				C37 H65 O4	573.488	10.8751	1.4447	0.0184337	4.75304	0.0193227	8029197394	7661444754	7816763098	7867372209	3391922384	4346852531	7041507310	7905836673	4697416585	4851183916	6013889156	7721298787	9675224266	7616372128	7667460091	7875294956	5945777158	5709366111	5506692064	7279185945	6217768876	7526700135
57POS		DG(34:4p)+H	DG(34:4p)+H	DG	(34:4p)	(34:4p)				C37 H65 O4	573.488	12.8588	1.2697	0.0840173	0.527153	0.163124	1.17623e+08	8.65749e+07	8.88391e+07	1.15293e+08	8.22668e+07	8.67837e+07	9.70967e+07	1.10942e+08	1.4746e+08	9.75146e+07	1.0455e+08	1.08608e+08	1.34438e+08	1.79631e+08	1.32404e+08	1.30203e+08	3.9319e+07	5.98763e+07	5.90691e+07	5.2829e+07	6.42581e+07	1.0815e+08
53POS		DG(34:4p)+H	DG(34:4p)+H	DG	(34:4p)	(34:4p)				C37 H65 O4	573.488	18.3456	0.479532	8.2812e-05	0.270534	0.0415925	1.02914e+08	1.11755e+08	1.12908e+08	1.11061e+08	7.88676e+07	1.43311e+08	1.15939e+08	1.21672e+08	1.29991e+08	118776781	5.11176e+07	3.99308e+07	6.55724e+07	5.90992e+07	5.9095e+07	6.49602e+07	9.93845e+07	1.04883e+08	1.33645e+08	1.36587e+08	1.20522e+08	1.1741e+08
79POS		DG(34:4p)+Na	DG(34:4p)+Na	DG	(34:4p)	(34:4p)				C37 H64 O4 Na1	595.47	20.2926	0.135448	1.70919e-07	0.412255	0.0507201	1.01698e+08	1.15023e+08	1.10057e+08	1.08095e+08	7.04087e+07	7.18127e+07	7.72557e+07	8.87061e+07	5.73178e+07	8.77913e+07	6.69907e+06	6.9605e+06	5.81273e+06	1.32467e+07	1.2204e+07	1.64747e+07	1.34461e+08	1.5295e+08	1.46163e+08	1.45412e+08	1.65766e+08	1.60308e+08
116POS		DG(17:0/18:3)+NH4	DG(35:3)+NH4	DG	(17:0/18:3)	(17:0)	(18:3)			C38 H72 O5 N1	622.541	13.8732	3.80422	4.58451e-05	0.26472	0.0279978	1.1932e+07	1.13905e+07	1.15028e+07	1.1165e+07	2.86204e+06	3.73368e+06	8.31868e+06	4.22528e+06	2.80941e+06	4.7015e+06	1.20472e+07	1.59478e+07	1.90964e+07	1.47549e+07	2.35574e+07	1.5981e+07	8.61334e+06	1.01964e+07	9.17155e+06	8.22036e+06	1.47782e+07	1.01219e+07
114POS		DG(18:0/18:3)+H	DG(36:3)+H	DG	(18:0/18:3)	(18:0)	(18:3)			C39 H71 O5	619.53	12.2672	0.836614	0.424105	0.113901	0.111892	1.79737e+07	1.45176e+07	1.76456e+07	1.90054e+07	1.24554e+07	1.05725e+07	2.18226e+07	1.1419e+07	7.27577e+06	1.78596e+07	7.77844e+06	5.95365e+06	1.27199e+07	1.16174e+07	1.55503e+07	1.44848e+07	1.79236e+07	2.01306e+07	2.27355e+07	1.58602e+07	2.53654e+07	1.92529e+07
672NEG		PA(35:1)-H	PA(35:1)-H	PA	(35:1)	(35:1)				C38 H72 O8 N0 P1	687.497	12.402	0.48436	0.000441539	0.87858	0.0911265	126171435	1.32866e+08	1.12898e+08	1.09626e+08	1.00205e+08	8.27983e+07	1.25375e+08	9.00096e+07	1.51101e+08	1.36252e+08	4.52843e+07	5.69209e+07	5.29725e+07	5.4948e+07	5.6583e+07	6.5437e+07	2.33327e+08	1.82852e+08	1.73956e+08	1.97346e+08	1.68107e+08	1.68281e+08
129POS		DG(18:1/18:2)+NH4	DG(36:3)+NH4	DG	(18:1/18:2)	(18:1)	(18:2)			C39 H74 O5 N1	636.556	14.169	0.800863	0.462615	0.149652	0.0351794	7.67564e+07	7.19928e+07	7.07949e+07	7.33105e+07	1.9268e+07	1.63092e+07	5.85919e+07	1.77412e+07	1.85014e+07	3.30359e+07	1.39817e+07	2.0058e+07	1.954e+07	2.15469e+07	2.65401e+07	2.92325e+07	1.17673e+08	1.23386e+08	1.22381e+08	9.51164e+07	1.36554e+08	1.3295e+08
128POS		DG(18:0/18:3)+NH4	DG(36:3)+NH4	DG	(18:0/18:3)	(18:0)	(18:3)			C39 H74 O5 N1	636.556	14.4549	1.27999	0.0920585	0.326458	0.0416945	5.19119e+07	4.83704e+07	4.70713e+07	4.89904e+07	2.09353e+07	2.52538e+07	4.87319e+07	3.39592e+07	2.76443e+07	3.44046e+07	3.89309e+07	3.32187e+07	3.56187e+07	4.00326e+07	4.61514e+07	5.04348e+07	6.01629e+07	7.24573e+07	7.01796e+07	6.1217e+07	1.03244e+08	7.05547e+07
671NEG		PA(35:2)-H	PA(35:2)-H	PA	(35:2)	(35:2)				C38 H70 O8 N0 P1	685.481	11.61	0.827969	0.273039	0.39705	0.0510115	3.02258e+08	3.07466e+08	286876187	2.74643e+08	206333322	1.53974e+08	3.16224e+08	1.70699e+08	2.18992e+08	3.03503e+08	1.41038e+08	2.1937e+08	1.35784e+08	2.4829e+08	1.63515e+08	2.26092e+08	5.31695e+08	477642237	4.36743e+08	4.55827e+08	2.87478e+08	3.84916e+08
93POS	Y	DG(36:3p)+H	DG(36:3p)+H	DG	(36:3p)	(36:3p)				C39 H71 O4	603.535	12.8588	2.35171	0.00198119	1.00398	0.325233	3.42913e+08	5.92451e+08	5.93893e+08	322623697	1.07145e+08	1.12854e+08	1.41034e+08	1.54933e+08	1.43003e+08	1.24626e+08	1.83891e+08	2.47878e+08	3.27827e+08	2.51952e+08	3.57194e+08	4.74044e+08	3.51903e+08	4.15728e+08	4.12014e+08	3.66202e+08	551753606	5.08845e+08
667NEG	Y	PA(17:0/18:3)-H	PA(35:3)-H	PA	(17:0/18:3)	(17:0)	(18:3)			C38 H68 O8 N0 P1	683.466	10.85	0.433189	0.00040281	2.63018	0.0646521	8.01334e+08	8.67083e+08	7.65769e+08	751720808	7.50731e+08	7.02022e+08	7.20449e+08	7.67809e+08	1280137296	8.66864e+08	330544031	4.36874e+08	3.03534e+08	436810114	3.57821e+08	3.38487e+08	8.6944e+08	751413622	8.25618e+08	1133547032	6.65831e+08	6.35608e+08
112POS		DG(18:1/18:3)+H	DG(36:4)+H	DG	(18:1/18:3)	(18:1)	(18:3)			C39 H69 O5	617.514	12.0378	1.04122	0.877131	0.351015	0.0620046	8.79382e+07	9.58661e+07	9.94048e+07	1.01496e+08	3.46127e+07	3.78138e+07	1.13726e+08	5.83673e+07	2.96004e+07	7.87375e+07	3.91588e+07	5.10468e+07	6.75617e+07	5.14887e+07	9.2361e+07	6.57861e+07	130802548	1.00922e+08	1.43649e+08	103937025	1.22537e+08	1.33907e+08
668NEG	Y	PA(17:0/18:3)-H	PA(35:3)-H	PA	(17:0/18:3)	(17:0)	(18:3)			C38 H68 O8 N0 P1	683.466	11.6517	6.66983	3.5901e-05	2.02553	0.100249	6.83879e+07	6.21112e+07	6.08775e+07	5.34327e+07	2.11644e+07	2.32698e+07	4.99075e+07	4.54097e+07	2.25443e+07	2.92437e+07	1.48848e+08	1.84109e+08	2.72553e+08	1.55582e+08	2.9835e+08	218095369	4.86861e+07	3.87812e+07	5.04164e+07	3.29856e+07	4.78704e+07	3.96839e+07
127POS		DG(18:1/18:3)+NH4	DG(36:4)+NH4	DG	(18:1/18:3)	(18:1)	(18:3)			C39 H72 O5 N1	634.541	13.3357	0.556098	0.0031334	0.257525	0.0370961	6.09699e+08	6.09585e+08	6.07984e+08	5.6475e+08	2.44817e+08	2.62119e+08	4.48603e+08	2.68762e+08	3.44863e+08	3.46354e+08	1.05309e+08	176051817	1.57879e+08	1.82882e+08	2.47477e+08	1.95616e+08	8.5572e+08	9.31273e+08	8.30897e+08	8.40389e+08	1021506789	8.69429e+08
111POS		DG(18:1/18:3)+H	DG(36:4)+H	DG	(18:1/18:3)	(18:1)	(18:3)			C39 H69 O5	617.514	13.3357	0.450713	0.00082905	0.133043	0.0274528	6.55307e+07	6.1948e+07	6.28132e+07	6.51554e+07	2.57885e+07	2.88265e+07	4.80067e+07	2.86211e+07	3.70371e+07	3.8916e+07	1.03425e+07	1.20497e+07	1.34778e+07	1.35143e+07	2.35093e+07	2.04922e+07	9.20839e+07	9.57558e+07	8.52059e+07	9.27597e+07	113873441	8.96566e+07
664NEG		PA(17:1/18:3)-H	PA(35:4)-H	PA	(17:1/18:3)	(17:1)	(18:3)			C38 H66 O8 N0 P1	681.45	10.7794	0.913743	0.689704	0.0742503	0.39732	1.61165e+07	1.99751e+07	1.19049e+07	7.2286e+06	6.16715e+06	7.46224e+06	1.21239e+07	1.4295e+07	4.45907e+06	8.35057e+06	7.49329e+06	3.96142e+06	8.30869e+06	9.11213e+06	7.50082e+06	1.19222e+07	1.45624e+07	1.62088e+07	1.40065e+07	1.74651e+07	2.22878e+07	2.09575e+07
118POS		DG(36:4p)+Na	DG(36:4p)+Na	DG	(36:4p)	(36:4p)				C39 H68 O4 Na1	623.501	10.544	1.24117	0.505407	0.294561	0.0833102	3.3379e+07	3.60029e+07	3.98716e+07	3.37639e+07	1.12126e+07	2.90791e+07	6.99478e+07	5.07184e+07	2.31396e+07	1.70799e+07	2.08939e+07	1.94903e+07	5.35882e+07	4.37905e+07	6.35006e+07	4.84309e+07	1.92617e+07	1.95224e+07	2.86106e+07	2.60714e+07	2.32865e+07	1.98483e+07
90POS		DG(36:4p)+H	DG(36:4p)+H	DG	(36:4p)	(36:4p)				C39 H69 O4	601.519	12.3685	1.00288	0.992272	0.369041	0.366861	1.35042e+08	1.25392e+08	1.31096e+08	2.47451e+08	7.49508e+07	1.79742e+08	2.33762e+08	113124984	1.88004e+08	2.17436e+08	6.35185e+07	8.98573e+07	1.49964e+08	122715814	2.61217e+08	322644473	1.05606e+08	1.6573e+08	1.3919e+08	2.22788e+08	1.79253e+08	1.40051e+08
92POS		DG(36:4p)+H	DG(36:4p)+H	DG	(36:4p)	(36:4p)				C39 H69 O4	601.519	12.8461	1.60089	0.000478902	0.518895	0.0942816	6.78618e+07	5.50092e+07	6.08055e+07	5.69591e+07	5.43586e+07	5.77909e+07	6.24203e+07	5.79e+07	5.85166e+07	5.47788e+07	6.75022e+07	8.93116e+07	9.733e+07	8.24163e+07	1.0211e+08	1.14863e+08	7.13261e+07	4.58822e+07	5.76126e+07	5.71021e+07	7.64153e+07	3.79504e+07
688NEG		PA(18:1/18:1)-H	PA(36:2)-H	PA	(18:1/18:1)	(18:1)	(18:1)			C39 H72 O8 N0 P1	699.497	12.7493	1.24661	0.593155	0.896213	0.102122	4.11666e+08	4.88254e+08	3.84912e+08	4.32663e+08	2.48851e+07	1.15204e+08	2.05762e+08	6.68864e+07	1.22653e+08	1.63652e+08	157610100	6.98427e+07	347327802	4.71804e+07	1.64083e+08	8.53892e+07	596592388	7.1164e+08	6.73547e+08	6.21018e+08	9.58957e+08	8.12114e+08
110POS		DG(18:3/18:2)+H	DG(36:5)+H	DG	(18:3/18:2)	(18:3)	(18:2)			C39 H67 O5	615.498	10.082	1.09318	0.675314	0.156196	0.272239	1.25088e+07	2.06259e+07	1.28248e+07	1.26308e+07	7.19456e+06	6.23766e+06	1.89444e+07	1.19686e+07	9.36276e+06	7.26599e+06	8.3493e+06	9.84063e+06	1.31103e+07	8.49973e+06	1.36494e+07	1.32059e+07	2.5472e+07	2.40796e+07	2.70505e+07	2.02424e+07	1.57682e+07	2.44349e+07
109POS		DG(18:3/18:2)+H	DG(36:5)+H	DG	(18:3/18:2)	(18:3)	(18:2)			C39 H67 O5	615.498	11.1978	1.42322	0.292183	0.473083	0.0381473	114898347	1.04656e+08	1.1006e+08	1.10562e+08	2.67097e+07	3.02771e+07	1.29592e+08	5.00068e+07	1.0334e+07	8.67096e+07	6.61777e+07	7.11416e+07	7.39759e+07	5.74925e+07	1.31046e+08	7.49938e+07	1.69415e+08	1.452e+08	1.56441e+08	9.81828e+07	1.48783e+08	1.45548e+08
126POS		DG(18:3/18:2)+NH4	DG(36:5)+NH4	DG	(18:3/18:2)	(18:3)	(18:2)			C39 H70 O5 N1	632.525	12.4679	0.55052	0.00309063	0.310824	0.0447006	1210611882	1161117872	1116495080	1095045024	6.97988e+08	8.60644e+08	1197115777	6.59135e+08	7.71534e+08	9.75886e+08	2.68339e+08	4.26645e+08	4.13751e+08	4.81824e+08	6.66049e+08	5.85345e+08	1192987779	1194497543	1388848600	1308029861	1233925509	1202169879
108POS		DG(18:3/18:2)+H	DG(36:5)+H	DG	(18:3/18:2)	(18:3)	(18:2)			C39 H67 O5	615.498	12.4679	0.524216	0.0018558	0.131421	0.0348833	1.37115e+08	1.30804e+08	1.26258e+08	1.29367e+08	8.75289e+07	1.06645e+08	1.42041e+08	7.66799e+07	9.05076e+07	1.18486e+08	3.12189e+07	4.99782e+07	4.70021e+07	5.27524e+07	7.5671e+07	6.93816e+07	1.36728e+08	1.42324e+08	157690925	1.49986e+08	1.44396e+08	1.41181e+08
640NEG		Cer(d17:1+hO/21:0+O)-H	Cer(d38:1+hO+O)-H	Cer	(d17:1+hO/21:0+O)	(d17:1+hO)	(21:0+O)			C38 H74 O5 N1	624.557	13.7221	0.292803	3.01745e-07	0.215735	0.0702835	3.84597e+06	4.10153e+06	4.51871e+06	4.36067e+06	3.28958e+06	3.36449e+06	3.46346e+06	3.88815e+06	4.555e+06	3.96673e+06	939283	908169	897682	1.05737e+06	1.53946e+06	1.25412e+06	6.35871e+06	6.54413e+06	7.34357e+06	6.24505e+06	1.01248e+07	8.41851e+06
41POS		Cer(d18:0+pO/16:0)+H	Cer(d34:0+pO)+H	Cer	(d18:0+pO/16:0)	(d18:0+pO)	(16:0)			C34 H70 O4 N1	556.53	12.3637	0.262173	3.5539e-07	0.140018	0.0677884	1.47916e+07	1.26966e+07	1.35971e+07	1.30462e+07	9.53195e+06	1.14554e+07	1.32604e+07	1.37199e+07	1.23639e+07	1.31748e+07	1.68354e+06	3.89237e+06	2.23884e+06	4.35993e+06	3.98914e+06	3.10754e+06	13500401	1.641e+07	1.61631e+07	1.52994e+07	2.28768e+07	1.85812e+07
125POS		DG(18:3/18:2)+NH4	DG(36:5)+NH4	DG	(18:3/18:2)	(18:3)	(18:2)			C39 H70 O5 N1	632.525	12.8967	0.669866	0.059262	0.121987	0.0902302	5.85387e+07	4.99688e+07	4.8003e+07	5.48615e+07	3.97605e+07	4.42841e+07	5.01221e+07	7.45312e+07	5.43467e+07	4.35462e+07	2.59367e+07	3.00065e+07	2.55564e+07	2.92651e+07	6.41124e+07	3.04978e+07	5.70243e+07	6.22349e+07	1.93777e+08	6.22193e+07	5.34778e+07	5.45608e+07
124POS		DG(18:3/18:3)+NH4	DG(36:6)+NH4	DG	(18:3/18:3)	(18:3)	(18:3)			C39 H68 O5 N1	630.509	9.55411	0.61891	0.132777	0.0300751	0.058169	9.30247e+06	9.48825e+06	8.3406e+06	9.38439e+06	3.2746e+06	3.44572e+06	1.20691e+07	6.68067e+06	4.44001e+06	9.25914e+06	2.34304e+06	3.93912e+06	4.39287e+06	3.977e+06	5.92247e+06	3.66774e+06	7.07166e+06	9.29418e+06	1.36737e+07	9.66513e+06	1.1036e+07	1.36084e+07
106POS		DG(18:3/18:3)+H	DG(36:6)+H	DG	(18:3/18:3)	(18:3)	(18:3)			C39 H65 O5	613.483	9.55411	0.535209	0.0231464	0.0470811	0.0174439	227249240	2.27498e+08	2.22283e+08	2.19507e+08	1.28921e+08	1.28323e+08	2.8531e+08	1.88214e+08	9.60245e+07	2.35285e+08	6.61023e+07	9.5239e+07	8.54427e+07	1.01923e+08	1.239e+08	9.58258e+07	2.9325e+08	2.78766e+08	3.37887e+08	2.70186e+08	2.94217e+08	3.33476e+08
680NEG		PA(18:1/18:3)-H	PA(36:4)-H	PA	(18:1/18:3)	(18:1)	(18:3)			C39 H68 O8 N0 P1	695.466	11.0712	0.754436	0.241598	2.10419	0.187884	1444120928	1699990823	2257545235	1887566012	5.77198e+08	1364723199	1735927013	1639137648	1228758749	7.18399e+08	7.80211e+08	9.75487e+08	1152733866	8.79653e+08	1343680412	3.48568e+08	2227118185	2187858721	2722822530	7.19775e+08	2536305342	2693160336
122POS		DG(18:3/18:3)+NH4	DG(36:6)+NH4	DG	(18:3/18:3)	(18:3)	(18:3)			C39 H68 O5 N1	630.509	10.3946	1.01381	0.961968	0.187114	0.0790055	2.80753e+07	2.40255e+07	2.3707e+07	2.50369e+07	8.36595e+06	1.13141e+07	3.62392e+07	1.6947e+07	6.38743e+06	1.82971e+07	1.24819e+07	1.56038e+07	1.59413e+07	1.69171e+07	2.16785e+07	1.62749e+07	3.2272e+07	3.30002e+07	3.61373e+07	2.77867e+07	3.3096e+07	3.38433e+07
105POS		DG(18:3/18:3)+H	DG(36:6)+H	DG	(18:3/18:3)	(18:3)	(18:3)			C39 H65 O5	613.483	10.3946	1.04938	0.865031	0.940035	0.0608	7.018e+08	6.14738e+08	6.31707e+08	6.28113e+08	1.88316e+08	2.41865e+08	8.29893e+08	4.0439e+08	1.48889e+08	4.5634e+08	3.05175e+08	4.02422e+08	3.94883e+08	4.00788e+08	5.23315e+08	3.55198e+08	7.93497e+08	8.17633e+08	9.20083e+08	6.80005e+08	7.99874e+08	8.28737e+08
123POS	Y	DG(18:3/18:3)+NH4	DG(36:6)+NH4	DG	(18:3/18:3)	(18:3)	(18:3)			C39 H68 O5 N1	630.509	11.7164	0.461551	0.000324755	1.00401	0.0309083	2067941411	2101943624	2004933085	1961578391	1085696482	1344261091	1827200708	1236744158	1944374013	1481527755	466058292	613915221	699085070	7.35862e+08	902351332	6.99675e+08	1929195855	2021886759	2488811849	2893867676	2519585586	2195259918
659NEG		Cer(d38:1+pO+O)+HCOO	Cer(d38:1+pO+O)+HCOO	Cer	(d38:1+pO+O)	(d38:1+pO+O)				C39 H76 O7 N1	670.563	13.7222	0.287977	8.92254e-08	0.395574	0.0391586	1.44231e+07	1.42809e+07	1.3527e+07	1.33255e+07	1.07572e+07	1.13699e+07	1.16759e+07	1.22438e+07	1.43881e+07	1.39219e+07	2.97108e+06	3.3668e+06	3.05775e+06	3.33681e+06	4.61071e+06	4.06988e+06	2.07266e+07	2.25302e+07	2.31101e+07	2.04369e+07	3.50539e+07	27126770
107POS		DG(18:3/18:3)+H	DG(36:6)+H	DG	(18:3/18:3)	(18:3)	(18:3)			C39 H65 O5	613.483	11.7164	0.431926	0.000209899	0.36926	0.0255644	2.33662e+08	222062764	2.34125e+08	2.26399e+08	1.27895e+08	1.51327e+08	2.09627e+08	1.44598e+08	2.28263e+08	1.67005e+08	5.0071e+07	6.58304e+07	7.59955e+07	8.19144e+07	9.52564e+07	7.52608e+07	2.25846e+08	2.28973e+08	2.81946e+08	3.23699e+08	2.84935e+08	2.54578e+08
102POS		DG(18:4/18:3)+H	DG(36:7)+H	DG	(18:4/18:3)	(18:4)	(18:3)			C39 H63 O5	611.467	9.31965	0.0908529	0.00389937	0.287128	0.0535011	2.78212e+07	2.56688e+07	2.91446e+07	2.6926e+07	2.87726e+07	3.58098e+07	1.82429e+07	2.10423e+07	7.4187e+07	2.81659e+07	2.96199e+06	2.90109e+06	1.31545e+06	3.01787e+06	5.38341e+06	3.15591e+06	1.2703e+07	1.2814e+07	2.31851e+07	3.25323e+07	1.95441e+07	1.96531e+07
138POS		DG(37:5)+NH4	DG(37:5)+NH4	DG	(37:5)	(37:5)				C40 H72 O5 N1	646.541	13.398	0.159183	0.000193184	0.214187	0.0637573	3.19094e+07	3.07535e+07	3.01539e+07	2.73946e+07	2.61934e+07	2.10967e+07	2.22687e+07	1.19109e+07	3.84975e+07	2.45226e+07	2.41497e+06	4.56199e+06	3.37987e+06	4.09882e+06	4.10961e+06	4.43502e+06	2.8619e+07	3.15202e+07	4.85003e+07	5.94866e+07	3.53902e+07	4.14196e+07
153POS		DG(20:0/18:3)+NH4	DG(38:3)+NH4	DG	(20:0/18:3)	(20:0)	(18:3)			C41 H78 O5 N1	664.587	15.6996	0.136807	4.88211e-05	0.199341	0.0568245	2.13261e+07	1.93482e+07	1.97498e+07	2.17333e+07	1.22632e+07	1.7038e+07	2.11492e+07	1.56412e+07	2.71365e+07	1.36241e+07	1.36051e+06	2.71448e+06	1.89915e+06	3.2837e+06	2.28296e+06	3.07727e+06	2.26571e+07	2.57017e+07	2.36752e+07	2.04471e+07	2.75098e+07	2.31916e+07
152POS		DG(20:1/18:3)+NH4	DG(38:4)+NH4	DG	(20:1/18:3)	(20:1)	(18:3)			C41 H76 O5 N1	662.572	14.4362	0.630272	0.00642588	0.0587333	0.0454858	1.7571e+07	1.65923e+07	1.57589e+07	1.63603e+07	5.76405e+06	7.23336e+06	9.10279e+06	8.9998e+06	1.04406e+07	7.53331e+06	3.07815e+06	4.47121e+06	5.33769e+06	4.80797e+06	7.00808e+06	6.22681e+06	2.67275e+07	2.89783e+07	3.14018e+07	29246394	4.22343e+07	3.26026e+07
150POS		DG(20:3/18:2)+NH4	DG(38:5)+NH4	DG	(20:3/18:2)	(20:3)	(18:2)			C41 H74 O5 N1	660.556	13.4338	0.824493	0.317517	0.0617585	0.0958209	1.17842e+07	1.29234e+07	1.09489e+07	1.03866e+07	5.06042e+06	6.25303e+06	9.80269e+06	4.55655e+06	5.52638e+06	6.69106e+06	2.77734e+06	4.87253e+06	3.58855e+06	6.04161e+06	7.17641e+06	6.78374e+06	1.30323e+07	1.77273e+07	1.80717e+07	1.64604e+07	1.78894e+07	1.61826e+07
642NEG		Cer(d18:2/20:0)+HCOO	Cer(d38:2)+HCOO	Cer	(d18:2/20:0)	(d18:2)	(20:0)			C39 H74 O5 N1	636.557	14.85	1.0616	0.785206	0.103939	0.0757555	3.06135e+06	3.03354e+06	2.932e+06	3.46904e+06	2.98509e+06	2.22722e+06	4.80232e+06	1.94202e+06	1.05574e+06	3.32635e+06	2.06832e+06	2.53306e+06	3.31105e+06	3.13506e+06	3.92499e+06	2.37277e+06	2.85402e+06	2.67595e+06	3.22357e+06	2.12017e+06	937592	2.55104e+06
40POS		Cer(d18:2/16:0+O)+H	Cer(d34:2+O)+H	Cer	(d18:2/16:0+O)	(d18:2)	(16:0+O)			C34 H66 O4 N1	552.499	11.0627	0.515426	8.67063e-05	0.0867275	0.0717233	2.40538e+07	2.04332e+07	2.11697e+07	2.23223e+07	1.68033e+07	1.86902e+07	2.3757e+07	2.31284e+07	2.41798e+07	2.38204e+07	8.18488e+06	1.13397e+07	8.37624e+06	1.38701e+07	1.42148e+07	1.12152e+07	2.07772e+07	1.78175e+07	2.06579e+07	2.38135e+07	1.73461e+07	2.08271e+07
148POS		DG(18:3/20:3)+NH4	DG(38:6)+NH4	DG	(18:3/20:3)	(18:3)	(20:3)			C41 H72 O5 N1	658.541	12.6685	0.614896	0.0285358	0.140384	0.124323	5.49271e+07	4.27747e+07	5.63573e+07	5.60474e+07	3.13928e+07	5.21628e+07	4.897e+07	4.21523e+07	5.59172e+07	2.99554e+07	1.21102e+07	1.69813e+07	2.90011e+07	2.40462e+07	4.48907e+07	3.31819e+07	4.42723e+07	4.99365e+07	5.6467e+07	5.53192e+07	6.62629e+07	5.08783e+07
204POS		DG(22:0/18:3)+NH4	DG(40:3)+NH4	DG	(22:0/18:3)	(22:0)	(18:3)			C43 H82 O5 N1	692.619	17.043	0.593068	0.00352288	0.081125	0.063224	2.36864e+07	2.09585e+07	2.40896e+07	2.3819e+07	8.84236e+06	1.21056e+07	1.33388e+07	1.15037e+07	1.63088e+07	8.37402e+06	6.20994e+06	6.85239e+06	7.30678e+06	7.12598e+06	8.47001e+06	5.83042e+06	3.29693e+07	4.08378e+07	3.61121e+07	2.95594e+07	3.96846e+07	3.49223e+07
192POS		DG(40:9)+Na	DG(40:9)+Na	DG	(40:9)	(40:9)				C43 H66 O5 Na1	685.48	10.8394	0.631206	0.00710193	0.291277	0.014086	3.02247e+08	3.00441e+08	3.10273e+08	3.05062e+08	1.78657e+08	2.00254e+08	303987829	2.98881e+08	3.56887e+08	3.08648e+08	1.46357e+08	1.79699e+08	1.53938e+08	2.12972e+08	162821847	1.84007e+08	3.1088e+08	2.65269e+08	3.05588e+08	3.851e+08	2.37936e+08	288416496
545POS		DGDG(16:0/16:0)+Na	DGDG(32:0)+Na	DGDG	(16:0/16:0)	(16:0)	(16:0)			C47 H88 O15 Na1	915.602	12.6408	1.88185	0.0229672	0.402534	0.0657612	4.07699e+07	4.76337e+07	4.61237e+07	4.4675e+07	1.1991e+07	1.35994e+07	5.59729e+07	2.63333e+07	5.68093e+06	3.40409e+07	3.54321e+07	5.56989e+07	4.65975e+07	4.30676e+07	5.17047e+07	4.52956e+07	6.77554e+07	5.44728e+07	5.8421e+07	3.03651e+07	4.30118e+07	5.08364e+07
581POS		DGDG(16:0/18:0)+Na	DGDG(34:0)+Na	DGDG	(16:0/18:0)	(16:0)	(18:0)			C49 H92 O15 Na1	943.633	13.7126	0.464454	0.0418158	0.0680422	0.069567	1.73231e+07	1.86441e+07	1.71836e+07	1.989e+07	1.02278e+07	1.05071e+07	2.50586e+07	1.45581e+07	5.76889e+06	2.49481e+07	3.98927e+06	5.63814e+06	5.09411e+06	9.30239e+06	7.2915e+06	1.09817e+07	2.59635e+07	2.24954e+07	2.2316e+07	1.3447e+07	2.45326e+07	2.29139e+07
580POS		DGDG(16:0/18:1)+Na	DGDG(34:1)+Na	DGDG	(16:0/18:1)	(16:0)	(18:1)			C49 H90 O15 Na1	941.617	12.7845	0.400572	1.9796e-05	0.324721	0.0278977	9.37855e+07	100035762	9.54446e+07	9.74942e+07	8.96905e+07	1.27944e+08	1.06908e+08	1.35868e+08	1.26447e+08	9.52962e+07	3.21596e+07	4.08547e+07	3.54705e+07	5.60697e+07	4.8562e+07	6.0135e+07	9.18053e+07	1.13667e+08	1.04791e+08	9.18768e+07	9.82835e+07	8.1874e+07
637NEG		Cer(d38:2+O)-H	Cer(d38:2+O)-H	Cer	(d38:2+O)	(d38:2+O)				C38 H72 O4 N1	606.547	14.1373	3.30587	0.000124779	0.353105	0.0460182	6.11312e+06	6.13915e+06	5.54823e+06	5.97863e+06	2.41483e+06	2.09892e+06	3.33033e+06	1.80247e+06	1.62125e+06	3.33783e+06	3.86165e+06	8.20853e+06	9.5278e+06	8.13871e+06	9.68461e+06	8.86295e+06	6.4027e+06	9.18455e+06	7.37e+06	5.12062e+06	5.96339e+06	7.8806e+06
31POS		Cer(d18:2/16:1)+H	Cer(d34:3)+H	Cer	(d18:2/16:1)	(d18:2)	(16:1)			C34 H64 O3 N1	534.488	11.0628	0.60637	0.00271873	0.0894698	0.0829607	6.94378e+07	5.66385e+07	6.2792e+07	6.32097e+07	4.5597e+07	5.54059e+07	7.42468e+07	6.94641e+07	5.70494e+07	7.22567e+07	26505881	3.66833e+07	3.13606e+07	3.36228e+07	5.46098e+07	4.40122e+07	5.37656e+07	5.81757e+07	7.18086e+07	8.17167e+07	6.05215e+07	6.66464e+07
579POS		DGDG(16:0/18:2)+Na	DGDG(34:2)+Na	DGDG	(16:0/18:2)	(16:0)	(18:2)			C49 H88 O15 Na1	939.602	11.9039	1.7473	0.00153463	0.419278	0.0543009	4.84501e+07	4.25296e+07	4.6695e+07	46472650	2.33253e+07	2.77663e+07	4.0626e+07	3.96442e+07	1.468e+07	3.72697e+07	5.11937e+07	5.61584e+07	4.58061e+07	4.59379e+07	6.65478e+07	5.46569e+07	5.86329e+07	5.33877e+07	3.84919e+07	3.44395e+07	5.77605e+07	3.87659e+07
575POS		DGDG(16:0/18:3)+Na	DGDG(34:3)+Na	DGDG	(16:0/18:3)	(16:0)	(18:3)			C49 H86 O15 Na1	937.586	11.1843	2.53594	0.000217455	0.601745	0.29507	3.44631e+07	7.05016e+07	7.14297e+07	7.08781e+07	5.15111e+07	3.54715e+07	2.35443e+07	3.90033e+07	8.60885e+07	2.30692e+07	9.65684e+07	1.33456e+08	1.1216e+08	8.73759e+07	1.20409e+08	1.06047e+08	3.32807e+07	9.16254e+07	2.8457e+07	52223134	5.39112e+07	3.10056e+07
677NEG	Y	PA(18:3/18:2)-H	PA(36:5)-H	PA	(18:3/18:2)	(18:3)	(18:2)			C39 H66 O8 N0 P1	693.45	10.2362	1.75633	0.000408356	4.59757	0.109894	1427660671	1581001312	1729648229	1844030989	7.42996e+08	1336128390	8.33829e+08	1490350658	816746052	1356452167	1574112285	2040708832	2098483211	1841180137	2119240939	1876789926	1882057478	2502793100	1251650298	1925472498	1585827094	1545679414
572POS		DGDG(16:1/18:3)+Na	DGDG(34:4)+Na	DGDG	(16:1/18:3)	(16:1)	(18:3)			C49 H84 O15 Na1	935.57	10.1605	0.756268	0.217493	0.119244	0.0364336	2.76746e+07	2.67186e+07	2.69782e+07	2.53551e+07	1.53959e+07	1.41504e+07	3.02614e+07	16671908	7.69363e+06	2.23966e+07	1.05275e+07	1.5175e+07	1.36905e+07	1.21367e+07	1.67694e+07	1.22964e+07	3.89548e+07	3.26483e+07	3.84335e+07	2.89088e+07	2.67948e+07	3.62374e+07
601POS		DGDG(18:1/18:1)+Na	DGDG(36:2)+Na	DGDG	(18:1/18:1)	(18:1)	(18:1)			C51 H92 O15 Na1	967.633	12.8263	0.294096	1.37086e-05	0.219415	0.0377339	3.8052e+07	3.82375e+07	4.12051e+07	3.85949e+07	4.46328e+07	3.91682e+07	3.13043e+07	3.81269e+07	3.54486e+07	3.72859e+07	5.03838e+06	5.62567e+06	2.3773e+07	8.08233e+06	1.40375e+07	9.89899e+06	5.06334e+07	5.65547e+07	6.1168e+07	4.89666e+07	110201242	3.73189e+07
600POS		DGDG(18:0/18:3)+Na	DGDG(36:3)+Na	DGDG	(18:0/18:3)	(18:0)	(18:3)			C51 H90 O15 Na1	965.617	12.2396	0.936354	0.614126	0.412415	0.0224078	113596436	1.16855e+08	1.1827e+08	1.19738e+08	9.08398e+07	7.74231e+07	1.33832e+08	9.31872e+07	6.8206e+07	1.25052e+08	7.34847e+07	8.3578e+07	9.77914e+07	8.62158e+07	1.12001e+08	9.80104e+07	1.32589e+08	1.38479e+08	1.29931e+08	1.1226e+08	1.84335e+08	1.27826e+08
599POS		DGDG(18:1/18:3)+Na	DGDG(36:4)+Na	DGDG	(18:1/18:3)	(18:1)	(18:3)			C51 H88 O15 Na1	963.602	11.338	0.935586	0.617623	0.301533	0.0777002	8.69154e+07	8.58058e+07	1.00684e+08	9.58943e+07	7.96016e+07	8.1506e+07	6.76528e+07	8.38513e+07	1.15735e+08	6.81206e+07	6.67207e+07	7.28736e+07	7.9854e+07	5.72724e+07	1.10902e+08	7.68645e+07	1.00758e+08	123030469	9.8129e+07	9.5211e+07	9.89801e+07	8.24021e+07
595POS		DGDG(18:2/18:3)+Na	DGDG(36:5)+Na	DGDG	(18:2/18:3)	(18:2)	(18:3)			C51 H86 O15 Na1	961.586	10.4114	1.01564	0.961008	0.300021	0.0669438	8.77107e+07	8.39976e+07	9.05561e+07	7.74007e+07	3.47196e+07	3.03896e+07	9.9205e+07	4.1909e+07	1.54401e+07	7.80295e+07	36373257	4.40594e+07	4.66002e+07	3.61518e+07	9.2232e+07	4.89646e+07	1.32327e+08	1.11853e+08	1.11442e+08	6.89384e+07	1.02963e+08	1.12491e+08
49POS		Cer(d18:0/18:0)+H	Cer(d36:0)+H	Cer	(d18:0/18:0)	(d18:0)	(18:0)			C36 H74 O3 N1	568.566	14.5968	0.494005	0.00393452	0.0304698	0.0192003	9.72148e+06	9.92055e+06	9.99529e+06	1.01836e+07	7.21572e+06	6.33832e+06	1.03308e+07	5.00468e+06	4.38439e+06	8.37671e+06	3.18365e+06	3.00713e+06	3.17869e+06	2.9141e+06	4.773e+06	3.51907e+06	1.18198e+07	1.58003e+07	1.01094e+07	1.03287e+07	1.71632e+07	1.48342e+07
596POS		DGDG(18:2/18:3)+Na	DGDG(36:5)+Na	DGDG	(18:2/18:3)	(18:2)	(18:3)			C51 H86 O15 Na1	961.586	10.705	0.873778	0.664821	0.0964499	0.081035	1.23129e+07	1.16846e+07	1.41153e+07	1.28211e+07	5.25542e+06	3.68526e+06	1.47929e+07	1.0934e+07	2.80523e+06	1.0931e+07	6.40045e+06	4.17765e+06	4.15508e+06	7.85121e+06	1.16185e+07	8.09124e+06	1.82464e+07	1.7396e+07	1.65833e+07	1.42082e+07	2.32608e+07	1.75612e+07
592POS		DGDG(18:3/18:3)+Na	DGDG(36:6)+Na	DGDG	(18:3/18:3)	(18:3)	(18:3)			C51 H84 O15 Na1	959.57	9.57062	0.951253	0.622263	0.931189	0.024434	6.82822e+08	7.09238e+08	6.96805e+08	7.23016e+08	4.85327e+08	4.80463e+08	7.11389e+08	5.55656e+08	5.10743e+08	5.69337e+08	3.75638e+08	5.13873e+08	4.83015e+08	5.36107e+08	6.674e+08	5.75386e+08	9.71144e+08	9.51905e+08	8.77561e+08	8.10322e+08	9.01306e+08	8.40773e+08
604POS		DGDG(18:3/20:3)+Na	DGDG(38:6)+Na	DGDG	(18:3/20:3)	(18:3)	(20:3)			C53 H88 O15 Na1	987.602	10.6695	0.891566	0.578338	0.13266	0.0675744	1.25767e+07	1.24885e+07	1.35339e+07	1.43857e+07	1.00068e+07	9.05486e+06	1.8787e+07	1.10037e+07	5.46388e+06	1.54143e+07	6.43796e+06	8.73642e+06	9.87483e+06	1.16855e+07	1.26329e+07	12801892	1.08779e+07	9.94867e+06	1.51782e+07	1.08576e+07	9.34368e+06	1.21215e+07
12POS		LPA(18:3)+NH4	LPA(18:3)+NH4	LPA	(18:3)	(18:3)				C21 H41 O7 N1 P1	450.262	2.36699	3.20922	5.38723e-06	0.286857	0.155333	1.23029e+07	9.88558e+06	1.07187e+07	8.45893e+06	6.23308e+06	5.45996e+06	6.70161e+06	8.09855e+06	4.32781e+06	8.17537e+06	2.0762e+07	2.10074e+07	2.15616e+07	2.58509e+07	21706248	1.42597e+07	5.58758e+06	5.54082e+06	8.25195e+06	3.1349e+06	5.36219e+06	6.83346e+06
20POS		LPC(16:0)+H	LPC(16:0)+H	LPC	(16:0)	(16:0)				C24 H51 O7 N1 P1	496.34	3.51587	0.299138	9.85533e-05	0.811727	0.080289	4.78249e+08	4.94131e+08	495913139	4.15494e+08	7.50274e+08	4.54518e+08	3.81786e+08	4.69408e+08	5.32469e+08	5.42534e+08	8.16826e+07	9.0637e+07	1.17579e+08	2.09215e+08	1.86724e+08	2.5076e+08	3.27267e+08	3.82445e+08	4.37051e+08	5.41099e+08	3.61973e+08	4.68236e+08
26POS		LPC(16:0)+Na	LPC(16:0)+Na	LPC	(16:0)	(16:0)				C24 H50 O7 N1 P1 Na1	518.322	3.51587	0.259098	5.35009e-05	0.191356	0.0540129	1.988e+07	2.03406e+07	2.08539e+07	1.83657e+07	3.38958e+07	2.10201e+07	1.80888e+07	2.0881e+07	2.38804e+07	2.88906e+07	3.2785e+06	3.28431e+06	4.76144e+06	8.39428e+06	7.7798e+06	1.05002e+07	1.47276e+07	1.7201e+07	2.08316e+07	2.54958e+07	1.68497e+07	2.14083e+07
23POS		LPC(17:0)+H	LPC(17:0)+H	LPC	(17:0)	(17:0)				C25 H53 O7 N1 P1	510.355	4.16382	1.52656	0.12287	0.065251	0.0968117	1.70036e+06	1.82865e+06	1.91795e+06	1.52908e+06	2.16118e+06	1.00285e+06	780560	934126	1.48963e+06	1.78589e+06	1.17701e+06	1.25418e+06	1.61021e+06	2.2011e+06	2.87783e+06	3.3276e+06	877287	1.13243e+06	1.1325e+06	1.56595e+06	1.66658e+06	1.33411e+06
48POS		Cer(d18:0/18:0)+H	Cer(d36:0)+H	Cer	(d18:0/18:0)	(d18:0)	(18:0)			C36 H74 O3 N1	568.566	14.8709	1.18562	0.282512	0.100378	0.0341084	6.61051e+06	6.50086e+06	6.22112e+06	6.15872e+06	3.43781e+06	3.72938e+06	4.87294e+06	2.61093e+06	2.16068e+06	4.93775e+06	2.88108e+06	3.86819e+06	4.92719e+06	4.68645e+06	5.39995e+06	4.0238e+06	6.13172e+06	7.28604e+06	7.33816e+06	8.18524e+06	9.05509e+06	7.80966e+06
30POS		LPC(18:0)+H	LPC(18:0)+H	LPC	(18:0)	(18:0)				C26 H55 O7 N1 P1	524.371	4.99518	0.497566	0.021972	0.0639621	0.0897591	1.37223e+07	1.33172e+07	1.40846e+07	1.14341e+07	1.88849e+07	9.70532e+06	6.12231e+06	1.02087e+07	1.58217e+07	1.36744e+07	2.7525e+06	3.58085e+06	4.21972e+06	7.52009e+06	7.74401e+06	1.12104e+07	7.37136e+06	1.18693e+07	8.02403e+06	1.34928e+07	2.27725e+07	1.15128e+07
29POS		LPC(18:1)+H	LPC(18:1)+H	LPC	(18:1)	(18:1)				C26 H53 O7 N1 P1	522.355	3.47819	0.157351	6.34494e-05	0.331364	0.088913	4.2502e+07	4.17182e+07	4.67305e+07	3.75877e+07	6.46845e+07	3.10041e+07	4.65399e+07	6.32414e+07	4.51983e+07	7.6049e+07	3.6098e+06	4.79135e+06	5.96809e+06	1.02183e+07	9.98556e+06	1.68363e+07	3.1251e+07	2.84045e+07	3.63209e+07	3.49302e+07	3.44929e+07	4.62927e+07
33POS		LPC(18:1)+Na	LPC(18:1)+Na	LPC	(18:1)	(18:1)				C26 H52 O7 N1 P1 Na1	544.337	3.47819	0.437867	0.000326173	0.0390689	0.141647	1.26691e+07	1.60262e+07	1.1789e+07	1.25994e+07	3.47938e+06	2.14638e+06	2.91266e+06	3.66393e+06	2.84695e+06	4.2701e+06	1.06456e+06	1.5748e+06	935253	1.78527e+06	1.81037e+06	1.28907e+06	6.21901e+06	1.93724e+06	2.44279e+06	2.17535e+06	2.21428e+06	2.75726e+06
28POS		LPC(18:1)+H	LPC(18:1)+H	LPC	(18:1)	(18:1)				C26 H53 O7 N1 P1	522.355	3.734	0.156156	3.13246e-06	0.428353	0.277928	1.34795e+08	8.96153e+07	8.87304e+07	7.2437e+07	1.08582e+08	6.3548e+07	7.02411e+07	9.01489e+07	1.03155e+08	1.04851e+08	7.62145e+06	7.71163e+06	1.18988e+07	1.5611e+07	1.93565e+07	2.22069e+07	8.25262e+07	1.19785e+08	9.71279e+07	9.83199e+07	9.98654e+07	1.25804e+08
27POS		LPC(18:2)+H	LPC(18:2)+H	LPC	(18:2)	(18:2)				C26 H51 O7 N1 P1	520.34	2.88672	0.194003	0.00661531	0.301869	0.0780448	5.97106e+07	5.95955e+07	5.80334e+07	5.03605e+07	6.25872e+07	3.23979e+07	1.23831e+08	4.41293e+07	3.03992e+07	8.21116e+07	6.78544e+06	7.28044e+06	8.94123e+06	16784652	1.48781e+07	1.81695e+07	7.37695e+07	9.83313e+07	1.16973e+08	4.29334e+07	5.50804e+07	1.11812e+08
25POS		LPC(18:3)+H	LPC(18:3)+H	LPC	(18:3)	(18:3)				C26 H49 O7 N1 P1	518.324	2.39255	0.0849805	0.00015474	0.868753	0.123235	2.0844e+08	2.00893e+08	2.22026e+08	164630017	3.40087e+08	2.01632e+08	359750544	3.64015e+08	1.62658e+08	4.92439e+08	8.13667e+06	9.48701e+06	1.70134e+07	4.58892e+07	2.66862e+07	5.59996e+07	1.10217e+08	1.02757e+08	1.62863e+08	1.09605e+08	7.89678e+07	1.63266e+08
643NEG		Cer(d18:0+pO/22:0)-H	Cer(d40:0+pO)-H	Cer	(d18:0+pO/22:0)	(d18:0+pO)	(22:0)			C40 H80 O4 N1	638.609	16.0528	0.774142	0.00731186	0.0672389	0.0315481	3.9401e+06	4.16789e+06	4.16166e+06	3.94658e+06	4.70897e+06	4.40946e+06	3.76934e+06	4.00463e+06	5.2863e+06	4.46785e+06	2.70071e+06	3.8596e+06	3.1879e+06	3.94038e+06	3.79747e+06	3.14215e+06	2.69911e+06	3.40111e+06	3.91474e+06	4.79955e+06	4.15171e+06	4.37981e+06
47POS		Cer(d20:0/16:0)+H	Cer(d36:0)+H	Cer	(d20:0/16:0)	(d20:0)	(16:0)			C36 H74 O3 N1	568.566	15.9576	0.134235	1.43168e-06	0.237167	0.0747186	1.33798e+07	1.3458e+07	1.24276e+07	1.14419e+07	1.82172e+07	2.26841e+07	2.61652e+07	3.38995e+07	2.36923e+07	2.45474e+07	2.72749e+06	2.71692e+06	2.76624e+06	4.03369e+06	3.90514e+06	3.87914e+06	1.43002e+07	1.56316e+07	1.74313e+07	1.51953e+07	2.11418e+07	1.81712e+07
39POS		LPC(20:0)+H	LPC(20:0)+H	LPC	(20:0)	(20:0)				C28 H59 O7 N1 P1	552.402	5.39574	0.36604	0.0017312	0.0442406	0.102411	2.58488e+06	2.39876e+06	2.34002e+06	2.01121e+06	2.9488e+06	2.18192e+06	1.48395e+06	1.97611e+06	1.86882e+06	2.46657e+06	372169	314029	244741	1.16862e+06	850361	1.78157e+06	2.78739e+06	2.42038e+06	3.05003e+06	3.45666e+06	2.06089e+06	2.73005e+06
15POS		LPE(16:0)+Na	LPE(16:0)+Na	LPE	(16:0)	(16:0)				C21 H44 O7 N1 P1 Na1	476.275	3.69739	0.381185	0.00127517	0.113659	0.020349	1.26391e+07	1.32e+07	1.31209e+07	1.31753e+07	2.22116e+07	1.30633e+07	1.08232e+07	1.18377e+07	1.4901e+07	2.07549e+07	3.85164e+06	3.54542e+06	4.28602e+06	7.08583e+06	7.58591e+06	9.3209e+06	8.06202e+06	7.85305e+06	1.03559e+07	1.21968e+07	8.7561e+06	1.10332e+07
13POS		LPE(16:0)+H	LPE(16:0)+H	LPE	(16:0)	(16:0)				C21 H45 O7 N1 P1	454.293	3.69739	0.393803	0.00115341	0.357672	0.0608566	1.41268e+08	1.48617e+08	1.46029e+08	1.29222e+08	248514044	1.49921e+08	1.09879e+08	1.38008e+08	1.73722e+08	1.92064e+08	3.9446e+07	4.00392e+07	4.8162e+07	8.08039e+07	8.43206e+07	105799319	8.21669e+07	8.92023e+07	1.10098e+08	1.40155e+08	9.33891e+07	1.2912e+08
675NEG		PA(18:3/18:3)-H	PA(36:6)-H	PA	(18:3/18:3)	(18:3)	(18:3)			C39 H64 O8 N0 P1	691.434	9.33099	0.635335	0.0645994	4.82018	0.0536742	4882517957	4908934492	4939096362	5449787930	1538642150	4600601294	6643912190	5769176244	4943939987	3381842752	2032738586	2493973220	3734794296	3057684654	2370392520	3387030583	3553414871	3506670916	5060587125	4394694388	4500054162	4974211591
19POS		LPE(18:0)+H	LPE(18:0)+H	LPE	(18:0)	(18:0)				C23 H49 O7 N1 P1	482.324	5.28907	0.785463	0.280177	0.0228326	0.0443305	2.87158e+06	2.78077e+06	2.81715e+06	2.58967e+06	3.82773e+06	2.12349e+06	1.13621e+06	1.73698e+06	2.74036e+06	2.89093e+06	1.64783e+06	1.62e+06	1.1087e+06	2.15274e+06	2.03591e+06	2.78923e+06	1.23221e+06	2.17104e+06	1.46314e+06	2.30439e+06	4.28614e+06	2.31283e+06
18POS		LPE(18:1)+H	LPE(18:1)+H	LPE	(18:1)	(18:1)				C23 H47 O7 N1 P1	480.308	3.67348	0.194292	9.6746e-05	0.107785	0.080834	4.9426e+06	5.30486e+06	5.11531e+06	4.37987e+06	8.31319e+06	3.8998e+06	6.83482e+06	5.9529e+06	4.76728e+06	8.83858e+06	816711	803499	725142	1.16004e+06	1.86257e+06	2.13299e+06	3.72094e+06	3.83935e+06	4.58923e+06	4.31606e+06	3.44465e+06	5.21758e+06
17POS		LPE(18:2)+H	LPE(18:2)+H	LPE	(18:2)	(18:2)				C23 H45 O7 N1 P1	478.293	3.01687	0.320169	0.0129257	0.117469	0.353662	1.83768e+07	1.02349e+07	1.03743e+07	9.17499e+06	2.52079e+07	7.18206e+06	1.22753e+07	7.79382e+06	8.37291e+06	1.69148e+07	3.998e+06	2.48998e+06	2.74335e+06	5.2053e+06	5.39386e+06	5.06159e+06	1.14325e+07	1.16886e+07	1.26578e+07	1.28262e+07	6.36575e+06	1.27972e+07
670NEG		Cer(d18:0+pO/22:0)+HCOO	Cer(d40:0+pO)+HCOO	Cer	(d18:0+pO/22:0)	(d18:0+pO)	(22:0)			C41 H82 O6 N1	684.615	16.0528	0.816484	0.0113411	0.216357	0.0529844	7.91636e+07	8.469e+07	7.65847e+07	7.52261e+07	8.29273e+07	8.62721e+07	7.0407e+07	7.46882e+07	9.50022e+07	8.13978e+07	5.24719e+07	7.58158e+07	6.75178e+07	7.1981e+07	6.91675e+07	6.36902e+07	5.46984e+07	6.42198e+07	7.68716e+07	8.95812e+07	8.73457e+07	7.9995e+07
64POS		Cer(d18:0+pO/18:0)+H	Cer(d36:0+pO)+H	Cer	(d18:0+pO/18:0)	(d18:0+pO)	(18:0)			C36 H74 O4 N1	584.561	13.4937	0.384646	4.5777e-05	0.107012	0.0729505	1.6782e+07	1.43088e+07	1.65523e+07	1.6596e+07	1.03927e+07	9.08408e+06	1.56054e+07	1.56098e+07	1.16469e+07	1.36602e+07	3.71446e+06	5.13133e+06	5.13707e+06	4.95211e+06	5.39316e+06	4.90455e+06	1.44589e+07	1.66965e+07	1.64038e+07	1.44899e+07	3.13207e+07	2.24969e+07
24POS		LPE(20:0)+H	LPE(20:0)+H	LPE	(20:0)	(20:0)				C25 H53 O7 N1 P1	510.355	7.32366	0.211545	0.005104	0.0642823	0.0748953	2.48822e+06	2.17639e+06	2.09685e+06	2.26136e+06	4.99228e+06	2.47658e+06	1.04635e+06	1.54477e+06	2.76188e+06	2.8238e+06	254978	746789	212368	955923	246890	892813	1.06431e+06	1.60818e+06	1.16765e+06	1.99443e+06	2.47367e+06	1.85567e+06
22POS		LPE(20:1)+H	LPE(20:1)+H	LPE	(20:1)	(20:1)				C25 H51 O7 N1 P1	508.34	5.47688	0.239323	9.04401e-05	0.0794915	0.0700689	3.52079e+06	3.80498e+06	3.62167e+06	3.2124e+06	5.35847e+06	3.51823e+06	2.51901e+06	3.41322e+06	5.19555e+06	4.32636e+06	480174	568575	695410	1.05409e+06	1.4283e+06	1.59638e+06	2.25583e+06	2.9933e+06	3.2043e+06	4.12663e+06	3.95251e+06	4.55388e+06
21POS		LPE(20:3)+H	LPE(20:3)+H	LPE	(20:3)	(20:3)				C25 H47 O7 N1 P1	504.308	3.34664	0.256085	2.00408e-05	0.0821183	0.0734675	2.85341e+06	2.92833e+06	2.96311e+06	2.51171e+06	5.3983e+06	3.69312e+06	3.45018e+06	4.09121e+06	5.25366e+06	5.03665e+06	523711	517890	689169	1.4945e+06	1.47377e+06	2.19557e+06	1.11402e+06	1.20773e+06	1.78905e+06	1.6319e+06	1.19108e+06	2.38893e+06
32POS		LPE(22:0)+H	LPE(22:0)+H	LPE	(22:0)	(22:0)				C27 H57 O7 N1 P1	538.387	9.00671	0.631291	0.0490735	0.00140813	0.029455	2.1183e+06	2.21777e+06	2.06664e+06	2.1274e+06	2.89296e+06	1.88034e+06	869106	1.19967e+06	1.95038e+06	2.11009e+06	1.2072e+06	1.3546e+06	1.10818e+06	917309	1.28877e+06	1.00662e+06	1.55652e+06	2.42433e+06	1.78053e+06	2.39292e+06	3.17785e+06	2.40096e+06
7POS		MG(18:3)+H	MG(18:3)+H	MG	(18:3)	(18:3)				C21 H37 O4	353.269	2.80275	5.93025	1.07124e-06	0.314247	0.0658723	1.03448e+07	1.04888e+07	1.1504e+07	9.84853e+06	2.91416e+06	3.80596e+06	5.56893e+06	3.55315e+06	2.86145e+06	3.84536e+06	2.08277e+07	2.03197e+07	1.76844e+07	2.11905e+07	2.99846e+07	2.37145e+07	7.36815e+06	5.97358e+06	5.61433e+06	3.91542e+06	4.12232e+06	5.06068e+06
342POS		MGDG(16:0/18:1)+Na	MGDG(34:1)+Na	MGDG	(16:0/18:1)	(16:0)	(18:1)			C43 H80 O10 Na1	779.564	13.5334	0.86976	0.805572	0.0972563	0.0646525	1.57485e+07	1.67956e+07	1.60477e+07	1.43626e+07	7.51641e+06	8.16548e+06	2.0835e+07	1.17942e+07	5.62116e+06	1.70649e+07	3.81011e+07	3.30109e+06	3.72818e+06	4.29986e+06	5.52232e+06	6.79798e+06	2.11389e+07	1.96672e+07	2.2862e+07	2.06816e+07	2.31731e+07	2.40486e+07
338POS		MGDG(16:0/18:2)+Na	MGDG(34:2)+Na	MGDG	(16:0/18:2)	(16:0)	(18:2)			C43 H78 O10 Na1	777.549	12.676	1.64314	0.100971	0.258386	0.31008	2.31775e+07	3.9232e+07	2.0149e+07	3.45202e+07	8.06829e+06	1.23608e+07	2.86096e+07	1.26951e+07	4.91207e+06	1.86084e+07	1.38671e+07	1.9223e+07	1.3549e+07	30009541	2.82786e+07	3.51573e+07	2.66443e+07	2.77144e+07	2.29547e+07	1.82645e+07	1.50083e+07	1.77734e+07
45POS		Cer(d18:1/18:0)+H	Cer(d36:1)+H	Cer	(d18:1/18:0)	(d18:1)	(18:0)			C36 H72 O3 N1	566.551	14.1826	2.69162	0.00194445	0.30216	0.0310297	16325451	1.55616e+07	1.55026e+07	1.64439e+07	8.59647e+06	8.34973e+06	1.50991e+07	6.84417e+06	5.60285e+06	1.18572e+07	1.68465e+07	2.02774e+07	2.95362e+07	2.03895e+07	4.06471e+07	2.39748e+07	6.61173e+06	9.23347e+06	9.08548e+06	6.26158e+06	1.06353e+07	1.00375e+07
336POS		MGDG(16:0/18:3)+Na	MGDG(34:3)+Na	MGDG	(16:0/18:3)	(16:0)	(18:3)			C43 H76 O10 Na1	775.533	11.9673	2.09373	5.98721e-05	0.381216	0.134905	2.80796e+07	2.18338e+07	2.28616e+07	2.83331e+07	1.50926e+07	2.8472e+07	13730381	2.94961e+07	2.51814e+07	1.35455e+07	4.19248e+07	4.68825e+07	4.33234e+07	3.74587e+07	4.73998e+07	4.58121e+07	1.48671e+07	1.68143e+07	2.56308e+07	3.22657e+07	2.67728e+07	1.9573e+07
375POS		MGDG(18:1/18:1)+Na	MGDG(36:2)+Na	MGDG	(18:1/18:1)	(18:1)	(18:1)			C45 H82 O10 Na1	805.58	13.6271	0.525827	0.0517469	0.0233588	0.0247467	3.91012e+07	3.98063e+07	4.14546e+07	4.03763e+07	1.7186e+07	1.33763e+07	3.33043e+07	1.71183e+07	1.24151e+07	3.202e+07	3.75029e+06	9.69864e+06	1.35964e+07	7.03138e+06	2.06755e+07	1.1197e+07	6.42191e+07	5.20909e+07	6.68657e+07	5.22905e+07	6.83077e+07	7.3711e+07
369POS		MGDG(18:2/18:2)+Na	MGDG(36:4)+Na	MGDG	(18:2/18:2)	(18:2)	(18:2)			C45 H78 O10 Na1	801.549	12.0679	1.09893	0.404943	0.664154	0.0345716	2.38457e+08	2.50884e+08	2.55532e+08	2.57916e+08	1.52708e+08	1.72747e+08	2.11477e+08	2.37472e+08	190045473	1.92333e+08	1.80415e+08	1.9149e+08	2.2998e+08	1.6835e+08	2.921e+08	2.08886e+08	2.69578e+08	2.42194e+08	2.81428e+08	2.96356e+08	3.25673e+08	2.49098e+08
361POS		MGDG(18:3/18:3)+Na	MGDG(36:6)+Na	MGDG	(18:3/18:3)	(18:3)	(18:3)			C45 H74 O10 Na1	797.517	10.4063	1.28031	0.0665106	1.65582	0.042146	1286705023	1170831341	1218828213	1187178278	5.35107e+08	6.83673e+08	1213723821	9.0637e+08	617297338	830103754	9.2197e+08	1112416085	9.84046e+08	9.94252e+08	1181064598	9.3415e+08	1355018789	1436096006	1350490285	1219009509	1551264615	1303783526
14POS		PA(18:3e)+Na	PA(18:3e)+Na	PA	(18:3e)	(18:3e)				C21 H37 O7 N0 P1 Na1	455.217	2.428	1.82928	0.00681764	0.162019	0.227084	4.14414e+06	5.11453e+06	6.35326e+06	7.03169e+06	1.78092e+06	3.72783e+06	6.05716e+06	4.85692e+06	3.0052e+06	7.60361e+06	9.43018e+06	9.85246e+06	6.9399e+06	7.55792e+06	9.75783e+06	5.91021e+06	3.00992e+06	3.17435e+06	5.05212e+06	1.49499e+06	2.1481e+06	3.19814e+06
650NEG		Cer(d17:0+pO/23:0+O)-H	Cer(d40:0+pO+O)-H	Cer	(d17:0+pO/23:0+O)	(d17:0+pO)	(23:0+O)			C40 H80 O5 N1	654.604	15.5655	0.788771	0.0577122	0.0562923	0.0571364	7.55776e+06	8.52475e+06	7.59833e+06	7.79066e+06	4.82218e+06	4.78496e+06	4.6199e+06	3.87092e+06	5.41655e+06	6.42249e+06	2.81803e+06	4.03144e+06	3.88798e+06	3.83228e+06	5.41684e+06	3.62687e+06	7.08876e+06	9.70385e+06	8.96546e+06	1.02337e+07	1.15921e+07	1.02062e+07
46POS		Cer(d20:0/16:1)+H	Cer(d36:1)+H	Cer	(d20:0/16:1)	(d20:0)	(16:1)			C36 H72 O3 N1	566.551	15.1237	0.0854515	0.000633675	0.191447	0.1103	1.37472e+07	1.17616e+07	10594135	1.27229e+07	9.5183e+06	1.1466e+07	2.37849e+07	2.81717e+07	1.33359e+07	1.29644e+07	1.28104e+06	1.12789e+06	607909	1.98497e+06	1.57245e+06	1.90605e+06	1.93493e+07	2.59071e+07	2.73159e+07	2.67716e+07	2.90215e+07	2.53321e+07
158POS		PA(16:0/16:0)+NH4	PA(32:0)+NH4	PA	(16:0/16:0)	(16:0)	(16:0)			C35 H73 O8 N1 P1	666.507	12.5238	3.01213	0.00282401	0.958272	0.327018	1.94592e+08	3.03239e+08	1.63708e+08	3.29845e+08	3.8673e+07	5.21437e+07	1.6925e+08	1.09437e+08	3.58805e+07	9.69432e+07	1.38513e+08	1.43906e+08	3.46093e+08	2.72124e+08	274781272	3.37656e+08	124453824	2.18736e+08	1.63247e+08	1.49883e+08	359317189	1.80015e+08
159POS		PA(16:0/16:0)+NH4	PA(32:0)+NH4	PA	(16:0/16:0)	(16:0)	(16:0)			C35 H73 O8 N1 P1	666.507	12.8442	1.77429	0.00237623	0.99609	0.0484937	1.8288e+08	1.6439e+08	1.7655e+08	1.67841e+08	2.0582e+08	2.87999e+08	179842943	1.9023e+08	1.27373e+08	135121695	2.94448e+08	3.59857e+08	3.82673e+08	366837205	3.80105e+08	214620651	1.91572e+08	1.18964e+08	1.86858e+08	1.29366e+08	1.26849e+08	1.31973e+08
163POS		PA(32:2)+Na	PA(32:2)+Na	PA	(32:2)	(32:2)				C35 H65 O8 N0 P1 Na1	667.431	9.31129	0.130044	0.0147781	0.341604	0.0772037	3.82967e+07	3.69966e+07	3.19097e+07	3.6276e+07	8.04286e+07	4.99487e+07	2.11949e+07	2.39272e+07	1.36082e+08	4.60741e+07	1.16345e+07	8.33518e+06	6.6065e+06	6.61899e+06	8.14681e+06	5.16895e+06	1.89343e+07	21301159	2.16951e+07	4.52372e+07	1.97199e+07	2.84775e+07
151POS		PA(14:0/18:2)+NH4	PA(32:2)+NH4	PA	(14:0/18:2)	(14:0)	(18:2)			C35 H69 O8 N1 P1	662.476	10.8225	2.07417	0.0102909	0.326404	0.139871	4.2614e+07	3.7719e+07	3.23029e+07	3.195e+07	1.01489e+07	1.24886e+07	3.02929e+07	1.47207e+07	6.45367e+06	1.62159e+07	2.06151e+07	2.05159e+07	3.781e+07	2.77787e+07	3.89966e+07	4.1624e+07	2.87351e+07	4.95989e+07	4.88304e+07	3.36915e+07	3.73916e+07	4.58379e+07
136POS		PA(32:2)+H	PA(32:2)+H	PA	(14:0/18:2)	(14:0)	(18:2)			C35 H66 O8 N0 P1	645.449	10.8225	0.370735	0.0224129	0.101041	0.314943	1.33938e+07	6.67588e+06	1.19189e+07	8.09425e+06	2.081e+07	1.67574e+07	6.36334e+06	3.76128e+06	2.2672e+07	1.27739e+07	4.53896e+06	7.77901e+06	3.10377e+06	4.43822e+06	7.42495e+06	3.53725e+06	7.08701e+06	1.62724e+07	1.07362e+07	1.37113e+07	1.18425e+07	1.04247e+07
149POS		PA(14:0/18:3)+NH4	PA(32:3)+NH4	PA	(14:0/18:3)	(14:0)	(18:3)			C35 H67 O8 N1 P1	660.46	9.99554	1.00272	0.993864	0.361795	0.0921016	5.90828e+07	6.5545e+07	5.26335e+07	6.23449e+07	3.40274e+07	9.80942e+07	2.06139e+08	7.15182e+07	3.98707e+07	4.73517e+07	5.731e+07	6.16556e+07	8.74208e+07	8.38984e+07	7.6827e+07	1.31243e+08	6.49701e+07	1.21517e+08	1.91607e+08	5.73839e+07	163605299	6.48943e+07
157POS		PA(32:3)+Na	PA(32:3)+Na	PA	(14:0/18:3)	(14:0)	(18:3)			C35 H63 O8 N0 P1 Na1	665.415	9.99554	1.6031	0.0405428	0.225082	0.112806	1.44024e+07	18695221	1.81089e+07	1.7942e+07	7.81108e+06	1.15331e+07	1.79868e+07	1.34822e+07	9.68642e+06	1.01569e+07	1.06703e+07	1.29975e+07	1.90614e+07	2.87743e+07	2.00243e+07	2.17418e+07	1.57048e+07	1.69906e+07	1.34307e+07	1.66301e+07	2.07725e+07	1.52505e+07
85POS		Cer(d18:1+hO/18:0+O)+H	Cer(d36:1+hO+O)+H	Cer	(d18:1+hO/18:0+O)	(d18:1+hO)	(18:0+O)			C36 H72 O5 N1	598.541	11.8317	0.32196	1.09916e-07	0.223348	0.0643175	5.08886e+07	4.99621e+07	4.40217e+07	4.97585e+07	3.57263e+07	3.7065e+07	4.36199e+07	4.93516e+07	3.88562e+07	4.23268e+07	1.30121e+07	1.38816e+07	1.12703e+07	1.36279e+07	1.33208e+07	1.4394e+07	4.39954e+07	5.10205e+07	6.06733e+07	8.54913e+07	1.13504e+08	7.31127e+07
172POS		PA(33:4)+NH4	PA(33:4)+NH4	PA	(33:4)	(33:4)				C36 H67 O8 N1 P1	672.46	10.0016	4.1237	4.33689e-06	0.356899	0.357017	1.0617e+07	1.41353e+07	1.06401e+07	2.13768e+07	7.46065e+06	9.27613e+06	1.23392e+07	4.60583e+06	4.95208e+06	7.07489e+06	3.70593e+07	3.92987e+07	3.21965e+07	2.61123e+07	2.50287e+07	2.87936e+07	4.40912e+06	7.66347e+06	6.35531e+06	6.14415e+06	6.00864e+06	6.16056e+06
202POS	Y	PA(16:0/18:1)+NH4	PA(34:1)+NH4	PA	(16:0/18:1)	(16:0)	(18:1)			C37 H75 O8 N1 P1	692.522	12.7272	2.39083	0.0107113	2.9276	0.0624979	1503275557	1497872938	1461407658	1310976272	8.79548e+08	7.4394e+08	1059190874	1306411031	1721342046	1000167130	2016056253	2086154688	4752640929	1642712040	3329538430	2216815305	1414173347	1299992316	1483767786	1290125705	1610280808	1313883580
178POS		PA(34:1)+H	PA(34:1)+H	PA	(16:0/18:1)	(16:0)	(18:1)			C37 H72 O8 N0 P1	675.496	12.7272	3.89905	0.00307959	0.807158	0.286813	2.59323e+08	2.5463e+08	1.47701e+08	162702990	5.06502e+07	3.46419e+07	2.77031e+07	7.0348e+07	4.86889e+07	5.42478e+07	1.53164e+08	6.08779e+07	1.34724e+08	2.17942e+08	253125468	2.96384e+08	2.39693e+08	9.95008e+07	2.86824e+08	2.85151e+08	2.39435e+08	2.05048e+08
665NEG		Cer(d18:1+hO/22:0)+HCOO	Cer(d40:1+hO)+HCOO	Cer	(d18:1+hO/22:0)	(d18:1+hO)	(22:0)			C41 H80 O6 N1	682.599	15.2929	0.281027	1.05864e-06	0.817423	0.0404887	4.88605e+07	5.30892e+07	5.08957e+07	4.87729e+07	6.6941e+07	5.05332e+07	4.95524e+07	4.27904e+07	5.09743e+07	5.7169e+07	1.02418e+07	1.62927e+07	13871080	2.07679e+07	1.3787e+07	1.43948e+07	5.4521e+07	5.52078e+07	1.04599e+08	7.5749e+07	4.7832e+07	6.53628e+07
814NEG		CL(18:1/16:0/18:1/16:1)-H	CL(68:3)-H	CL	(18:1/16:0/18:1/16:1)	(18:1)	(16:0)	(18:1)	(16:1)	C77 H143 O17 P2	1401.98	21.6487	1.01969	0.86349	0.0359935	0.209951	1.28556e+06	973929	1.01539e+06	769333	712336	951428	850127	955546	973312	794109	1.12935e+06	1.06925e+06	580978	1.0114e+06	811314	737663	827515	1.01582e+06	1.23362e+06	953026	1.00871e+06	1.08266e+06
394POS		AGlcSiE(15:0)+NH4	AGlcSiE(15:0)+NH4	AGlcSiE	(15:0)	(15:0)				C50 H92 O7 N1	818.687	17.9477	0.255144	1.5788e-06	0.593736	0.0411324	2.2146e+08	2.01604e+08	2.11976e+08	2.05686e+08	2.36956e+08	2.42838e+08	1.81379e+08	1.9487e+08	2.10022e+08	2.61925e+08	2.53363e+07	3.71069e+07	4.30298e+07	6.00343e+07	8.55963e+07	8.77249e+07	1.46809e+08	2.13692e+08	1.83831e+08	1.53296e+08	2.09819e+08	1.87724e+08
700NEG		PA(37:1)-H	PA(37:1)-H	PA	(37:1)	(37:1)				C40 H76 O8 N0 P1	715.528	13.3883	0.491283	0.00164115	0.198238	0.0979099	6.5767e+06	7.67603e+06	7.13621e+06	6.12539e+06	4.36859e+06	6.09192e+06	4.45234e+06	4.48109e+06	8.48769e+06	6.48635e+06	2.72861e+06	2.469e+06	2.4486e+06	3.19955e+06	2.75946e+06	3.2792e+06	9.24211e+06	9.29317e+06	6.83816e+06	1.07678e+07	1.28766e+07	5.79785e+06
698NEG		PA(37:2)-H	PA(37:2)-H	PA	(37:2)	(37:2)				C40 H74 O8 N0 P1	713.513	12.4857	0.577545	0.0524456	0.24661	0.14499	2.86494e+07	2.27313e+07	2.68917e+07	2.08902e+07	1.0885e+07	7.51543e+06	1.50313e+07	9.49445e+06	2.37321e+07	1.61973e+07	5.76879e+06	7.34725e+06	9.52121e+06	1.28469e+07	6.78309e+06	5.58559e+06	5.40503e+07	4.04914e+07	3.79356e+07	4.40806e+07	4.57042e+07	4.06822e+07
694NEG		PA(37:3)-H	PA(37:3)-H	PA	(37:3)	(37:3)				C40 H72 O8 N0 P1	711.497	11.6924	0.409586	0.00208391	0.549212	0.0550757	4.79066e+07	5.04808e+07	4.75689e+07	4.411e+07	3.00312e+07	2.20202e+07	5.25688e+07	2.66713e+07	4.05789e+07	4.90746e+07	1.06586e+07	1.76907e+07	1.31816e+07	1.78388e+07	1.25832e+07	1.85431e+07	9.85322e+07	8.15898e+07	7.32358e+07	7.77289e+07	5.17853e+07	7.94879e+07
695NEG		PA(37:3)-H	PA(37:3)-H	PA	(37:3)	(37:3)				C40 H72 O8 N0 P1	711.497	11.95	0.510389	0.00122704	0.45579	0.0326625	3.01543e+07	3.19758e+07	2.99272e+07	2.99081e+07	2.50092e+07	2.57815e+07	2.90968e+07	2.92714e+07	4.40138e+07	3.96465e+07	1.19369e+07	1.5586e+07	1.33662e+07	2.00119e+07	1.60809e+07	2.14308e+07	4.32925e+07	4.05469e+07	3.20616e+07	3.57892e+07	3.4696e+07	3.14443e+07
691NEG	Y	PA(37:4)-H	PA(37:4)-H	PA	(37:4)	(37:4)				C40 H70 O8 N0 P1	709.481	10.9542	0.297218	0.00477325	1.04214	0.146844	178174609	131507595	1.39255e+08	1.36286e+08	9.74612e+07	6.88002e+07	1.30478e+08	8.23394e+07	1.8277e+08	5.60811e+07	2.2892e+07	5.37237e+07	2.57248e+07	4.31348e+07	2.52971e+07	1.28873e+07	2.88972e+08	215504392	1.27755e+08	2.5047e+08	1.50573e+08	8.23735e+07
215POS	Y	PA(34:2)+Na	PA(34:2)+Na	PA	(34:2)	(34:2)				C37 H69 O8 N0 P1 Na1	695.462	11.7377	2.75573	6.84588e-07	1.10481	0.0308173	2.03384e+08	2.18449e+08	2.08501e+08	2.06955e+08	9.44953e+07	1.45106e+08	1.11704e+08	1.26022e+08	7.73363e+07	1.3182e+08	2.52358e+08	3.09263e+08	3.22597e+08	3.14889e+08	3.68132e+08	3.24523e+08	1.97839e+08	2.16816e+08	1.30744e+08	1.96432e+08	207242169	1.99971e+08
200POS	Y	PA(34:2)+NH4	PA(34:2)+NH4	PA	(34:2)	(34:2)				C37 H73 O8 N1 P1	690.507	11.7377	3.59414	0.000302238	4.28162	0.0219686	4003014396	3795874343	3873872052	3886194103	1106332213	3.85379e+08	1685005970	1204310657	7.82314e+08	2464032969	3669441268	3095896978	3506066132	5279781007	5599083873	6263558379	3619386711	3915937516	4699904277	3542962763	1792216719	4279401730
649NEG		Cer(d17:1+hO/23:0+O)-H	Cer(d40:1+hO+O)-H	Cer	(d17:1+hO/23:0+O)	(d17:1+hO)	(23:0+O)			C40 H78 O5 N1	652.589	14.9277	0.338845	6.84106e-08	0.451806	0.0392845	2.46053e+07	2.36923e+07	2.32913e+07	2.23805e+07	1.58614e+07	1.58774e+07	1.87516e+07	1.74843e+07	1.69779e+07	1.96561e+07	4.18639e+06	5.3104e+06	4.93867e+06	6.46347e+06	7.66179e+06	6.88547e+06	2.97366e+07	2.98302e+07	3.50377e+07	4.11335e+07	3.66443e+07	3.65047e+07
174POS	Y	PA(34:2)+H	PA(34:2)+H	PA	(34:2)	(34:2)				C37 H70 O8 N0 P1	673.48	11.7377	3.82994	0.000198252	1.46658	0.0720478	5.20341e+08	4.36166e+08	4.82135e+08	4.88685e+08	1.28553e+08	4.87979e+07	2.02411e+08	2.69904e+08	1.02524e+08	1.0196e+08	4.06878e+08	5.87986e+08	4.27466e+08	6.49879e+08	4.17744e+08	7.81392e+08	4.43115e+08	4.71796e+08	576461894	4.67546e+08	2.2271e+08	5.0966e+08
689NEG		PA(37:5)-H	PA(37:5)-H	PA	(37:5)	(37:5)				C40 H68 O8 N0 P1	707.466	11.894	0.518184	0.0474358	0.233361	0.0865047	2.83497e+07	3.01131e+07	3.44855e+07	2.97388e+07	5.25059e+06	1.75102e+07	2.76336e+07	2.54364e+07	8.79528e+06	1.84962e+07	8.51181e+06	1.16589e+07	7.47051e+06	9.42843e+06	8.36544e+06	8.00122e+06	7.18964e+07	1.34886e+08	6.33763e+07	6.71592e+07	1.37427e+08	8.54449e+07
173POS		PA(34:2)+H	PA(34:2)+H	PA	(16:0/18:2)	(16:0)	(18:2)			C37 H70 O8 N0 P1	673.48	12.3716	1.77808	0.144235	0.499533	0.367453	7.59398e+07	1.25406e+08	1.26953e+08	5.68719e+07	5.8083e+07	3.62867e+07	1.27401e+08	3.19919e+07	5.36777e+07	3.50464e+07	1.30593e+08	8.19231e+07	6.7785e+07	5.54872e+07	6.54251e+07	2.07757e+08	4.57021e+07	6.72754e+07	5.62264e+07	4.65357e+07	5.91136e+07	6.60711e+07
711NEG		PA(20:0/18:3)-H	PA(38:3)-H	PA	(20:0/18:3)	(20:0)	(18:3)			C41 H74 O8 N0 P1	725.513	12.4042	2.82427	0.00770902	0.793362	0.0779282	3.248e+07	3.46961e+07	3.01459e+07	2.92007e+07	7.31244e+06	1.58363e+07	3.26319e+07	2.54504e+07	1.83678e+07	2.20671e+06	3.27793e+07	3.39426e+07	3.70389e+07	6.23978e+07	3.95535e+07	8.18145e+07	3.09139e+07	2.85159e+07	1.24804e+07	4.14494e+07	2.23893e+07	5.31638e+07
685NEG		Cer(d20:0+pO/20:1+O)+HCOO	Cer(d40:1+pO+O)+HCOO	Cer	(d20:0+pO/20:1+O)	(d20:0+pO)	(20:1+O)			C41 H80 O7 N1	698.594	14.921	0.338828	3.07904e-08	0.877214	0.0353836	8.68139e+07	9.1266e+07	8.5601e+07	8.41335e+07	5.82398e+07	6.29741e+07	6.95912e+07	6.48461e+07	6.27505e+07	7.39859e+07	1.6663e+07	1.89214e+07	2.00791e+07	2.48272e+07	2.71597e+07	2.53016e+07	1.10986e+08	1.16499e+08	1.32824e+08	1.51262e+08	1.38352e+08	1.40261e+08
197POS	Y	PA(16:0/18:3)+NH4	PA(34:3)+NH4	PA	(16:0/18:3)	(16:0)	(18:3)			C37 H71 O8 N1 P1	688.491	10.8964	1.54076	0.0171232	7.01487	0.0150001	13392018427	12930542450	13069786906	13209710207	6088465424	8983888236	15137039414	14674834210	9048488269	9472353798	11010668877	14234313591	20135685469	16070872694	19300500366	16939903868	9444524601	9510380938	13455989782	11765778948	12165941931	13115110829
708NEG		PA(20:1/18:3)-H	PA(38:4)-H	PA	(20:1/18:3)	(20:1)	(18:3)			C41 H72 O8 N0 P1	723.497	12.2088	1.25757	0.207016	0.835966	0.277609	1.63639e+08	179354497	1.54847e+08	8.72983e+07	6.57373e+07	9.14902e+07	1.09592e+08	1.47197e+08	6.19071e+07	1.06917e+08	7.94281e+07	1.01728e+08	1.51522e+08	1.03667e+08	1.32724e+08	1.63897e+08	1.89685e+08	1.81825e+08	1.50082e+08	1.01527e+08	2.02287e+08	173518363
168POS	Y	PA(34:3)+H	PA(34:3)+H	PA	(16:0/18:3)	(16:0)	(18:3)			C37 H68 O8 N0 P1	671.465	10.8964	1.57356	0.0131345	3.20657	0.119851	2067423060	2590328242	2703314640	2690071047	1253980736	1805468369	3151087458	2795656592	1866120979	1952650498	2291880833	2892178894	4258103322	3327216148	3944212722	3467243377	2001153933	1938084327	1661418332	2406833055	2106383806	2313298668
196POS		PA(16:0/18:3)+NH4	PA(34:3)+NH4	PA	(16:0/18:3)	(16:0)	(18:3)			C37 H71 O8 N1 P1	688.491	12.4117	0.83535	0.543662	0.153582	0.35579	4.19494e+08	3.62205e+08	3.64733e+08	1.56472e+08	3.13657e+08	178339965	1.19017e+08	2.20482e+08	4.0411e+08	3.32266e+08	1.0028e+08	1.2281e+08	1.42375e+08	3.69614e+08	1.81689e+08	3.92953e+08	1.86272e+08	127739367	2.69057e+08	1.20121e+08	1.66777e+08	2.68369e+08
706NEG	Y	PA(20:3/18:2)-H	PA(38:5)-H	PA	(20:3/18:2)	(20:3)	(18:2)			C41 H70 O8 N0 P1	721.481	11.3417	2.72252	0.0012056	1.07161	0.336756	5.75876e+07	2.73629e+07	6.54323e+07	6.58977e+07	2.22915e+07	1.29973e+07	6.22431e+07	2.14629e+07	1.94165e+07	2.86863e+07	4.92075e+07	6.73637e+07	6.57321e+07	9.54398e+07	7.5897e+07	1.01287e+08	6.17533e+07	6.92969e+07	6.82744e+07	6.9299e+07	2.79848e+07	7.10295e+07
169POS		PA(34:3)+H	PA(34:3)+H	PA	(16:0/18:3)	(16:0)	(18:3)			C37 H68 O8 N0 P1	671.465	12.4117	0.923936	0.770274	0.247791	0.125911	3.99418e+07	3.77001e+07	3.68087e+07	4.8034e+07	2.4619e+07	3.82861e+07	4.99868e+07	9.94633e+07	3.14621e+07	4.04359e+07	2.62567e+07	3.46048e+07	5.39526e+07	4.04497e+07	5.49063e+07	5.24615e+07	6.67718e+07	3.05263e+07	3.63679e+07	3.09034e+07	3.57366e+07	3.71897e+07
198POS		PA(16:0/18:3)+NH4	PA(34:3)+NH4	PA	(16:0/18:3)	(16:0)	(18:3)			C37 H71 O8 N1 P1	688.491	12.8511	1.44232	0.0202348	0.91877	0.210143	2.80357e+08	213884830	2.0734e+08	1.703e+08	1.79295e+08	2.7958e+08	1.97704e+08	3.0667e+08	2.37826e+08	1.53555e+08	2.44397e+08	3.13186e+08	3.17267e+08	2.78247e+08	4.26588e+08	3.74125e+08	2.08068e+08	1.50309e+08	1.61679e+08	2.83037e+08	1.55723e+08	1.65221e+08
170POS		PA(34:3)+H	PA(34:3)+H	PA	(16:0/18:3)	(16:0)	(18:3)			C37 H68 O8 N0 P1	671.465	12.8511	1.39398	0.00127967	0.475801	0.206643	7.3084e+07	4.52091e+07	5.78728e+07	7.00148e+07	5.85201e+07	5.92899e+07	7.19314e+07	6.79542e+07	6.43145e+07	4.43139e+07	6.96943e+07	9.00838e+07	9.68016e+07	8.74517e+07	8.53332e+07	8.12826e+07	4.11266e+07	4.78965e+07	2.17229e+07	5.68363e+07	3.47576e+07	4.75597e+07
703NEG		PA(18:3/20:3)-H	PA(38:6)-H	PA	(18:3/20:3)	(18:3)	(20:3)			C41 H68 O8 N0 P1	719.466	10.5675	1.17294	0.412657	1.02723	0.106946	1.45673e+08	1.8718e+08	1.68804e+08	1.57745e+08	8.66915e+07	1.27968e+08	2.30517e+08	2.50843e+08	1.57115e+08	1.2748e+08	1.19531e+08	1.46546e+08	2.48191e+08	206169717	1.998e+08	2.29964e+08	8.03047e+07	1.01407e+08	1.41591e+08	1.46815e+08	1.5791e+08	1.51751e+08
44POS		Cer(d18:2/18:0)+H	Cer(d36:2)+H	Cer	(d18:2/18:0)	(d18:2)	(18:0)			C36 H70 O3 N1	564.535	13.5958	1.1681	0.475986	0.215859	0.155863	2.30306e+07	2.80793e+07	1.98167e+07	2.13155e+07	1.76457e+07	1.62085e+07	2.95996e+07	1.20194e+07	8.9425e+06	2.46188e+07	1.13049e+07	1.58255e+07	2.19994e+07	2.3241e+07	2.78439e+07	2.71484e+07	1.46208e+07	1.6635e+07	1.89183e+07	1.11678e+07	1.2629e+07	2.63902e+07
686NEG	Y	Cer(d18:0+pO/23:0)+HCOO	Cer(d41:0+pO)+HCOO	Cer	(d18:0+pO/23:0)	(d18:0+pO)	(23:0)			C42 H84 O6 N1	698.63	16.7301	6.86545	1.6046e-09	1.10221	0.0503386	2.48054e+07	2.51053e+07	2.43682e+07	2.72421e+07	8.65219e+06	7.57245e+06	1.20609e+07	7.71826e+06	5.1403e+06	1.11875e+07	5.14064e+07	6.32426e+07	6.21896e+07	5.50439e+07	6.61043e+07	6.12931e+07	1.05804e+07	1.32385e+07	1.53107e+07	1.29354e+07	1.65552e+07	1.2018e+07
63POS		Cer(d18:2/18:0+O)+H	Cer(d36:2+O)+H	Cer	(d18:2/18:0+O)	(d18:2)	(18:0+O)			C36 H70 O4 N1	580.53	12.2784	0.503425	0.00203963	0.237217	0.0248975	1.56858e+08	1.63405e+08	1.56056e+08	1.54493e+08	1.42614e+08	2.57093e+08	173816341	1.66697e+08	156783741	175220786	4.72239e+07	7.56415e+07	7.30193e+07	1.46614e+08	1.03847e+08	9.3439e+07	1.1976e+08	1.36737e+08	1.50552e+08	1.59055e+08	2.629e+08	1.59532e+08
42POS		Cer(d18:2/18:1)+H	Cer(d36:3)+H	Cer	(d18:2/18:1)	(d18:2)	(18:1)			C36 H68 O3 N1	562.519	12.2483	0.499979	0.00149949	0.395196	0.242894	4.16562e+08	6.34467e+08	4.06821e+08	4.02933e+08	394213938	6.54995e+08	4.51113e+08	4.33569e+08	4.15389e+08	4.26847e+08	1.19988e+08	1.89313e+08	1.85666e+08	3.7838e+08	2.71724e+08	242933647	3.37461e+08	5.31069e+08	6.38077e+08	450381894	4.23263e+08	3.84081e+08
682NEG		Cer(d18:1+hO/23:0)+HCOO	Cer(d41:1+hO)+HCOO	Cer	(d18:1+hO/23:0)	(d18:1+hO)	(23:0)			C42 H82 O6 N1	696.615	16.07	1.77575	0.0154762	0.301117	0.0600445	7.67755e+06	8.03336e+06	7.17389e+06	7.07019e+06	4.52357e+06	3.9294e+06	7.46604e+06	4.23618e+06	2.61682e+06	5.70235e+06	5.68747e+06	8.1279e+06	6.431e+06	1.29535e+07	7.71066e+06	9.65287e+06	6.65283e+06	7.71616e+06	1.02433e+07	9.56804e+06	6.01537e+06	7.37598e+06
43POS		Cer(d18:2/18:1)+H	Cer(d36:3)+H	Cer	(d18:2/18:1)	(d18:2)	(18:1)			C36 H68 O3 N1	562.519	12.9189	1.93565	0.0014119	0.503946	0.0603047	7.57202e+07	6.81433e+07	7.13168e+07	7.80153e+07	3.34976e+07	4.06129e+07	5.32835e+07	3.47298e+07	3.15603e+07	4.74399e+07	4.82903e+07	6.14467e+07	8.97243e+07	7.78592e+07	9.37729e+07	9.56371e+07	7.67615e+07	7.21466e+07	7.51434e+07	5.16273e+07	7.06484e+07	9.41959e+07
742NEG		PA(41:3)-H	PA(41:3)-H	PA	(41:3)	(41:3)				C44 H80 O8 N0 P1	767.56	13.9713	0.373155	0.00618952	0.315424	0.0276562	8.67094e+06	8.76878e+06	9.07332e+06	8.49574e+06	6.21047e+06	8.05058e+06	9.86575e+06	8.33963e+06	1.82692e+07	8.13585e+06	3.06778e+06	4.18196e+06	4.46836e+06	3.3449e+06	4.19882e+06	2.70636e+06	1.05099e+07	8.21652e+06	1.03087e+07	1.25121e+07	7.94315e+06	6.87978e+06
201POS		PA(34:4)+Na	PA(34:4)+Na	PA	(16:1/18:3)	(16:1)	(18:3)			C37 H65 O8 N0 P1 Na1	691.431	10.1324	1.32009	0.295933	0.216613	0.144067	1.83614e+07	2.56435e+07	2.06809e+07	2.33918e+07	4.27448e+06	1.10128e+07	2.52922e+07	2.1479e+07	1.08022e+07	1.16006e+07	9.9085e+06	1.63442e+07	2.80264e+07	1.71932e+07	2.33617e+07	1.66624e+07	2.22078e+07	20962395	2.55829e+07	2.01312e+07	3.33821e+07	3.1615e+07
655NEG		Cer(d17:1+hO/24:0+O)-H	Cer(d41:1+hO+O)-H	Cer	(d17:1+hO/24:0+O)	(d17:1+hO)	(24:0+O)			C41 H80 O5 N1	666.604	15.5303	0.542787	0.0501056	0.125162	0.0661956	3.90257e+06	4.32967e+06	4.3486e+06	3.83907e+06	2.42091e+06	1.55864e+06	2.75704e+06	3.21956e+06	1.04739e+06	4.51238e+06	969767	1.01059e+06	1.20884e+06	1.9564e+06	1.45227e+06	1.82397e+06	5.68309e+06	4.90507e+06	5.25586e+06	3.71877e+06	4.45291e+06	6.51791e+06
228POS		PA(17:0/18:3)+NH4	PA(35:3)+NH4	PA	(17:0/18:3)	(17:0)	(18:3)			C38 H73 O8 N1 P1	702.507	10.8472	0.656139	0.00820718	0.849457	0.0198553	2371879120	2308312259	2289314028	2383464648	1379596003	1522153716	2274535992	2156547740	2717210183	2225098950	1141994356	1393254162	1206832538	1556575764	1372672053	1382873440	2199939777	1939086604	2394696737	2834424943	1913291773	2096373139
656NEG		Cer(d18:0+pO/24:0)-H	Cer(d42:0+pO)-H	Cer	(d18:0+pO/24:0)	(d18:0+pO)	(24:0)			C42 H84 O4 N1	666.641	17.4192	0.793036	0.086935	0.115202	0.0349536	1.49047e+07	1.54195e+07	1.46422e+07	1.41815e+07	1.53552e+07	1.52687e+07	1.13317e+07	1.1543e+07	1.66787e+07	1.46088e+07	7.93545e+06	1.10755e+07	7.98548e+06	1.5195e+07	1.06891e+07	1.43579e+07	9.70969e+06	1.10761e+07	1.24395e+07	1.60605e+07	1.57004e+07	1.30669e+07
258POS		PA(36:2)+Na	PA(36:2)+Na	PA	(18:1/18:1)	(18:1)	(18:1)			C39 H73 O8 N0 P1 Na1	723.494	12.9174	1.70874	0.0144681	0.307406	0.0393093	4.29973e+07	4.60067e+07	4.19993e+07	4.41657e+07	1.29183e+07	1.86857e+07	1.89772e+07	2.29845e+07	3.12226e+07	1.38366e+07	2.43392e+07	2.83534e+07	4.38388e+07	2.34035e+07	3.94885e+07	4.32762e+07	6.12167e+07	4.05612e+07	4.89851e+07	4.96679e+07	5.82884e+07	5.36045e+07
254POS		PA(36:3)+Na	PA(36:3)+Na	PA	(18:1/18:2)	(18:1)	(18:2)			C39 H71 O8 N0 P1 Na1	721.478	11.8485	1.54379	0.0129077	0.269849	0.0604181	2.62694e+07	2.87122e+07	3.04148e+07	2.90837e+07	1.03782e+07	1.32943e+07	2.16058e+07	1.8619e+07	1.71561e+07	1.72579e+07	1.69751e+07	2.64065e+07	3.18952e+07	2.18402e+07	3.22155e+07	2.24398e+07	3.98953e+07	4.09983e+07	4.10705e+07	3.29731e+07	3.25467e+07	4.29166e+07
227POS		PA(36:3)+H	PA(36:3)+H	PA	(18:1/18:2)	(18:1)	(18:2)			C39 H72 O8 N0 P1	699.496	11.8485	1.24258	0.189285	0.367621	0.0967169	8.34067e+07	7.29471e+07	6.94707e+07	6.74737e+07	4.45779e+07	5.68814e+07	6.51728e+07	3.7391e+07	2.33174e+07	4.45115e+07	4.10777e+07	5.14725e+07	6.37739e+07	4.44811e+07	6.73823e+07	6.96096e+07	1.02211e+08	9.3911e+07	1.10232e+08	8.45656e+07	1.26239e+08	1.19446e+08
697NEG		Cer(d18:0+pO/24:0)+HCOO	Cer(d42:0+pO)+HCOO	Cer	(d18:0+pO/24:0)	(d18:0+pO)	(24:0)			C43 H86 O6 N1	712.646	17.4192	0.794356	0.0789476	0.491657	0.0421968	2.89556e+08	2.87111e+08	2.7657e+08	2.63715e+08	2.89517e+08	2.93515e+08	205376137	2.19603e+08	3.12228e+08	2.64286e+08	1.48488e+08	2.09352e+08	1.60473e+08	2.80028e+08	1.9923e+08	2.61106e+08	1.77818e+08	2.05595e+08	2.30582e+08	2.93614e+08	2.82844e+08	2.6046e+08
226POS		PA(36:3)+H	PA(36:3)+H	PA	(18:1/18:2)	(18:1)	(18:2)			C39 H72 O8 N0 P1	699.496	12.2493	2.57068	0.00553383	0.544202	0.382619	9.32182e+07	4.91815e+07	4.70134e+07	9.79001e+07	2.91483e+07	2.87915e+07	5.11891e+07	4.39727e+07	3.3547e+07	2.12001e+07	9.26901e+07	4.58978e+07	7.18714e+07	6.1587e+07	1.2434e+08	1.37925e+08	6.33936e+07	7.17931e+07	5.58651e+07	4.52385e+07	1.11507e+08	5.73934e+07
746NEG		PC(16:0/16:0)+HCOO	PC(32:0)+HCOO	PC	(16:0/16:0)	(16:0)	(16:0)			C41 H81 O10 N1 P1	778.56	12.6863	0.434131	0.00490392	0.823613	0.12716	8.49432e+07	9.0367e+07	1.05965e+08	7.93337e+07	6.16808e+07	6.76743e+07	1.06556e+08	7.77441e+07	4.71487e+07	1.13723e+08	2.00412e+07	2.65034e+07	2.37841e+07	4.15941e+07	3.13539e+07	6.27302e+07	7.73933e+07	7.94447e+07	8.62263e+07	8.06491e+07	1.07717e+08	9.15007e+07
247POS		PA(18:0/18:3)+NH4	PA(36:3)+NH4	PA	(18:0/18:3)	(18:0)	(18:3)			C39 H75 O8 N1 P1	716.522	12.813	1.38253	0.0140124	0.780504	0.258155	1.88707e+08	1.59951e+08	9.66874e+07	1.66597e+08	141418488	1.62715e+08	177442683	185215911	2.62916e+08	1.60893e+08	1.89726e+08	2.18876e+08	2.64982e+08	2.75144e+08	2.69721e+08	2.89339e+08	1.51038e+08	1.72449e+08	5.40847e+08	1.40856e+08	1.5845e+08	1.18959e+08
243POS		PA(18:2/18:2)+NH4	PA(36:4)+NH4	PA	(18:2/18:2)	(18:2)	(18:2)			C39 H73 O8 N1 P1	714.507	11.009	1.23766	0.304193	2.16423	0.0223148	2477147765	2419735201	2531503473	2539683284	1000624042	1460329869	2429014239	2173334840	1823633660	1578064620	1293019172	1681347727	3285669118	1569723077	2282423142	2839885951	2806781800	3680447939	3297340099	2684322414	3281560208	4780390068
252POS		PA(36:4)+Na	PA(36:4)+Na	PA	(18:2/18:2)	(18:2)	(18:2)			C39 H69 O8 N0 P1 Na1	719.462	11.009	1.21004	0.181523	0.445251	0.0749228	1.14329e+08	1.12079e+08	104903422	9.65693e+07	4.40994e+07	6.90993e+07	102009530	5.59454e+07	6.96917e+07	7.27644e+07	6.49405e+07	8.93631e+07	1.02555e+08	7.62853e+07	9.71075e+07	7.02339e+07	1.28704e+08	1.37685e+08	9.00059e+07	6.96309e+07	1.40847e+08	8.59678e+07
222POS		PA(36:4)+H	PA(36:4)+H	PA	(18:2/18:2)	(18:2)	(18:2)			C39 H70 O8 N0 P1	697.48	11.009	1.08358	0.586982	0.818833	0.0673125	4.63445e+08	4.42273e+08	496721613	425346005	2.34053e+08	2.59103e+08	3.91914e+08	3.7409e+08	3.25508e+08	2.93518e+08	3.05512e+08	2.85247e+08	3.63089e+08	2.57636e+08	5.20787e+08	3.02897e+08	5.24681e+08	4.72329e+08	6.1144e+08	4.74671e+08	5.96517e+08	7.48905e+08
762NEG	Y	PC(16:0/18:1)+HCOO	PC(34:1)+HCOO	PC	(16:0/18:1)	(16:0)	(18:1)			C43 H83 O10 N1 P1	804.576	12.7793	0.332852	0.00596478	1.90041	0.0665692	3.69724e+08	3.72615e+08	3.47699e+08	3.21951e+08	3.49324e+08	2.31905e+08	5.15926e+08	2.78128e+08	1.28638e+08	5.14652e+08	7.29915e+07	1.0765e+08	1.02669e+08	1.31603e+08	1.07237e+08	149735648	4.59287e+08	3.84578e+08	5.09981e+08	410299165	4.34373e+08	630507468
761NEG		PC(16:0/18:1)+HCOO	PC(34:1)+HCOO	PC	(16:0/18:1)	(16:0)	(18:1)			C43 H83 O10 N1 P1	804.576	13.3046	0.73165	0.00545505	0.985151	0.065542	5.33879e+08	5.9599e+08	5.38256e+08	5.12431e+08	4.23835e+08	4.86394e+08	6.27218e+08	512563237	4.17136e+08	4.90775e+08	2.699e+08	3.64854e+08	3.64222e+08	4.07514e+08	410838511	3.46834e+08	5.68648e+08	6.02344e+08	745619485	6.43712e+08	703058619	6.71262e+08
666NEG		Cer(d17:0+pO/25:0+O)-H	Cer(d42:0+pO+O)-H	Cer	(d17:0+pO/25:0+O)	(d17:0+pO)	(25:0+O)			C42 H84 O5 N1	682.635	16.8923	2.11286	5.79242e-05	0.628884	0.0383913	5.62181e+07	6.15156e+07	5.98949e+07	5.82829e+07	1.41544e+07	1.58037e+07	1.49914e+07	1.39915e+07	2.18998e+07	1.43203e+07	2.75272e+07	3.43322e+07	2.56758e+07	3.87692e+07	3.96837e+07	3.50737e+07	1.0158e+08	1.22254e+08	1.00146e+08	1.21087e+08	1.2046e+08	1.08233e+08
392POS		AGlcSiE(15:1)+NH4	AGlcSiE(15:1)+NH4	AGlcSiE	(15:1)	(15:1)				C50 H90 O7 N1	816.671	16.86	0.631678	0.136895	0.05905	0.244203	7.65522e+06	7.27266e+06	1.20156e+07	1.05421e+07	9.85836e+06	9.63683e+06	1.02548e+07	5.34567e+06	3.75608e+06	1.44799e+07	2.38725e+06	6.78464e+06	3.46805e+06	1.00638e+07	2.92361e+06	8.06112e+06	6.07928e+06	7.90349e+06	7.3204e+06	4.58564e+06	6.31642e+06	5.62635e+06
758NEG		PC(16:0/18:2)+HCOO	PC(34:2)+HCOO	PC	(16:0/18:2)	(16:0)	(18:2)			C43 H81 O10 N1 P1	802.56	11.9674	0.479281	0.0580871	2.10527	0.0888299	7.12514e+08	7.64865e+08	6.52224e+08	6.29002e+08	6.18264e+08	4.09819e+08	1096243298	4.81795e+08	1.29998e+08	930665938	2.11609e+08	3.02595e+08	2.11817e+08	4.18268e+08	242839785	3.70292e+08	9.12661e+08	9.10297e+08	1118559079	7.88901e+08	6.25978e+08	1174520781
759NEG		PC(16:0/18:2)+HCOO	PC(34:2)+HCOO	PC	(16:0/18:2)	(16:0)	(18:2)			C43 H81 O10 N1 P1	802.56	12.4826	0.507988	0.0198519	0.446988	0.082874	2.95502e+07	3.46671e+07	2.94992e+07	2.96226e+07	2.4256e+07	2.39147e+07	4.92819e+07	2.67998e+07	1.75912e+07	4.27614e+07	9.3945e+06	1.47289e+07	1.14104e+07	1.91461e+07	1.55939e+07	2.35034e+07	3.34044e+07	3.42788e+07	3.96719e+07	3.82363e+07	2.68783e+07	1.53783e+08
755NEG	Y	PC(16:0/18:3)+HCOO	PC(34:3)+HCOO	PC	(16:0/18:3)	(16:0)	(18:3)			C43 H79 O10 N1 P1	800.545	11.2216	0.335548	0.00118922	4.05166	0.0347109	1410756133	1431370495	1393335228	1320543970	1502740137	1227235363	1824816178	1486505986	5.94805e+08	2050369150	3.23185e+08	4.59224e+08	4.04967e+08	6.98234e+08	4.14177e+08	6.14943e+08	1418366140	1293593136	1929593517	1621929767	1247699798	1707831682
240POS		PA(18:3/18:2)+NH4	PA(36:5)+NH4	PA	(18:3/18:2)	(18:3)	(18:2)			C39 H71 O8 N1 P1	712.491	10.1536	1.36082	0.125139	2.53938	0.0405408	2639124753	2606743570	2474824711	2730675475	1050135565	1279004591	2995337660	1928923577	7.87885e+08	1615605233	1634544899	2097839312	2372826113	2376782610	2513673846	2145604855	2617866985	2645107734	3829162378	2530173043	2400595726	3186539396
249POS		PA(36:5)+Na	PA(36:5)+Na	PA	(18:3/18:2)	(18:3)	(18:2)			C39 H67 O8 N0 P1 Na1	717.447	10.1536	1.2345	0.392049	0.812638	0.119911	3.2038e+08	3.96392e+08	3.26472e+08	3.99999e+08	7.90907e+07	1.60913e+08	4.22641e+08	2.29654e+08	1.15443e+08	1.88669e+08	178549080	2.40172e+08	2.69006e+08	2.29501e+08	2.94372e+08	2.65372e+08	3.13632e+08	3.30538e+08	4.58507e+08	3.15987e+08	3.57741e+08	4.11796e+08
216POS		PA(36:5)+H	PA(36:5)+H	PA	(18:3/18:2)	(18:3)	(18:2)			C39 H68 O8 N0 P1	695.465	10.1536	1.27397	0.248992	1.1807	0.0383728	6.12883e+08	6.57727e+08	6.13153e+08	6.52222e+08	2.35745e+08	3.10965e+08	7.40557e+08	4.78323e+08	2.33223e+08	4.00242e+08	3.64678e+08	4.29164e+08	589526845	4.95636e+08	6.55308e+08	5.22006e+08	6.50997e+08	8.71143e+08	954955107	6.08243e+08	6.08304e+08	7.92577e+08
250POS		PA(36:5)+Na	PA(36:5)+Na	PA	(36:5)	(36:5)				C39 H67 O8 N0 P1 Na1	717.447	10.5084	1.34771	0.122876	0.363518	0.116807	5.18995e+07	5.42014e+07	6.29562e+07	6.6258e+07	4.42488e+07	4.57544e+07	5.62907e+07	4.06937e+07	2.4677e+07	4.61942e+07	5.93587e+07	6.85228e+07	6.34757e+07	6.26896e+07	2.0241e+07	7.32311e+07	5.94287e+07	4.70203e+07	6.86867e+07	5.94969e+07	6.20367e+07	6.41174e+07
239POS		PA(18:3/18:2)+NH4	PA(36:5)+NH4	PA	(18:3/18:2)	(18:3)	(18:2)			C39 H71 O8 N1 P1	712.491	10.8794	0.995282	0.987068	0.625462	0.345076	1.66843e+08	401111954	2.6199e+08	2.86684e+08	1.1553e+08	1.5361e+08	4.84603e+08	1.16606e+08	196044170	3.03244e+08	2.9937e+08	2.16438e+08	2.5507e+08	1.43758e+08	2.94226e+08	1.54312e+08	3.96462e+08	435440096	4.50209e+08	1.49374e+08	2.5819e+08	3.90014e+08
764NEG		PC(17:0/18:3)+HCOO	PC(35:3)+HCOO	PC	(17:0/18:3)	(17:0)	(18:3)			C44 H81 O10 N1 P1	814.56	11.7637	1.23017	0.407133	0.227641	0.0385727	8.54677e+06	8.74725e+06	8.49485e+06	7.98241e+06	7.01712e+06	3.00341e+06	9.87241e+06	7.06169e+06	1.01486e+06	1.03525e+07	6.65489e+06	7.62281e+06	8.31688e+06	1.03764e+07	9.12263e+06	5.04875e+06	5.9038e+06	7.3324e+06	7.82222e+06	5.76779e+06	6.60086e+06	1.06151e+07
654NEG		Cer(d18:1+hO/24:0)-H	Cer(d42:1+hO)-H	Cer	(d18:1+hO/24:0)	(d18:1+hO)	(24:0)			C42 H82 O4 N1	664.625	16.714	0.32283	1.25831e-05	0.343079	0.199048	1.18908e+07	1.5217e+07	1.58597e+07	1.03196e+07	9.13843e+06	9.57025e+06	8.03718e+06	1.32218e+07	1.02274e+07	9.30715e+06	1.8928e+06	3.53989e+06	2.24654e+06	3.92137e+06	2.84797e+06	4.76053e+06	1.13123e+07	1.40404e+07	1.5996e+07	2.16529e+07	1.55661e+07	1.54323e+07
104POS		Cer(d18:0+pO/20:0)+H	Cer(d38:0+pO)+H	Cer	(d18:0+pO/20:0)	(d18:0+pO)	(20:0)			C38 H78 O4 N1	612.593	14.7154	0.258686	4.62889e-06	0.162652	0.126173	2.01321e+07	1.60367e+07	1.8553e+07	2.16841e+07	1.3868e+07	1.28669e+07	2.02181e+07	1.8706e+07	1.53348e+07	2.07805e+07	3.43258e+06	4.52715e+06	5.07625e+06	4.14806e+06	5.37689e+06	3.76671e+06	1.86396e+07	2.13483e+07	2.1104e+07	1.76176e+07	3.57208e+07	2.82375e+07
780NEG		PC(18:0/18:1)+HCOO	PC(36:1)+HCOO	PC	(18:0/18:1)	(18:0)	(18:1)			C45 H87 O10 N1 P1	832.607	13.8452	0.632382	0.0400537	0.423566	0.107319	7.31857e+07	6.28294e+07	5.74089e+07	6.06618e+07	5.0073e+07	4.46647e+07	2.34351e+07	5.00431e+07	3.34777e+07	7.2723e+07	2.22808e+07	2.6662e+07	3.12024e+07	2.6172e+07	3.50683e+07	3.21507e+07	7.12557e+07	6.15108e+07	1.0153e+08	6.18347e+07	8.13942e+07	7.04064e+07
235POS	Y	PA(18:3/18:3)+NH4	PA(36:6)+NH4	PA	(18:3/18:3)	(18:3)	(18:3)			C39 H69 O8 N1 P1	710.476	9.26506	0.624964	0.0236934	1.52286	0.0817993	4319846118	3983163387	4078997706	4769068804	2680009068	4106477115	5842864459	6504828068	3809993194	3882433538	2130241678	2649072942	3537127752	3038131172	3273480127	2137613746	2665504533	3598046287	5001422188	4102806776	4445408842	5443609683
245POS		PA(36:6)+Na	PA(36:6)+Na	PA	(18:3/18:3)	(18:3)	(18:3)			C39 H65 O8 N0 P1 Na1	715.431	9.26506	0.785667	0.245577	0.559741	0.111321	366876322	3.40468e+08	4.30129e+08	345246498	2.60082e+08	2.63419e+08	5.56066e+08	3.66961e+08	3.66434e+08	2.30769e+08	190593330	2.08528e+08	4.12697e+08	2.58184e+08	3.01242e+08	2.34447e+08	185713215	194202975	4.21748e+08	3.63933e+08	3.39749e+08	4.30323e+08
777NEG	Y	PC(18:1/18:2)+HCOO	PC(36:3)+HCOO	PC	(18:1/18:2)	(18:1)	(18:2)			C45 H83 O10 N1 P1	828.576	12.0604	0.308974	0.0281411	1.263	0.102032	2.09698e+08	2.26135e+08	193068624	1.78524e+08	1.63469e+08	9.8602e+07	3.46901e+08	1.20155e+08	4.12261e+07	2.6345e+08	3.73441e+07	5.21209e+07	5.07156e+07	6.04611e+07	5.38621e+07	6.49147e+07	320399525	2.79704e+08	3.35975e+08	2.15036e+08	225449589	4.55739e+08
210POS		PA(36:6)+H	PA(36:6)+H	PA	(18:3/18:3)	(18:3)	(18:3)			C39 H66 O8 N0 P1	693.449	9.26506	0.610672	0.0635066	0.556208	0.0928893	1219397049	1135432527	9.97337e+08	1225446023	6.56205e+08	7.18436e+08	1729405321	1568154486	8.22229e+08	9.5483e+08	3.35676e+08	6.36763e+08	8.10477e+08	6.19386e+08	7.93094e+08	7.42987e+08	7.31339e+08	8.83798e+08	1169351385	9.75967e+08	1237498847	1340522363
773NEG	Y	PC(18:3/18:2)+HCOO	PC(36:5)+HCOO	PC	(18:3/18:2)	(18:3)	(18:2)			C45 H79 O10 N1 P1	824.545	10.4185	0.401133	0.012043	1.74654	0.0455943	4.52682e+08	437772506	4.06749e+08	4.23744e+08	3.54598e+08	2.84492e+08	5.29496e+08	3.50592e+08	8.39177e+07	547775388	1.16069e+08	1.57273e+08	1.38691e+08	1.57877e+08	1.61435e+08	1.31441e+08	5.15526e+08	522837958	6.55686e+08	4.90626e+08	3.70925e+08	6.75905e+08
246POS		PA(36:6)+Na	PA(36:6)+Na	PA	(18:3/18:3)	(18:3)	(18:3)			C39 H65 O8 N0 P1 Na1	715.431	10.0043	0.884602	0.35238	0.220976	0.106485	4.07144e+07	5.00949e+07	4.95425e+07	4.22418e+07	2.91596e+07	3.97237e+07	4.97671e+07	5.18037e+07	4.40953e+07	3.78415e+07	2.53631e+07	3.05477e+07	4.19553e+07	3.58487e+07	3.88034e+07	5.07473e+07	3.17256e+07	3.7181e+07	4.0333e+07	3.50068e+07	4.87231e+07	4.7071e+07
771NEG	Y	PC(18:3/18:3)+HCOO	PC(36:6)+HCOO	PC	(18:3/18:3)	(18:3)	(18:3)			C45 H77 O10 N1 P1	822.529	9.55101	0.212489	0.000968424	2.48958	0.0702853	4.98284e+08	4.92655e+08	4.43971e+08	4.34298e+08	4.30904e+08	4.09783e+08	6.21938e+08	5.08719e+08	1.49467e+08	722025347	8.31814e+07	9.56264e+07	1.01134e+08	1.21655e+08	1.05349e+08	9.71246e+07	4.875e+08	3.73016e+08	5.90767e+08	4.89031e+08	4.6923e+08	5.83484e+08
209POS		PA(36:6)+H	PA(36:6)+H	PA	(18:3/18:3)	(18:3)	(18:3)			C39 H66 O8 N0 P1	693.449	10.0043	1.12006	0.734416	0.337014	0.122525	5.36451e+07	6.64659e+07	5.28487e+07	6.5213e+07	7.43593e+07	8.36666e+07	7.20054e+07	7.39533e+07	9.97932e+07	7.11851e+07	4.75091e+07	5.49922e+07	220226949	6.36441e+07	5.88797e+07	8.67358e+07	5.538e+07	5.17769e+07	5.28625e+07	5.64785e+07	7.398e+07	6.19538e+07
208POS	Y	PA(36:6)+H	PA(36:6)+H	PA	(36:6)	(36:6)				C39 H66 O8 N0 P1	693.449	10.9459	1.49968	0.0391991	1.17698	0.316226	4.99637e+08	507905984	5.16234e+08	2.3083e+08	3.72565e+08	4.726e+08	3.28533e+08	5.63621e+08	4.50199e+08	1.96791e+08	4.88591e+08	6.94498e+08	3.18105e+08	6.47717e+08	7.12429e+08	7.14358e+08	4.19537e+08	4.14317e+08	1.94468e+08	5.034e+08	1.60848e+08	2.26015e+08
793NEG		PC(20:0/18:3)+HCOO	PC(38:3)+HCOO	PC	(20:0/18:3)	(20:0)	(18:3)			C47 H87 O10 N1 P1	856.607	12.4511	0.254617	0.000885384	0.451974	0.107396	1.39521e+07	1.39371e+07	1.14717e+07	1.16795e+07	1.66064e+07	1.26591e+07	2.17144e+07	1.4283e+07	6.69171e+06	2.08185e+07	2.02551e+06	4.63162e+06	1.78097e+06	6.16245e+06	1.92852e+06	7.09252e+06	1.66194e+07	1.37841e+07	2.20268e+07	1.63914e+07	9.76757e+06	1.67786e+07
692NEG	Y	Cer(d18:1+hO/24:0)+HCOO	Cer(d42:1+hO)+HCOO	Cer	(d18:1+hO/24:0)	(d18:1+hO)	(24:0)			C43 H84 O6 N1	710.63	16.714	0.333962	9.93506e-06	1.42376	0.0195424	1.88357e+08	1.90804e+08	1.86538e+08	1.82149e+08	1.47452e+08	1.61838e+08	1.9848e+08	2.1529e+08	1.57109e+08	1.59292e+08	3.70044e+07	5.55408e+07	3.79083e+07	9.25806e+07	5.0436e+07	7.36697e+07	2.4174e+08	1.27675e+08	1.39369e+08	2.15666e+08	2.00605e+08	1.65734e+08
121POS		Cer(d18:0+pO/20:0+O)+H	Cer(d38:0+pO+O)+H	Cer	(d18:0+pO/20:0+O)	(d18:0+pO)	(20:0+O)			C38 H78 O5 N1	628.587	14.2715	0.321899	1.04048e-07	0.107387	0.0133097	1.38256e+07	1.42484e+07	1.4178e+07	1.40254e+07	8.83664e+06	9.08958e+06	9.61988e+06	8.70638e+06	1.07965e+07	1.0389e+07	2.45055e+06	2.86024e+06	2.50277e+06	2.7116e+06	4.62435e+06	3.33975e+06	1.51984e+07	1.92532e+07	1.90962e+07	1.62197e+07	2.82234e+07	2.29308e+07
794NEG		PC(20:1/18:2)+HCOO	PC(38:3)+HCOO	PC	(20:1/18:2)	(20:1)	(18:2)			C47 H87 O10 N1 P1	856.607	13.0313	0.446471	2.05752e-05	0.25705	0.30595	8.59547e+06	6.65614e+06	5.15244e+06	4.28709e+06	7.97843e+06	7.38949e+06	6.21909e+06	7.86378e+06	7.96335e+06	9.00918e+06	2.48654e+06	4.68426e+06	3.26512e+06	4.83084e+06	2.43123e+06	3.02868e+06	5.36254e+06	7.77231e+06	5.61679e+06	5.78693e+06	3.91384e+06	7.28608e+06
234POS		PA(18:3/18:3)+NH4	PA(36:6)+NH4	PA	(18:3/18:3)	(18:3)	(18:3)			C39 H69 O8 N1 P1	710.476	12.9041	0.899889	0.588111	0.18256	0.26561	1.73888e+07	2.43096e+07	2.60534e+07	3.38043e+07	1.64174e+07	3.00776e+07	3.0761e+07	4.10378e+07	3.73771e+07	1.17911e+07	2.22764e+07	2.32561e+07	2.37538e+07	2.6706e+07	2.20841e+07	3.26206e+07	1.71636e+07	2.19383e+07	1.29694e+07	1.59258e+07	1.45465e+07	8.87025e+06
788NEG		PC(18:3/20:3)+HCOO	PC(38:6)+HCOO	PC	(18:3/20:3)	(18:3)	(20:3)			C47 H81 O10 N1 P1	850.56	10.6561	0.127485	0.000469589	0.396238	0.0487934	8.89128e+06	8.78251e+06	8.79481e+06	7.98789e+06	9.56723e+06	8.95037e+06	1.46319e+07	1.16184e+07	3.07097e+06	1.45597e+07	596576	842124	1.21196e+06	2.42673e+06	1.2823e+06	1.5952e+06	7.78702e+06	7.82483e+06	9.82069e+06	9.37544e+06	9.87454e+06	1.17896e+07
674NEG		PE(16:0/16:0)-H	PE(32:0)-H	PE	(16:0/16:0)	(16:0)	(16:0)			C37 H73 O8 N1 P1	690.508	12.9986	0.268923	0.000414019	0.382375	0.089462	8.27476e+06	9.52246e+06	7.8225e+06	8.08607e+06	13200414	9.37573e+06	1.32109e+07	9.38894e+06	5.40416e+06	1.57877e+07	1.84049e+06	2.90609e+06	2.54949e+06	4.25365e+06	2.51131e+06	3.78681e+06	5.53494e+06	6.97716e+06	8.89408e+06	7.17601e+06	6.18501e+06	8.28172e+06
673NEG		PE(16:0/16:1)-H	PE(32:1)-H	PE	(16:0/16:1)	(16:0)	(16:1)			C37 H71 O8 N1 P1	688.492	12.0707	0.567421	0.0675926	0.224548	0.0569601	9.69334e+06	1.04937e+07	9.13946e+06	9.73675e+06	1.00843e+07	5.43756e+06	1.51821e+07	7.53398e+06	2.91469e+06	1.20027e+07	3.54053e+06	5.15716e+06	4.7476e+06	5.83507e+06	4.58735e+06	6.29377e+06	1.07121e+07	8.57056e+06	1.48099e+07	1.12757e+07	8.22152e+06	1.49459e+07
669NEG		PE(14:0/18:3)-H	PE(32:3)-H	PE	(14:0/18:3)	(14:0)	(18:3)			C37 H67 O8 N1 P1	684.461	10.3714	0.283665	0.00039979	0.504837	0.0714362	2.06911e+07	1.94243e+07	1.74194e+07	1.97866e+07	2.10933e+07	1.71726e+07	2.84108e+07	2.37066e+07	9.54076e+06	2.6586e+07	3.73726e+06	4.62621e+06	6.93945e+06	7.93779e+06	5.42299e+06	7.22276e+06	1.54456e+07	1.30931e+07	2.10083e+07	2.36886e+07	1.92855e+07	2.40736e+07
702NEG	Y	PE(34:0)-H	PE(34:0)-H	PE	(34:0)	(34:0)				C39 H77 O8 N1 P1	718.539	11.7303	0.117747	3.39974e-06	1.39316	0.0578247	8.24957e+07	8.85238e+07	7.98779e+07	7.74903e+07	9.42274e+07	1.12324e+08	1.33911e+08	1.34113e+08	7.89639e+07	1.51223e+08	1.23916e+07	1.60999e+07	8.50544e+06	1.95474e+07	1.20544e+07	1.43846e+07	7.95854e+07	7.86473e+07	9.66072e+07	124975431	1.12526e+08	1.10254e+08
701NEG	Y	PE(16:0/18:1)-H	PE(34:1)-H	PE	(16:0/18:1)	(16:0)	(18:1)			C39 H75 O8 N1 P1	716.524	13.0919	0.363695	0.00269736	1.35792	0.0647963	1.91459e+08	1.88977e+08	1.72237e+08	1.68285e+08	1.91734e+08	1.35385e+08	242240130	1.57129e+08	8.04402e+07	2.67696e+08	4.32999e+07	6.06186e+07	7.38117e+07	6.49441e+07	7.07047e+07	7.7456e+07	2.22749e+08	1.69846e+08	2.74475e+08	2.12279e+08	205940551	2.62249e+08
300POS		PA(20:0/18:3)+NH4	PA(38:3)+NH4	PA	(20:0/18:3)	(20:0)	(18:3)			C41 H79 O8 N1 P1	744.554	12.921	2.03955	0.000177114	0.586451	0.281281	1.65451e+08	9.68511e+07	1.05497e+08	9.85349e+07	3.48014e+07	3.10719e+07	6.34858e+07	6.81287e+07	4.46557e+07	4.61167e+07	8.58349e+07	8.15249e+07	9.5258e+07	9.42285e+07	1.10007e+08	1.21067e+08	1.32129e+08	1.24458e+08	1.31879e+08	114364044	1.72033e+08	1.26627e+08
77POS		Cer(d18:1/20:0)+H	Cer(d38:1)+H	Cer	(d18:1/20:0)	(d18:1)	(20:0)			C38 H76 O3 N1	594.582	15.4375	1.34726	0.188089	0.195953	0.0267484	1.37211e+07	1.38655e+07	1.34809e+07	1.43591e+07	9.85696e+06	1.21725e+07	1.94462e+07	8.55785e+06	6.77126e+06	1.27006e+07	1.07261e+07	1.40569e+07	1.76481e+07	1.26564e+07	2.55419e+07	1.30123e+07	6.08798e+06	9.03555e+06	8.26695e+06	5.81119e+06	7.94245e+06	8.97137e+06
298POS		PA(20:0/18:3)+NH4	PA(38:3)+NH4	PA	(20:0/18:3)	(20:0)	(18:3)			C41 H79 O8 N1 P1	744.554	13.28	0.552807	0.0959627	0.0979174	0.213183	1.07617e+08	1.13535e+08	1.69433e+08	1.39978e+08	6.82038e+07	6.55275e+07	2.43723e+08	177961506	7.41569e+07	1.09292e+08	6.26746e+07	5.73355e+07	6.18972e+07	7.21361e+07	7.01202e+07	8.42858e+07	1.14738e+08	1.08816e+08	2.86803e+08	2.16532e+08	213567783	1.2911e+08
699NEG		PE(16:0/18:2)-H	PE(34:2)-H	PE	(16:0/18:2)	(16:0)	(18:2)			C39 H73 O8 N1 P1	714.508	12.2653	0.743893	0.321302	1.47019	0.0744732	6.53268e+08	683856340	602271451	5.81056e+08	5.33206e+08	3.50397e+08	9.63904e+08	3.87823e+08	1.45282e+08	7.80379e+08	2.70087e+08	3.95631e+08	3.20767e+08	4.88386e+08	3.46973e+08	5.29596e+08	8.75608e+08	8.21401e+08	1041101093	6.58822e+08	5.30869e+08	9.91226e+08
696NEG	Y	PE(16:0/18:3)-H	PE(34:3)-H	PE	(16:0/18:3)	(16:0)	(18:3)			C39 H71 O8 N1 P1	712.492	11.5275	0.35173	0.000204134	4.72459	0.0538911	1704312204	1779048809	1624571553	1574173438	1955196943	1668643611	2409776407	2051121675	1158893062	2599962245	4.48216e+08	6.19287e+08	6.15584e+08	9.23066e+08	6.41586e+08	918009428	1436750665	1326726394	2030786888	1807667322	1421228195	1887756750
295POS		PA(20:1/18:3)+NH4	PA(38:4)+NH4	PA	(20:1/18:3)	(20:1)	(18:3)			C41 H77 O8 N1 P1	742.538	12.3528	0.47341	0.0761538	0.166027	0.195474	3.82362e+08	5.85671e+08	5.93902e+08	6.00518e+08	2.69136e+08	2.48401e+08	7.85672e+08	2.27083e+08	1.81209e+08	3.94224e+08	9.79837e+07	1.31692e+08	1.84523e+08	1.66134e+08	2.10146e+08	2.06391e+08	3.8719e+08	3.5466e+08	4.57678e+08	3.61868e+08	380659887	4.94962e+08
663NEG		Cer(d17:1+hO/25:0+O)-H	Cer(d42:1+hO+O)-H	Cer	(d17:1+hO/25:0+O)	(d17:1+hO)	(25:0+O)			C42 H82 O5 N1	680.62	16.2238	0.479112	0.00015814	0.461443	0.0550939	4.30142e+07	4.36088e+07	42623897	3.8532e+07	2.64879e+07	2.78839e+07	1.77254e+07	2.76275e+07	3.14325e+07	3.06903e+07	8.10702e+06	1.10791e+07	1.14111e+07	1.59787e+07	1.52948e+07	1.56723e+07	5.56146e+07	6.30111e+07	6.2667e+07	6.74744e+07	7.84132e+07	6.56183e+07
729NEG	Y	PE(18:0/18:0)-H	PE(36:0)-H	PE	(18:0/18:0)	(18:0)	(18:0)			C41 H81 O8 N1 P1	746.571	12.8109	0.249372	0.00577865	2.85048	0.0564588	7.80594e+08	876210972	7.78772e+08	8.03216e+08	5.28667e+08	520180554	1346755473	6.68443e+08	318533619	1024524885	8.22023e+07	1.43e+08	174028486	2.27461e+08	1.99844e+08	2.72471e+08	8.07271e+08	6.76917e+08	1160287463	1257468680	1023762927	1161708163
284POS		PA(18:3/20:3)+NH4	PA(38:6)+NH4	PA	(18:3/20:3)	(18:3)	(20:3)			C41 H73 O8 N1 P1	738.507	10.7001	0.771815	0.339681	0.643185	0.038378	5.95064e+08	549196557	580550178	5.97756e+08	3.27893e+08	254940467	7.39558e+08	4.56134e+08	1.44065e+08	6.52047e+08	2.31912e+08	2.8791e+08	3.65606e+08	3.63172e+08	3.87111e+08	3.51434e+08	6.32063e+08	5.85235e+08	8.84482e+08	5.66165e+08	4.22561e+08	8.20518e+08
297POS		PA(38:6)+Na	PA(38:6)+Na	PA	(18:3/20:3)	(18:3)	(20:3)			C41 H69 O8 N0 P1 Na1	743.462	10.7001	1.00955	0.970541	0.154346	0.261569	1.39552e+07	15374996	1.55806e+07	8.17904e+06	9.16712e+06	9.02442e+06	1.75145e+07	2.42769e+07	1.75956e+07	5.23012e+06	9.69085e+06	1.21325e+07	1.53331e+07	1.13505e+07	2.26306e+07	1.24618e+07	8.31514e+06	7.53716e+06	1.02976e+07	1.08875e+07	1.16278e+07	1.13058e+07
728NEG		PE(16:0/20:1)-H	PE(36:1)-H	PE	(16:0/20:1)	(16:0)	(20:1)			C41 H79 O8 N1 P1	744.555	14.1284	0.402758	0.000821428	0.417959	0.0285984	2.2521e+07	2.18425e+07	2.13781e+07	2.11008e+07	1.96745e+07	14249615	1.86126e+07	1.74026e+07	1.03614e+07	2.53792e+07	6.81403e+06	6.64402e+06	5.18397e+06	8.07158e+06	5.32725e+06	1.05226e+07	1.94314e+07	2.29605e+07	29031872	2.7972e+07	2.98729e+07	2.72807e+07
253POS		PA(38:6)+H	PA(38:6)+H	PA	(18:3/20:3)	(18:3)	(20:3)			C41 H70 O8 N0 P1	721.48	10.7001	1.38079	0.178814	0.330218	0.0354758	3.98956e+07	3.87332e+07	3.80243e+07	4.12214e+07	1.14478e+07	1.94431e+07	3.76741e+07	5.54637e+07	3.83898e+07	2.41625e+07	2.77353e+07	2.83891e+07	5.43634e+07	4.28576e+07	5.42852e+07	4.99975e+07	1.78544e+07	2.91683e+07	4.4282e+07	2.4275e+07	3.1993e+07	3.61306e+07
725NEG		PE(36:2)-H	PE(36:2)-H	PE	(36:2)	(36:2)				C41 H77 O8 N1 P1	742.539	11.9729	0.466486	0.0478128	0.265577	0.0470866	9.6231e+06	9.15632e+06	8.59292e+06	8.97365e+06	8.58401e+06	6.34522e+06	1.27633e+07	7.51955e+06	1.54962e+06	1.52379e+07	3.14823e+06	4.6105e+06	2.63496e+06	5.37842e+06	2.84799e+06	5.637e+06	9.31967e+06	1.41749e+07	1.48517e+07	9.81048e+06	7.26929e+06	1.55451e+07
314POS		PA(18:3/21:0)+NH4	PA(39:3)+NH4	PA	(18:3/21:0)	(18:3)	(21:0)			C42 H81 O8 N1 P1	758.569	11.9296	0.723417	0.300127	2.92996	0.0266388	13540287503	13136557946	14010396667	13682326690	9335570344	6112536486	18575955544	8586930927	2125884333	15016272508	4972069713	7314721093	6144083321	9470754121	7078066826	8246744861	17087233036	15608684840	18431834196	13154703006	11390406250	19260724552
726NEG		PE(18:0/18:2)-H	PE(36:2)-H	PE	(18:0/18:2)	(18:0)	(18:2)			C41 H77 O8 N1 P1	742.539	13.1901	1.48097	0.0851837	0.346387	0.0888807	1.46883e+07	1.50223e+07	1.44676e+07	1.22598e+07	1.05554e+07	4.24255e+06	1.02116e+07	6.7389e+06	3.11267e+06	1.47457e+07	1.13432e+07	1.21513e+07	8.98257e+06	1.51754e+07	1.03575e+07	1.54563e+07	1.7071e+07	1.98472e+07	1.80347e+07	1.311e+07	2.44424e+07	1.67819e+07
720NEG		PE(18:0/18:3)-H	PE(36:3)-H	PE	(18:0/18:3)	(18:0)	(18:3)			C41 H75 O8 N1 P1	740.524	12.3796	0.634954	0.288501	0.187083	0.102208	5.02498e+07	5.22596e+07	4.59727e+07	4.13329e+07	1.97795e+07	2.12146e+07	6.92942e+07	3.29889e+07	1.47609e+06	2.70188e+07	1.36799e+07	1.6577e+07	1.68761e+07	2.16458e+07	1.71869e+07	2.31018e+07	7.61746e+07	7.08679e+07	8.15964e+07	4.96306e+07	4.62628e+07	8.95708e+07
101POS		Cer(d18:1/20:0+O)+H	Cer(d38:1+O)+H	Cer	(d18:1/20:0+O)	(d18:1)	(20:0+O)			C38 H76 O4 N1	610.577	13.657	0.559521	0.00890286	0.0346413	0.165142	1.50449e+07	1.71092e+07	1.25267e+07	1.20793e+07	1.14378e+07	1.09161e+07	1.38638e+07	9.46339e+06	8.55282e+06	1.16784e+07	2.50729e+06	4.49216e+06	4.02703e+06	1.05717e+07	6.01639e+06	9.26487e+06	8.76856e+06	9.53515e+06	1.08825e+07	1.02076e+07	1.29693e+07	1.29838e+07
716NEG	Y	PE(18:1/18:3)-H	PE(36:4)-H	PE	(18:1/18:3)	(18:1)	(18:3)			C41 H73 O8 N1 P1	738.508	11.5818	0.458739	0.0121083	1.07358	0.0469382	1.74237e+08	1.79102e+08	1.74703e+08	1.60462e+08	1.40428e+08	1.05276e+08	2.2793e+08	137113846	6.43389e+07	2.16766e+08	4.94476e+07	6.98406e+07	6.16113e+07	7.77287e+07	6.90415e+07	8.14575e+07	2.0982e+08	1.99933e+08	2.48335e+08	1.79733e+08	1.73043e+08	2.83663e+08
717NEG		PE(18:1/18:3)-H	PE(36:4)-H	PE	(18:1/18:3)	(18:1)	(18:3)			C41 H73 O8 N1 P1	738.508	11.9349	0.376728	0.000446619	0.372504	0.186584	2.26248e+07	2.2175e+07	1.45722e+07	1.98343e+07	1.53465e+07	9.43898e+06	1.78772e+07	1.29611e+07	1.06008e+07	2.01558e+07	4.73031e+06	5.29303e+06	6.34872e+06	3.93922e+06	6.40936e+06	5.82129e+06	1.74013e+07	1.99995e+07	2.86238e+07	17727399	1.0463e+07	2.38034e+07
714NEG	Y	PE(18:3/18:2)-H	PE(36:5)-H	PE	(18:3/18:2)	(18:3)	(18:2)			C41 H71 O8 N1 P1	736.492	10.7324	0.548138	0.0429867	1.00814	0.0615351	2.2018e+08	2.20956e+08	210785139	1.9301e+08	1.69223e+08	1.25897e+08	246341636	1.63254e+08	4.82093e+07	268796198	7.21682e+07	9.73115e+07	9.19535e+07	1.06888e+08	9.37255e+07	9.7997e+07	2.56611e+08	2.42847e+08	3.37724e+08	2.26391e+08	1.75069e+08	3.10967e+08
368POS		PA(24:0/18:3)+NH4	PA(42:3)+NH4	PA	(24:0/18:3)	(24:0)	(18:3)			C45 H87 O8 N1 P1	800.616	15.5998	2.05646	0.00929505	0.246388	0.0811698	1.7568e+07	1.4691e+07	1.63604e+07	1.74839e+07	6.63383e+06	3.7868e+06	1.79342e+07	5.96179e+06	2.66526e+06	1.21503e+07	1.15104e+07	1.6414e+07	2.01667e+07	1.70567e+07	1.98823e+07	1.60085e+07	1.76224e+07	1.89625e+07	2.11006e+07	1.4573e+07	1.82054e+07	2.37978e+07
713NEG	Y	PE(18:3/18:3)-H	PE(36:6)-H	PE	(18:3/18:3)	(18:3)	(18:3)			C41 H69 O8 N1 P1	734.477	9.88429	0.218406	0.000119377	2.30859	0.0363853	3.40657e+08	3.51614e+08	3.40374e+08	3.21905e+08	3.69417e+08	3.19861e+08	4.68616e+08	4.17583e+08	1.91894e+08	5.30342e+08	5.47899e+07	7.43941e+07	8.74849e+07	1.13844e+08	8.31524e+07	8.81689e+07	3.03123e+08	2.48704e+08	4.05364e+08	3.65333e+08	290207058	4.1503e+08
712NEG	Y	Cer(d18:0+pO/25:0)+HCOO	Cer(d43:0+pO)+HCOO	Cer	(d18:0+pO/25:0)	(d18:0+pO)	(25:0)			C44 H88 O6 N1	726.662	18.1184	6.71518	9.44042e-07	1.2342	0.0378078	3.90701e+07	3.86797e+07	3.76817e+07	3.58669e+07	1.32116e+07	1.11295e+07	1.25825e+07	9.24358e+06	9.20697e+06	1.44049e+07	5.78781e+07	7.34432e+07	6.82695e+07	9.95446e+07	7.81725e+07	9.12707e+07	1.68841e+07	1.90804e+07	2.01479e+07	1.8498e+07	2.25158e+07	1.98817e+07
120POS		Cer(d18:1+hO/20:0+O)+H	Cer(d38:1+hO+O)+H	Cer	(d18:1+hO/20:0+O)	(d18:1+hO)	(20:0+O)			C38 H76 O5 N1	626.572	12.8551	0.577973	0.000948211	0.361279	0.021087	7.3237e+08	7.28074e+08	6.99189e+08	7.27514e+08	6.20994e+08	6.76443e+08	3.85119e+08	7.4231e+08	7.40715e+08	626083128	311006094	3.96912e+08	3.34058e+08	4.3777e+08	3.20662e+08	3.91071e+08	6.92737e+08	7.70152e+08	8.81682e+08	8.57879e+08	4.14898e+08	8.18538e+08
743NEG		PE(20:0/18:3)-H	PE(38:3)-H	PE	(20:0/18:3)	(20:0)	(18:3)			C43 H79 O8 N1 P1	768.555	13.6389	0.161588	4.14601e-06	0.600009	0.0692343	1.82601e+07	1.71035e+07	1.67977e+07	15415852	2.5912e+07	2.03232e+07	2.17302e+07	1.93782e+07	1.70796e+07	3.0218e+07	2.16733e+06	2.84434e+06	2.48853e+06	5.61457e+06	2.50996e+06	6.13172e+06	1.13819e+07	1.11759e+07	1.59238e+07	2.51716e+07	2.0874e+07	1.74404e+07
464POS		PA(46:3)+Na	PA(46:3)+Na	PA	(46:3)	(46:3)				C49 H91 O8 N0 P1 Na1	861.634	18.933	0.124409	1.78598e-06	0.738362	0.026182	2.98398e+08	2.93538e+08	3.09278e+08	3.09229e+08	221310691	2.0551e+08	2.83801e+08	280188884	1.64107e+08	2.9058e+08	2.08985e+07	2.484e+07	2.51926e+07	3.42363e+07	3.235e+07	4.2315e+07	3.66287e+08	3.83881e+08	4.12453e+08	4.44605e+08	4.47982e+08	4.21311e+08
739NEG		PE(20:1/18:3)-H	PE(38:4)-H	PE	(20:1/18:3)	(20:1)	(18:3)			C43 H77 O8 N1 P1	766.539	12.5925	0.193845	2.57087e-05	0.754888	0.101677	3.3249e+07	3.68949e+07	2.94952e+07	3.05155e+07	3.60726e+07	3.56635e+07	4.53083e+07	3.97166e+07	2.19319e+07	5.21266e+07	5.10587e+06	6.47542e+06	6.56768e+06	8.80803e+06	7.348e+06	1.04381e+07	3.90612e+07	3.43847e+07	5.17162e+07	3.90795e+07	4.2405e+07	5.21127e+07
736NEG		PE(20:3/18:2)-H	PE(38:5)-H	PE	(20:3/18:2)	(20:3)	(18:2)			C43 H75 O8 N1 P1	764.524	11.7371	0.261639	1.73844e-05	0.470063	0.0711835	1.48522e+07	15051566	1.29408e+07	1.3634e+07	1.65054e+07	1.75502e+07	1.92133e+07	1.59311e+07	1.0244e+07	21519006	3.67777e+06	3.51441e+06	4.90785e+06	6.44195e+06	4.43505e+06	3.43889e+06	1.3296e+07	1.4015e+07	1.88564e+07	1.62194e+07	1.30629e+07	1.88658e+07
229POS		PC(30:1)+H	PC(30:1)+H	PC	(30:1)	(30:1)				C38 H75 O8 N1 P1	704.522	11.616	1.51677	0.065253	0.972976	0.0231773	4.33963e+08	4.12715e+08	4.20104e+08	4.13949e+08	1.68751e+08	1.25759e+08	3.99157e+08	1.64198e+08	1.63466e+08	3.03395e+08	192573099	3.67895e+08	3.02928e+08	3.93859e+08	3.25896e+08	4.26148e+08	6.61471e+08	6.38001e+08	6.10628e+08	5.52511e+08	3.28868e+08	4.8747e+08
277POS		PC(32:0)+H	PC(32:0)+H	PC	(32:0)	(32:0)				C40 H81 O8 N1 P1	734.569	12.6597	0.339411	0.0228879	0.449262	0.0608308	3.23329e+08	3.58437e+08	3.40758e+08	3.72108e+08	2.2244e+08	1.75915e+08	4.49509e+08	1.75326e+08	9.60517e+07	4.73805e+08	4.81655e+07	9.00925e+07	1.08035e+08	1.26901e+08	6.78723e+07	9.96311e+07	3.80498e+08	1.68982e+08	4.5314e+08	3.84465e+08	409247165	486092684
748NEG		PE(18:3/21:0)-H	PE(39:3)-H	PE	(18:3/21:0)	(18:3)	(21:0)			C44 H81 O8 N1 P1	782.571	14.2122	1.49044	0.0737998	0.136577	0.0584943	2.59359e+06	2.39707e+06	2.6377e+06	2.33973e+06	2.13669e+06	1.22086e+06	1.89438e+06	1.36519e+06	833343	2.16163e+06	1.16668e+06	2.06687e+06	2.21475e+06	3.00946e+06	2.40465e+06	3.46386e+06	2.12568e+06	2.45968e+06	3.49929e+06	2.32138e+06	2.21328e+06	3.46124e+06
276POS		PC(32:1)+H	PC(32:1)+H	PC	(32:1)	(32:1)				C40 H79 O8 N1 P1	732.554	11.7179	0.745102	0.443085	0.69096	0.117915	9.03482e+08	889019139	7.48055e+08	1001615864	4.0396e+08	2.52961e+08	1297263120	5.04255e+08	1.00867e+08	8.68244e+08	5.15448e+08	3.70762e+08	4.00056e+08	5.19658e+08	3.98158e+08	3.49791e+08	1281613491	1483083969	1485585416	9.71982e+08	7.98595e+08	1511988086
756NEG		PE(18:1/22:0)-H	PE(40:1)-H	PE	(18:1/22:0)	(18:1)	(22:0)			C45 H87 O8 N1 P1	800.617	16.6646	0.475508	0.00508464	0.0870033	0.117057	2.13204e+06	2.23736e+06	1.84159e+06	1.74649e+06	1.23952e+06	1.05502e+06	1.53561e+06	931532	619962	1.59599e+06	431224	548410	759508	356413	811040	411316	2.45524e+06	2.46089e+06	2.73393e+06	2.88887e+06	2.70077e+06	3.10908e+06
275POS		PC(32:1)+H	PC(32:1)+H	PC	(32:1)	(32:1)				C40 H79 O8 N1 P1	732.554	12.4511	0.477367	0.0283754	0.146233	0.115959	9.05048e+07	6.83106e+07	7.98068e+07	8.42124e+07	4.57346e+07	3.92708e+07	6.18511e+07	4.58812e+07	8.10071e+07	7.84261e+07	1.26267e+07	2.0503e+07	2.06913e+07	1.63636e+07	7.48571e+07	2.30732e+07	1.07849e+08	6.94162e+07	7.9076e+07	1.13681e+08	1.1995e+08	8.85471e+07
754NEG		PE(22:0/18:2)-H	PE(40:2)-H	PE	(22:0/18:2)	(22:0)	(18:2)			C45 H85 O8 N1 P1	798.602	15.6783	1.55791	0.176014	0.297072	0.151838	1.5753e+07	1.34813e+07	1.22881e+07	1.10696e+07	4.86914e+06	2.04113e+06	1.49849e+07	3.24474e+06	983751	7.34322e+06	7.00596e+06	9.96948e+06	8.67811e+06	9.76029e+06	8.4296e+06	8.29508e+06	1.8487e+07	1.959e+07	2.16638e+07	11351458	1.43722e+07	2.41261e+07
274POS		PC(32:2)+H	PC(32:2)+H	PC	(32:2)	(32:2)				C40 H77 O8 N1 P1	730.538	10.8307	0.548741	7.61455e-05	0.518578	0.0991883	1701969149	1746403740	1941222009	2104676178	1898543651	1628413122	2293659460	1793023429	2243856179	2372929919	9.46884e+08	1190226612	980830893	1388005709	9.98661e+08	1206728202	2389181556	2180109433	1751947028	2218418512	1809191308	1842409268
752NEG		PE(22:0/18:3)-H	PE(40:3)-H	PE	(22:0/18:3)	(22:0)	(18:3)			C45 H83 O8 N1 P1	796.586	14.7925	0.419991	6.59282e-07	0.408783	0.0474383	1.86338e+07	1.86425e+07	1.72678e+07	1.70784e+07	1.80934e+07	1.56497e+07	1.85216e+07	1.70585e+07	1.52705e+07	1.99461e+07	5.03036e+06	7.40384e+06	8.93027e+06	8.39466e+06	7.43963e+06	6.70697e+06	14338630	1.66826e+07	2.21099e+07	2.14255e+07	1.67183e+07	2.37129e+07
273POS		PC(32:2)+H	PC(32:2)+H	PC	(32:2)	(32:2)				C40 H77 O8 N1 P1	730.538	11.6595	1.32533	0.21786	0.441852	0.0214127	1.1403e+08	1.12529e+08	1.15814e+08	1.10092e+08	3.67471e+07	2.77887e+07	1.07509e+08	4.54421e+07	4.98045e+07	7.65818e+07	4.42511e+07	7.0672e+07	9.26552e+07	7.23784e+07	8.3513e+07	9.22752e+07	2.29642e+08	1.68427e+08	1.73948e+08	1.36794e+08	1.05388e+08	1.64085e+08
305POS		PC(32:3)+Na	PC(32:3)+Na	PC	(32:3)	(32:3)				C40 H74 O8 N1 P1 Na1	750.504	9.99424	0.290519	0.000789642	0.174196	0.0258384	1.9391e+07	2.0352e+07	1.96845e+07	1.91888e+07	2.91076e+07	1.93144e+07	2.83719e+07	2.14387e+07	1.03634e+07	3.33725e+07	6.88996e+06	5.97831e+06	4.38011e+06	1.09118e+07	4.86992e+06	8.21449e+06	2.27241e+07	1.57083e+07	2.23659e+07	2.05902e+07	2.28072e+07	2.54977e+07
266POS		PC(32:4)+H	PC(32:4)+H	PC	(32:4)	(32:4)				C40 H73 O8 N1 P1	726.507	10.0281	0.450341	0.00117702	0.473592	0.01453	716132495	7.19781e+08	699152484	7.01613e+08	3.83686e+08	3.45971e+08	688851939	4.92165e+08	4.55461e+08	6.93366e+08	1.64364e+08	2.54653e+08	229376875	242171821	2.3452e+08	2.52732e+08	1211589257	976164700	1095930702	1048495536	6.16394e+08	8.61746e+08
260POS		PC(18:3/14:2)+H	PC(32:5)+H	PC	(18:3/14:2)	(18:3)	(14:2)			C40 H71 O8 N1 P1	724.491	9.20578	0.232938	4.52381e-05	0.976043	0.0573519	6.7337e+08	6.08909e+08	6.02981e+08	5.96775e+08	3.36243e+08	4.06171e+08	6.66233e+08	7.08466e+08	5.82864e+08	615304487	7.74431e+07	1.2852e+08	1.37848e+08	1.62044e+08	1.56459e+08	1.0994e+08	4.37601e+08	3.99044e+08	6.09986e+08	7.15288e+08	5.84877e+08	7.15928e+08
774NEG		PE(24:0/18:3)-H	PE(42:3)-H	PE	(24:0/18:3)	(24:0)	(18:3)			C47 H87 O8 N1 P1	824.617	16.0338	1.33391	0.0406915	0.158993	0.0546587	4.65105e+06	4.34764e+06	4.46698e+06	4.07916e+06	1.87794e+06	2.01353e+06	2.77425e+06	3.03887e+06	1.78787e+06	3.07898e+06	2.2418e+06	2.86191e+06	3.263e+06	3.78584e+06	3.56419e+06	3.72024e+06	4.67179e+06	5.45619e+06	6.57382e+06	6.23204e+06	5.47686e+06	6.59982e+06
683NEG		Cer(d18:0+pO/25:0+O)-H	Cer(d43:0+pO+O)-H	Cer	(d18:0+pO/25:0+O)	(d18:0+pO)	(25:0+O)			C43 H86 O5 N1	696.651	17.5865	3.73164	1.03334e-07	0.22615	0.0633947	1.86853e+06	2.09972e+06	1.81905e+06	1.942e+06	613788	1.08721e+06	800736	562795	540192	1.10009e+06	2.63196e+06	3.13415e+06	2.56472e+06	2.80779e+06	3.16787e+06	3.25014e+06	2.13922e+06	2.38403e+06	1.64064e+06	1.31529e+06	2.0408e+06	2.03086e+06
75POS		Cer(d18:1/20:1)+H	Cer(d38:2)+H	Cer	(d18:1/20:1)	(d18:1)	(20:1)			C38 H74 O3 N1	592.566	14.847	0.947365	0.801712	0.130446	0.0551182	1.43983e+07	1.2901e+07	1.35683e+07	1.4534e+07	1.09765e+07	9.49983e+06	1.78812e+07	6.93481e+06	4.86904e+06	1.36871e+07	6.7125e+06	8.95032e+06	1.10114e+07	1.22693e+07	1.32319e+07	8.31242e+06	1.00334e+07	1.23986e+07	1.29142e+07	9.87536e+06	9.44948e+06	1.36642e+07
789NEG		PE(26:0/18:3)-H	PE(44:3)-H	PE	(26:0/18:3)	(26:0)	(18:3)			C49 H91 O8 N1 P1	852.649	17.3385	1.13146	0.649375	0.0470744	0.078911	1.55677e+06	1.54809e+06	1.79623e+06	1.52674e+06	657029	757142	852053	1.24286e+06	549613	702198	777262	931049	198372	1.30871e+06	611935	1.55944e+06	1.56091e+06	1.94143e+06	3.03445e+06	2.32816e+06	2.14607e+06	2.64024e+06
299POS		PC(33:2)+H	PC(33:2)+H	PC	(33:2)	(33:2)				C41 H79 O8 N1 P1	744.554	11.457	3.17238	0.00722174	0.68596	0.26438	1.1462e+08	1.2403e+08	1.30619e+08	6.69421e+07	8.09918e+07	1.43319e+07	7.68714e+07	1.59648e+07	1.10348e+07	5.63363e+07	6.47386e+07	8.91782e+07	1.32904e+08	1.7162e+08	1.23087e+08	2.29113e+08	1.38023e+08	1.05277e+08	1.32089e+08	8.39546e+07	4.01058e+07	2.64577e+08
301POS		PC(33:2)+H	PC(33:2)+H	PC	(33:2)	(33:2)				C41 H79 O8 N1 P1	744.554	11.8368	1.89432	0.0531286	0.419389	0.20403	5.95093e+07	5.83227e+07	5.4525e+07	8.31709e+07	2.24614e+07	2.4562e+07	5.61367e+07	3.21165e+07	1.0421e+07	5.49658e+07	2.78268e+07	4.89426e+07	1.08249e+08	5.99549e+07	5.44997e+07	8.06474e+07	7.00462e+07	6.16192e+07	8.1134e+07	7.81406e+07	8.98312e+07	7.72696e+07
294POS		PC(33:3)+H	PC(33:3)+H	PC	(33:3)	(33:3)				C41 H77 O8 N1 P1	742.538	11.0486	1.44163	0.0553105	0.874166	0.0991584	2.69423e+08	2.63685e+08	2.69543e+08	3.23095e+08	143691432	1.71758e+08	2.86388e+08	2.30591e+08	1.51552e+08	2.31142e+08	1.62996e+08	3.07993e+08	3.31698e+08	2.39772e+08	2.98363e+08	4.10938e+08	3.3109e+08	2.65477e+08	3.04448e+08	2.55568e+08	3.4979e+08	5.37341e+08
709NEG		Cer(d17:1+hO/26:0)+HCOO	Cer(d43:1+hO)+HCOO	Cer	(d17:1+hO/26:0)	(d17:1+hO)	(26:0)			C44 H86 O6 N1	724.646	17.4327	1.51922	0.0935849	0.322447	0.0504068	1.77425e+07	1.69424e+07	1.67829e+07	1.56864e+07	9.81646e+06	1.16195e+07	1.2391e+07	1.03351e+07	9.22129e+06	1.17275e+07	1.0201e+07	1.46358e+07	9.95299e+06	2.77227e+07	1.31085e+07	2.32965e+07	1.48187e+07	1.68674e+07	2.00345e+07	2.17906e+07	1.35649e+07	1.7753e+07
99POS		Cer(d18:2/20:0+O)+H	Cer(d38:2+O)+H	Cer	(d18:2/20:0+O)	(d18:2)	(20:0+O)			C38 H74 O4 N1	608.561	11.7055	0.350428	0.0033162	0.0949743	0.0762487	1.46048e+07	1.515e+07	1.7376e+07	1.5775e+07	9.75393e+06	9.23466e+06	2.04563e+07	1.36743e+07	7.09218e+06	1.40142e+07	1.94812e+06	6.53454e+06	3.4727e+06	6.55607e+06	3.11325e+06	4.38608e+06	1.51411e+07	1.55543e+07	2.19117e+07	2.26137e+07	1.70614e+07	1.78194e+07
707NEG	Y	PG(16:0/16:0)-H	PG(32:0)-H	PG	(16:0/16:0)	(16:0)	(16:0)			C38 H74 O10 N0 P1	721.503	11.7759	0.302086	0.00154807	2.01922	0.07429	3.26986e+08	3.48876e+08	3.09212e+08	2.93666e+08	3.16284e+08	2.53628e+08	4.82401e+08	3.88969e+08	1.73827e+08	5.52126e+08	9.03434e+07	1.20565e+08	9.01781e+07	1.42307e+08	9.40634e+07	1.17234e+08	3.92642e+08	336862663	3.95568e+08	3.50432e+08	3.63542e+08	4.56736e+08
283POS		PC(33:5)+H	PC(33:5)+H	PC	(33:5)	(33:5)				C41 H73 O8 N1 P1	738.507	9.27728	0.517367	0.0581575	0.520866	0.0721806	5.16909e+08	5.49454e+08	5.99181e+08	6.01161e+08	2.71204e+08	4.6535e+08	1109112496	8.78275e+08	4.61478e+08	5.44159e+08	1.50742e+08	2.02444e+08	5.4337e+08	3.41751e+08	4.28577e+08	262677264	4.11624e+08	3.40987e+08	6.01118e+08	4.49348e+08	6.29173e+08	664080137
687NEG		PG(32:4e)-H	PG(32:4e)-H	PG	(32:4e)	(32:4e)				C38 H68 O9 N0 P1	699.461	8.49711	0.194946	0.00105188	0.143012	0.0481331	1.47103e+06	1.34647e+06	1.507e+06	1.46337e+06	2.15173e+06	1.21342e+06	762038	996798	2.39784e+06	1.76643e+06	245962	371388	215595	527567	244037	206159	775191	819727	1.00054e+06	2.26622e+06	716033	848160
321POS		PC(34:0)+H	PC(34:0)+H	PC	(34:0)	(34:0)				C42 H85 O8 N1 P1	762.601	13.7475	0.322698	0.00434186	0.175226	0.10365	2.56312e+07	26223542	2.41722e+07	3.0592e+07	2.6856e+07	1.90306e+07	3.69361e+07	2.43096e+07	1.29346e+07	4.68339e+07	6.54927e+06	6.24258e+06	8.19135e+06	12219622	8.42426e+06	1.22314e+07	2.49839e+07	2.72632e+07	2.4831e+07	2.54381e+07	4.16604e+07	3.78226e+07
346POS		PC(16:0/18:1)+Na	PC(34:1)+Na	PC	(16:0/18:1)	(16:0)	(18:1)			C42 H82 O8 N1 P1 Na1	782.567	12.779	0.293792	0.00057788	0.649094	0.0284228	2.93254e+08	282787258	2.75412e+08	277263251	3.57839e+08	2.48133e+08	4.12897e+08	2.80977e+08	1.56566e+08	446358945	6.29034e+07	9.93967e+07	8.29181e+07	1.12152e+08	8.53687e+07	1.16279e+08	3.10395e+08	255613636	2.88914e+08	2.81194e+08	2.37113e+08	3.33762e+08
318POS	Y	PC(34:1)+H	PC(34:1)+H	PC	(16:0/18:1)	(16:0)	(18:1)			C42 H83 O8 N1 P1	760.585	12.779	0.380481	0.00443239	3.14731	0.0168879	14300786262	14036784767	13724251717	13978189231	11786349733	8681175034	17966836863	11318027860	5356063371	17332638835	2740689047	4138738172	4509585115	5416949815	4892641030	5863839892	15530997208	13113115249	17513685564	15453549514	15340405718	19828505759
730NEG		PG(16:0/18:1)-H	PG(34:1)-H	PG	(16:0/18:1)	(16:0)	(18:1)			C40 H76 O10 N0 P1	747.518	11.8683	0.163165	0.00219362	0.791403	0.0477909	5.12251e+07	5.39204e+07	5.04311e+07	4.80185e+07	4.12143e+07	2.6516e+07	7.34288e+07	4.81317e+07	1.72598e+07	7.32984e+07	5.84608e+06	8.37136e+06	7.74838e+06	9.69612e+06	7.58146e+06	6.41829e+06	7.79973e+07	6.20212e+07	6.76239e+07	5.97971e+07	7.56836e+07	9.07406e+07
344POS		PC(34:2)+Na	PC(34:2)+Na	PC	(34:2)	(34:2)				C42 H80 O8 N1 P1 Na1	780.551	10.382	0.444144	0.0530013	1.2928	0.0315046	9600158570	8974678802	9017371891	9105089984	5400061891	4161738094	12170904622	6732754728	1194176873	10982152613	2207164351	2945964992	3235898824	3111717351	3923481362	2626584207	12191746675	11215491282	13708379406	9423346767	8174322621	13482927195
678NEG		Cer(d17:1+hO/26:0+O)-H	Cer(d43:1+hO+O)-H	Cer	(d17:1+hO/26:0+O)	(d17:1+hO)	(26:0+O)			C43 H84 O5 N1	694.635	16.8876	2.25854	0.00216201	0.283948	0.0731649	9.44473e+06	1.08055e+07	9.17748e+06	9.68722e+06	2.24893e+06	1.85476e+06	4.24973e+06	2.83701e+06	2.03421e+06	3.14476e+06	4.47486e+06	5.85167e+06	4.34163e+06	9.30225e+06	5.87933e+06	7.12115e+06	2.10786e+07	2.08334e+07	1.97904e+07	2.05852e+07	1.88234e+07	1.76954e+07
408POS		AGlcSiE(16:0)+NH4	AGlcSiE(16:0)+NH4	AGlcSiE	(16:0)	(16:0)				C51 H94 O7 N1	832.702	18.3829	0.754089	0.00556179	0.918026	0.0485632	2453596758	2470787746	2539761587	2723957761	2206411077	2186416483	2287679429	2163027990	2017370100	2350527038	1226432306	1461977985	1421213282	1906122675	1744967786	2201876001	2563563946	2722548948	2501477033	2476664798	2607878546	2682543896
343POS		PC(16:0/18:2)+Na	PC(34:2)+Na	PC	(16:0/18:2)	(16:0)	(18:2)			C42 H80 O8 N1 P1 Na1	780.551	10.83	0.931706	0.783807	0.540977	0.138542	9.38138e+08	1084153752	9.63475e+08	7.68541e+08	5.18637e+08	5.2504e+08	1.60078e+08	5.77929e+08	1.5282e+08	2.50708e+08	2.56435e+08	321039617	4.63351e+08	4.10626e+08	3.51022e+08	233502469	2.16676e+08	1.40988e+08	1478686834	1.12267e+08	9.5154e+08	1868549124
727NEG	Y	PG(16:0/18:3)-H	PG(34:3)-H	PG	(16:0/18:3)	(16:0)	(18:3)			C40 H72 O10 N0 P1	743.487	10.3019	0.231546	0.00347661	1.19855	0.0383447	1.48494e+08	1.41231e+08	1.35852e+08	1.38739e+08	1.00695e+08	8.32893e+07	2.11941e+08	1.23938e+08	4.5216e+07	1.65982e+08	1.52423e+07	2.71937e+07	2.88425e+07	3.99187e+07	2.63605e+07	3.17168e+07	1.77629e+08	1.45713e+08	2.0393e+08	154815708	1.66787e+08	2.09147e+08
724NEG	Y	PG(34:4)-H	PG(34:4)-H	PG	(34:4)	(34:4)				C40 H70 O10 N0 P1	741.471	12.6387	3.14567	0.000112023	1.07967	0.26573	4.26597e+07	4.43776e+07	6.49159e+07	3.59992e+07	2.00576e+07	2.61564e+07	3.36109e+07	2.1466e+07	1.53735e+07	2.35913e+07	5.35119e+07	7.4318e+07	6.1579e+07	5.95738e+07	1.01695e+08	9.05203e+07	50699282	5.16911e+07	6.1241e+07	5.28761e+07	6.98465e+07	6.23175e+07
315POS		PC(34:2)+H	PC(34:2)+H	PC	(34:2)	(34:2)				C42 H81 O8 N1 P1	758.569	12.8794	0.295703	6.15883e-05	0.434763	0.0693961	1.0781e+08	1.01943e+08	9.28444e+07	108033617	1.09413e+08	1.07351e+08	1.40063e+08	1.30407e+08	2.01742e+08	1.24165e+08	2.91159e+07	4.01181e+07	4.15251e+07	4.71801e+07	3.482e+07	4.76889e+07	1.07624e+08	1.12579e+08	1.11309e+08	1.01509e+08	8.65914e+07	1.09098e+08
340POS		PC(16:0/18:3)+Na	PC(34:3)+Na	PC	(16:0/18:3)	(16:0)	(18:3)			C42 H78 O8 N1 P1 Na1	778.536	11.1918	0.602163	0.00349265	0.0534421	0.219406	2.91049e+08	2.91611e+08	175490051	2.8796e+08	3.89567e+08	3.10177e+08	1.82176e+08	3.01288e+08	2.48128e+08	3.53043e+08	1.77674e+08	1.83118e+08	1.55957e+08	2.09495e+08	1.6704e+08	1.81204e+08	2.82104e+08	2.88658e+08	2.75832e+08	3.01568e+08	2.56152e+08	2.76019e+08
723NEG		PG(34:4)-H	PG(34:4)-H	PG	(34:4)	(34:4)				C40 H70 O10 N0 P1	741.471	18.3621	0.603018	0.00590578	0.172407	0.12916	6.96094e+06	6.79759e+06	7.87467e+06	5.72043e+06	3.59791e+06	5.61576e+06	7.7117e+06	6.15699e+06	6.10005e+06	5.90137e+06	2.3678e+06	2.46661e+06	4.30668e+06	3.91292e+06	3.4148e+06	4.68732e+06	4.8408e+06	5.28848e+06	8.22854e+06	7.01584e+06	6.19802e+06	7.51057e+06
310POS	Y	PC(34:3)+H	PC(34:3)+H	PC	(16:0/18:3)	(16:0)	(18:3)			C42 H79 O8 N1 P1	756.554	11.1918	0.514063	0.0036574	2.55298	0.00972365	27169484959	26739950305	27245481735	27334588807	25975401019	21326988805	33417709800	27520671606	13276683726	34656942080	9853161970	12547274302	13595246304	15910162061	13604217090	14773384335	25697581516	24194177614	31809998602	27671941630	24651053263	31167172116
679NEG		Cer(d18:0+pO/26:0)-H	Cer(d44:0+pO)-H	Cer	(d18:0+pO/26:0)	(d18:0+pO)	(26:0)			C44 H88 O4 N1	694.672	18.8216	0.604958	0.00873362	0.166039	0.0305345	7.18751e+06	7.34768e+06	6.96132e+06	6.87041e+06	6.691e+06	5.72328e+06	3.97945e+06	5.12408e+06	5.82143e+06	6.42265e+06	2.13606e+06	3.17104e+06	1.96202e+06	4.9248e+06	3.06732e+06	5.16326e+06	5.53881e+06	7.17726e+06	6.55595e+06	7.77049e+06	1.13677e+07	8.79989e+06
741NEG		PG(18:3/18:2)-H	PG(36:5)-H	PG	(18:3/18:2)	(18:3)	(18:2)			C42 H72 O10 N0 P1	767.487	9.51254	0.374659	0.000558569	0.252873	0.142684	8.94091e+06	7.92208e+06	8.79748e+06	6.44732e+06	5.05578e+06	4.43006e+06	8.18206e+06	6.58659e+06	5.91065e+06	9.07448e+06	1.5852e+06	2.20407e+06	3.36232e+06	3.7432e+06	2.21915e+06	1.58752e+06	5.83109e+06	5.21028e+06	8.6502e+06	1.01339e+07	8.38064e+06	1.06826e+07
337POS		PC(34:4)+Na	PC(34:4)+Na	PC	(34:4)	(34:4)				C42 H76 O8 N1 P1 Na1	776.52	10.1319	0.271125	0.000661793	0.158958	0.0551779	1.79655e+07	1.88677e+07	1.76395e+07	1.6498e+07	2.90956e+07	1.79525e+07	1.78804e+07	1.83439e+07	8.4899e+06	2.535e+07	5.87994e+06	5.63299e+06	4.12424e+06	6.32788e+06	4.77965e+06	5.00738e+06	2.11626e+07	9.36368e+06	2.33468e+07	2.11014e+07	2.3419e+07	2.21748e+07
308POS		PC(34:4)+H	PC(34:4)+H	PC	(34:4)	(34:4)				C42 H77 O8 N1 P1	754.538	10.1319	0.312378	0.0255102	0.694256	0.0402756	1115418574	1129459986	1107267689	1207351901	5.16388e+08	5.02565e+08	1640590297	929198308	2.06327e+08	1272455187	1.65274e+08	2.58569e+08	3.32907e+08	2.8624e+08	2.89748e+08	2.50245e+08	1616761246	1263456797	1972280507	1366914024	1082008483	1747016082
737NEG		PG(18:3/18:3)-H	PG(36:6)-H	PG	(18:3/18:3)	(18:3)	(18:3)			C42 H70 O10 N0 P1	765.471	8.65038	0.184353	1.19328e-08	0.306911	0.021422	5.43552e+06	5.17104e+06	5.3527e+06	5.2661e+06	5.55173e+06	5.61388e+06	5.53122e+06	6.1105e+06	6.53057e+06	7.06816e+06	590123	998864	1.03619e+06	1.66334e+06	1.31649e+06	1.10655e+06	3.0542e+06	3.01539e+06	4.86705e+06	5.95349e+06	4.12654e+06	5.43291e+06
722NEG		Cer(d18:0+pO/26:0)+HCOO	Cer(d44:0+pO)+HCOO	Cer	(d18:0+pO/26:0)	(d18:0+pO)	(26:0)			C45 H90 O6 N1	740.677	18.8216	0.602756	0.00435695	0.763422	0.0393504	1.47883e+08	1.44529e+08	1.36596e+08	1.3713e+08	1.3673e+08	1.22756e+08	9.61223e+07	1.05623e+08	125631203	1.3192e+08	4.60612e+07	6.69351e+07	4.33307e+07	1.04037e+08	6.57315e+07	1.07155e+08	112581786	135687501	1.37954e+08	1.5083e+08	2.15354e+08	1.77388e+08
68POS		Cer(d18:2/20:1)+H	Cer(d38:3)+H	Cer	(d18:2/20:1)	(d18:2)	(20:1)			C38 H72 O3 N1	590.551	13.2595	0.471161	2.23054e-05	0.41692	0.087307	3.85227e+08	3.70948e+08	3.1325e+08	3.56172e+08	4.32461e+08	3.21946e+08	397409859	3.38838e+08	4.60464e+08	3.51001e+08	1.1581e+08	1.97093e+08	1.56865e+08	211063359	2.10207e+08	1.93632e+08	3.09821e+08	2.95926e+08	3.41215e+08	3.74035e+08	3.70062e+08	345642109
306POS	Y	PC(34:5)+H	PC(34:5)+H	PC	(34:5)	(34:5)				C42 H75 O8 N1 P1	752.522	9.23149	0.184904	8.60324e-05	1.22127	0.126269	6.01282e+08	6.07465e+08	6.71769e+08	7.8241e+08	4.66741e+08	4.96318e+08	1065419602	9.12292e+08	871812950	8.76864e+08	7.99421e+07	1.14275e+08	1.99055e+08	1.56691e+08	1.67986e+08	1.4915e+08	8.73597e+08	5.38821e+08	7.52076e+08	8.79789e+08	703661184	7.37425e+08
738NEG		PG(18:3/18:3)-H	PG(36:6)-H	PG	(18:3/18:3)	(18:3)	(18:3)			C42 H70 O10 N0 P1	765.471	12.1625	2.32604	0.000768612	0.458575	0.0548324	1.04826e+07	1.18279e+07	1.11943e+07	1.06602e+07	5.34202e+06	5.82731e+06	7.44112e+06	9.75248e+06	7.64794e+06	5.28962e+06	1.06664e+07	1.31395e+07	2.18815e+07	1.33059e+07	1.71568e+07	1.99167e+07	9.08005e+06	1.19833e+07	1.49989e+07	1.22609e+07	1.70771e+07	1.73238e+07
334POS		PC(17:0/18:2)+H	PC(35:2)+H	PC	(17:0/18:2)	(17:0)	(18:2)			C43 H83 O8 N1 P1	772.585	12.8283	0.324723	0.00619275	0.829672	0.0348151	6.39349e+08	6.02175e+08	594051230	6.28732e+08	7.2757e+08	3.88671e+08	873775647	5.06348e+08	2.27318e+08	9.70469e+08	1.46215e+08	2.07012e+08	1.54715e+08	2.63439e+08	1.58687e+08	2.69509e+08	5.6409e+08	4.39337e+08	9.02371e+08	8.80347e+08	5.29985e+08	7.30265e+08
332POS	Y	PC(35:3)+H	PC(35:3)+H	PC	(35:3)	(35:3)				C43 H81 O8 N1 P1	770.569	11.6408	1.84152	0.0205284	1.16323	0.0146094	3.43773e+08	3.53218e+08	3.47583e+08	3.41685e+08	1.55979e+08	1.05699e+08	3.96861e+08	1.91568e+08	3.43132e+07	3.63523e+08	272771999	3.54447e+08	4.08065e+08	4.22433e+08	4.31871e+08	408524184	3.11369e+08	2.85881e+08	3.76147e+08	2.80038e+08	2.97689e+08	4.1226e+08
328POS		PC(17:1/18:3)+H	PC(35:4)+H	PC	(17:1/18:3)	(17:1)	(18:3)			C43 H79 O8 N1 P1	768.554	10.7883	0.325205	0.0495407	0.231648	0.028857	1.24236e+08	1.17296e+08	1.17045e+08	1.21408e+08	7.16157e+07	5.14033e+07	1.93604e+08	7.85315e+07	1.86856e+07	1.84991e+08	1.33165e+07	2.0149e+07	5.48816e+07	3.495e+07	3.66566e+07	3.47892e+07	1.73258e+08	1.46435e+08	1.91834e+08	104706778	1.28814e+08	2.22221e+08
693NEG		Cer(d17:0+pO/27:0+O)-H	Cer(d44:0+pO+O)-H	Cer	(d17:0+pO/27:0+O)	(d17:0+pO)	(27:0+O)			C44 H88 O5 N1	710.667	18.304	0.869653	0.47487	0.0540919	0.043223	1.62799e+07	1.57285e+07	1.4702e+07	1.52789e+07	8.19684e+06	9.06698e+06	5.56275e+06	5.72487e+06	1.09474e+07	8.38545e+06	3.45715e+06	4.35306e+06	6.0813e+06	8.1598e+06	1.02445e+07	9.34692e+06	1.87041e+07	2.5549e+07	2.15485e+07	2.11337e+07	3.21048e+07	2.47409e+07
69POS		Cer(d18:2/20:1)+H	Cer(d38:3)+H	Cer	(d18:2/20:1)	(d18:2)	(20:1)			C38 H72 O3 N1	590.551	14.1007	3.23045	0.00335834	0.283494	0.109388	1.56319e+07	1.38686e+07	1.4238e+07	1.75691e+07	6.29321e+06	6.0585e+06	9.66955e+06	6.2414e+06	5.0085e+06	7.84944e+06	2.02541e+07	1.52679e+07	2.17747e+07	1.70338e+07	4.12506e+07	1.72568e+07	1.5743e+07	1.96588e+07	1.85603e+07	12537810	1.48312e+07	2.12477e+07
763NEG		PI(16:0/16:0)-H	PI(32:0)-H	PI	(16:0/16:0)	(16:0)	(16:0)			C41 H78 O13 N0 P1	809.519	11.5202	0.904874	0.455913	0.38218	0.0419296	9.34921e+07	9.91214e+07	9.86323e+07	9.08971e+07	7.69646e+07	7.18068e+07	9.98992e+07	7.42512e+07	5.62937e+07	1.07821e+08	5.2057e+07	7.68369e+07	6.7223e+07	7.70681e+07	6.95055e+07	9.80164e+07	8.56138e+07	1.04661e+08	1.30395e+08	1.12918e+08	1.06501e+08	1.23291e+08
353POS		PC(36:1)+H	PC(36:1)+H	PC	(36:1)	(36:1)				C44 H87 O8 N1 P1	788.616	13.7919	0.345759	0.0201355	0.361262	0.0290484	1.81728e+08	1.75209e+08	1.74564e+08	1.85323e+08	1.34235e+08	8.01632e+07	1.92968e+08	1.15497e+08	4.67652e+07	2.64358e+08	2.60337e+07	3.36735e+07	4.39442e+07	5.98591e+07	5.40628e+07	7.07846e+07	2.20111e+08	2.1322e+08	226418174	2.0362e+08	420130077	311114981
760NEG		PI(14:0/18:3)-H	PI(32:3)-H	PI	(14:0/18:3)	(14:0)	(18:3)			C41 H72 O13 N0 P1	803.472	8.74872	0.41305	0.00127194	0.203931	0.0847778	6.36725e+06	6.08809e+06	5.61256e+06	5.25509e+06	3.52561e+06	3.68562e+06	6.96826e+06	4.36521e+06	3.4619e+06	5.58756e+06	1.48424e+06	1.52123e+06	1.69096e+06	2.38201e+06	1.66898e+06	2.65036e+06	5.00353e+06	5.39735e+06	8.1922e+06	9.93745e+06	6.70066e+06	7.71054e+06
379POS		PC(18:1/18:1)+Na	PC(36:2)+Na	PC	(18:1/18:1)	(18:1)	(18:1)			C44 H84 O8 N1 P1 Na1	808.583	12.8282	0.215072	0.00258476	0.347388	0.032696	9.0015e+07	9.3543e+07	8.65203e+07	8.87855e+07	7.85016e+07	5.11848e+07	1.16067e+08	6.27732e+07	3.19257e+07	1.23335e+08	1.06395e+07	1.17316e+07	1.39629e+07	1.41758e+07	1.50722e+07	3.41655e+07	172633834	1.46958e+08	1.24923e+08	1.07758e+08	1.15013e+08	1.59626e+08
352POS	Y	PC(36:2)+H	PC(36:2)+H	PC	(18:1/18:1)	(18:1)	(18:1)			C44 H85 O8 N1 P1	786.601	12.8282	0.288384	0.0118306	1.8187	0.018291	4784799502	4625796748	4620588741	4756370142	2800938545	1834523605	5929642761	2584983347	1318278616	4845968645	4.93387e+08	7.03684e+08	8.64486e+08	1297320886	8.28148e+08	1382913058	6770955562	5035617250	6819351797	5537859814	6986971009	8956019574
97POS		Cer(d38:3+O)+H	Cer(d38:3+O)+H	Cer	(d38:3+O)	(d38:3+O)				C38 H72 O4 N1	606.546	15.2931	0.997221	0.98914	0.151543	0.0818698	1.93849e+07	2.01757e+07	2.28387e+07	2.264e+07	7.44472e+06	9.05401e+06	1.99339e+07	1.60808e+07	6.94626e+06	1.18832e+07	7.83974e+06	1.17294e+07	1.14777e+07	1.58523e+07	1.13321e+07	1.29135e+07	3.49153e+07	2.96924e+07	1.62514e+07	1.18998e+07	2.26201e+07	2.84655e+07
376POS		PC(36:3)+Na	PC(36:3)+Na	PC	(36:3)	(36:3)				C44 H82 O8 N1 P1 Na1	806.567	12.0276	0.369416	0.00796662	0.281984	0.0134676	1.24617e+08	1.27258e+08	1.28204e+08	1.25158e+08	1.23698e+08	7.0806e+07	1.61428e+08	9.54146e+07	3.47141e+07	1.58744e+08	3.56012e+07	4.09316e+07	4.00789e+07	4.36911e+07	4.00139e+07	3.78845e+07	1.83939e+08	1.44184e+08	1.48541e+08	1.23738e+08	1.30757e+08	1.97936e+08
784NEG		PI(18:0/16:0)-H	PI(34:0)-H	PI	(18:0/16:0)	(18:0)	(16:0)			C43 H82 O13 N0 P1	837.55	12.5175	0.989952	0.94557	0.117046	0.0689519	1.77144e+07	1.83275e+07	1.65682e+07	1.5688e+07	1.22822e+07	1.75055e+07	1.87499e+07	1.28887e+07	1.29445e+07	1.68458e+07	8.80867e+06	1.55894e+07	1.39232e+07	1.34171e+07	1.57959e+07	2.27659e+07	1.46088e+07	1.59913e+07	1.73173e+07	1.14004e+07	2.25028e+07	2.0814e+07
350POS		PC(36:3)+H	PC(36:3)+H	PC	(36:3)	(36:3)				C44 H83 O8 N1 P1	784.585	12.0276	0.457058	0.11279	0.784876	0.0342289	4127040589	4208085835	4414548198	4416348978	2410650045	1370699116	6670703171	2234149058	5.6209e+08	4461679098	8.47373e+08	1261613396	1527301531	1375924533	1584342272	1497921091	6068138438	5103325278	6025329251	3832947141	4333675962	7702314601
782NEG		PI(16:0/18:1)-H	PI(34:1)-H	PI	(16:0/18:1)	(16:0)	(18:1)			C43 H80 O13 N0 P1	835.534	11.6257	0.632738	0.0161897	0.997778	0.069327	3.65669e+08	3.92115e+08	3.4389e+08	3.36717e+08	2.33016e+08	2.14344e+08	313058677	254033632	1.53624e+08	3.7034e+08	1.33929e+08	1.52749e+08	172209427	1.39045e+08	190042266	1.8544e+08	4.83369e+08	516235263	5.66133e+08	5.18809e+08	6.30865e+08	654792553
377POS		PC(36:3)+Na	PC(36:3)+Na	PC	(36:3)	(36:3)				C44 H82 O8 N1 P1 Na1	806.567	12.279	0.557586	0.0114966	0.11355	0.0293902	5.01276e+07	4.7395e+07	4.7253e+07	4.93242e+07	6.65404e+07	4.67335e+07	4.81857e+07	5.5677e+07	3.11075e+07	8.70377e+07	2.76169e+07	3.02257e+07	2.73122e+07	3.79566e+07	3.0036e+07	3.38013e+07	2.01618e+07	44105293	2.1189e+07	4.53718e+07	1.86598e+07	2.25431e+07
373POS		PC(18:2/18:2)+Na	PC(36:4)+Na	PC	(18:2/18:2)	(18:2)	(18:2)			C44 H80 O8 N1 P1 Na1	804.551	11.2869	0.441442	0.000170558	0.253461	0.0451265	1.44716e+08	1.37632e+08	1.53665e+08	1.45676e+08	1.62664e+08	1.17556e+08	1.36878e+08	1.35993e+08	8.35167e+07	1.694e+08	5.33744e+07	6.38114e+07	5.55162e+07	6.18576e+07	6.36169e+07	5.76295e+07	1.85274e+08	1.74206e+08	1.57549e+08	1.65123e+08	1.72251e+08	1.68471e+08
781NEG		PI(16:0/18:2)-H	PI(34:2)-H	PI	(16:0/18:2)	(16:0)	(18:2)			C43 H78 O13 N0 P1	833.519	10.7986	1.41706	0.0820715	2.28593	0.0683628	7.02903e+08	6.88628e+08	6.55884e+08	6.00954e+08	3.83656e+08	2.89739e+08	6.53052e+08	283268907	1.59456e+08	6.0099e+08	5.05999e+08	6.57052e+08	4.64938e+08	6.07592e+08	5.06018e+08	6.1707e+08	8.97747e+08	9.83466e+08	9.86851e+08	665913546	6.38089e+08	9.0318e+08
347POS	Y	PC(36:4)+H	PC(36:4)+H	PC	(18:2/18:2)	(18:2)	(18:2)			C44 H81 O8 N1 P1	782.569	11.2869	0.421702	0.0160205	1.57288	0.0955038	8989474405	8489010226	8880899600	10492909078	6401330860	5013824304	12662241986	7320352978	2827231916	10565344013	2222036773	3571969902	3452146484	2995365433	3703047422	2943619597	10732181950	8794957063	11112739533	9108039006	10004212065	13269828345
779NEG	Y	PI(16:0/18:3)-H	PI(34:3)-H	PI	(16:0/18:3)	(16:0)	(18:3)			C43 H76 O13 N0 P1	831.503	10.0582	0.602736	0.000981147	5.08607	0.00526931	5158945262	5099628244	5127739808	5152864456	3929764637	4524423321	5107211974	5514421948	3828055357	5530914074	1870778632	2808474558	2441768639	3399595468	2933781043	3684269160	4882793926	5314007850	5954887539	6304745227	1979978230	6514913572
370POS		PC(36:5)+Na	PC(36:5)+Na	PC	(36:5)	(36:5)				C44 H78 O8 N1 P1 Na1	802.536	10.3915	0.441927	0.0116983	0.345274	0.0648731	3.33429e+08	2.9826e+08	2.89303e+08	2.9656e+08	2.91751e+08	2.01539e+08	3.26692e+08	266277905	6.88594e+07	4.02202e+08	1.06496e+08	1.24933e+08	1.09011e+08	1.26957e+08	1.24868e+08	9.59566e+07	3.85027e+08	3.52791e+08	390509122	3.1615e+08	2.84569e+08	3.97112e+08
718NEG	Y	Cer(d18:1+hO/26:0)+HCOO	Cer(d44:1+hO)+HCOO	Cer	(d18:1+hO/26:0)	(d18:1+hO)	(26:0)			C45 H88 O6 N1	738.662	18.1178	0.0952736	3.2125e-08	1.86303	0.0439236	1.50528e+08	1.44616e+08	1.42572e+08	135282964	2.05719e+08	2.10959e+08	1.85941e+08	2.16789e+08	2.28283e+08	1.51859e+08	1.01679e+07	1.49142e+07	1.06735e+07	3.11021e+07	1.41904e+07	3.32375e+07	1.394e+08	1.55054e+08	210090699	2.50494e+08	2.08739e+08	176417801
65POS		Cer(d18:2/20:2)+H	Cer(d38:4)+H	Cer	(d18:2/20:2)	(d18:2)	(20:2)			C38 H70 O3 N1	588.535	14.1599	4.61063	6.69497e-05	0.295288	0.0491457	8.90697e+06	9.93355e+06	9.46101e+06	9.85209e+06	3.97705e+06	4.18463e+06	7.16604e+06	3.43904e+06	3.25955e+06	5.07933e+06	1.56325e+07	1.81975e+07	2.26466e+07	1.72115e+07	3.19844e+07	1.93017e+07	4.57546e+06	5.2329e+06	5.74028e+06	4.04561e+06	6.06727e+06	6.24673e+06
366POS		PC(18:3/18:3)+Na	PC(36:6)+Na	PC	(18:3/18:3)	(18:3)	(18:3)			C44 H76 O8 N1 P1 Na1	800.52	9.52413	0.329742	0.00043903	0.675025	0.0436032	4.25822e+08	4.25142e+08	407842185	3.87793e+08	4.80788e+08	3.81207e+08	4.52604e+08	4.25237e+08	184862171	5.77613e+08	105805338	1.35636e+08	1.30842e+08	1.61876e+08	1.63543e+08	1.27415e+08	4.18508e+08	3.8827e+08	4.61465e+08	4.30832e+08	425689633	5.08093e+08
341POS	Y	PC(36:6)+H	PC(36:6)+H	PC	(18:3/18:3)	(18:3)	(18:3)			C44 H77 O8 N1 P1	778.538	9.52413	0.193454	0.00226216	4.01214	0.0175419	10622759776	10389140502	10211360883	10270187443	8688538480	7477407263	16711286208	12349827350	3352219057	16014327082	1303864152	1786575752	2332749208	2442968736	2686279503	1943437820	11497986275	8946992157	14645134526	11506930792	11214408166	14844219528
787NEG		PI(17:0/18:3)-H	PI(35:3)-H	PI	(17:0/18:3)	(17:0)	(18:3)			C44 H78 O13 N0 P1	845.519	10.5965	2.93623	2.89545e-05	0.799522	0.0635355	2.28121e+07	2.25211e+07	2.3833e+07	2.04405e+07	9.97937e+06	1.15767e+07	1.86697e+07	1.38818e+07	7.27652e+06	1.92095e+07	3.21172e+07	3.51134e+07	4.84291e+07	3.1364e+07	4.51178e+07	4.45e+07	1.51811e+07	1.60281e+07	2.34552e+07	1.74302e+07	1.93242e+07	2.34703e+07
367POS		PC(18:3/18:3)+Na	PC(36:6)+Na	PC	(18:3/18:3)	(18:3)	(18:3)			C44 H76 O8 N1 P1 Na1	800.52	9.95008	0.301416	0.00202981	0.186192	0.0999538	3.52799e+07	2.95321e+07	2.83881e+07	2.9862e+07	3.06866e+07	2.4891e+07	4.38951e+07	3.84893e+07	1.36195e+07	4.75918e+07	3.57094e+06	3.61556e+06	1.50324e+07	1.12083e+07	1.48646e+07	1.17421e+07	2.54168e+07	2.18384e+07	3.83747e+07	2.94359e+07	3.47228e+07	4.3652e+07
339POS		PC(36:6)+H	PC(36:6)+H	PC	(18:3/18:3)	(18:3)	(18:3)			C44 H77 O8 N1 P1	778.538	9.95008	0.150085	0.0724705	0.675604	0.0938385	3.24039e+08	2.74938e+08	2.91239e+08	3.37353e+08	2.81319e+08	2.42513e+08	1613352566	4.23425e+08	1.03703e+08	5.36579e+08	3.53725e+07	4.24855e+07	6.85104e+07	5.7743e+07	7.36394e+07	2.02655e+08	3.22523e+08	2.6199e+08	1234112264	3.47942e+08	3.272e+08	5.02443e+08
799NEG		PI(20:0/16:0)-H	PI(36:0)-H	PI	(20:0/16:0)	(20:0)	(16:0)			C45 H86 O13 N0 P1	865.581	13.503	1.09517	0.450935	0.069316	0.104809	3.16251e+06	3.03348e+06	2.80717e+06	2.47608e+06	2.29745e+06	3.17846e+06	2.45346e+06	2.28125e+06	3.02833e+06	2.58258e+06	2.48882e+06	3.86949e+06	2.12163e+06	3.38107e+06	2.3184e+06	3.1478e+06	2.01714e+06	2.94634e+06	1.7383e+06	2.07426e+06	3.87039e+06	2.543e+06
798NEG		PI(18:0/18:1)-H	PI(36:1)-H	PI	(18:0/18:1)	(18:0)	(18:1)			C45 H84 O13 N0 P1	863.566	12.586	1.25661	0.297995	0.234475	0.0675652	2.00417e+07	2.01312e+07	1.84401e+07	1.74895e+07	7.1736e+06	7.97639e+06	1.12024e+07	8.48293e+06	5.62195e+06	1.37566e+07	7.02693e+06	8.26841e+06	1.29307e+07	8.0831e+06	1.39886e+07	1.78281e+07	2.97582e+07	3.58125e+07	3.54896e+07	2.72655e+07	5.37889e+07	4.01986e+07
797NEG		PI(18:1/18:1)-H	PI(36:2)-H	PI	(18:1/18:1)	(18:1)	(18:1)			C45 H82 O13 N0 P1	861.55	11.8015	2.43031	2.92276e-05	0.918632	0.237606	6.25526e+07	6.78563e+07	4.52478e+07	4.14496e+07	2.05266e+07	1.95104e+07	3.27431e+07	1.98033e+07	1.1816e+07	3.36732e+07	4.99458e+07	5.38198e+07	5.4167e+07	5.0087e+07	5.81171e+07	6.94222e+07	5.63368e+07	1.00034e+08	7.72815e+07	3.75527e+07	7.15018e+07	5.88992e+07
363POS		PC(19:0/18:3)+H	PC(37:3)+H	PC	(19:0/18:3)	(19:0)	(18:3)			C45 H85 O8 N1 P1	798.601	12.8599	0.637164	0.14789	0.204956	0.126456	1.45075e+08	1.35592e+08	1.46572e+08	1.09874e+08	1.77521e+08	1.42143e+08	1.19122e+08	5.28411e+07	1.03876e+08	2.89808e+08	6.30879e+07	9.68382e+07	7.61249e+07	1.02956e+08	1.07037e+08	1.18044e+08	1.84019e+08	1.93737e+08	4.98458e+08	1.34436e+08	1.93218e+08	5.23941e+08
796NEG		PI(18:1/18:2)-H	PI(36:3)-H	PI	(18:1/18:2)	(18:1)	(18:2)			C45 H80 O13 N0 P1	859.534	11.1432	0.603704	0.000487381	0.888114	0.0579907	1.61203e+08	1.60047e+08	1.5525e+08	1.41667e+08	1.31691e+08	1.40509e+08	1.68162e+08	1.81279e+08	1.23626e+08	1.82569e+08	7.8987e+07	8.06472e+07	9.22022e+07	9.92773e+07	9.08128e+07	1.18212e+08	1.16612e+08	1.43552e+08	1.44208e+08	1.40222e+08	2.16663e+08	1.71332e+08
795NEG		PI(18:2/18:2)-H	PI(36:4)-H	PI	(18:2/18:2)	(18:2)	(18:2)			C45 H78 O13 N0 P1	857.519	10.132	0.753193	0.0797746	0.388623	0.211991	149543359	1.39585e+08	131162975	8.83223e+07	8.46404e+07	6.28396e+07	4.22311e+07	6.616e+07	4.0128e+07	7.15686e+07	3.27323e+07	4.91241e+07	4.28089e+07	4.51689e+07	5.53255e+07	5.16898e+07	9.52472e+07	1.53738e+08	1.3477e+08	1.98688e+08	2.60802e+08	1.31397e+08
792NEG		PI(18:3/18:2)-H	PI(36:5)-H	PI	(18:3/18:2)	(18:3)	(18:2)			C45 H76 O13 N0 P1	855.503	9.20948	0.73243	0.138292	0.347834	0.0632334	7.71526e+07	7.25522e+07	7.02023e+07	6.6333e+07	4.11031e+07	4.73764e+07	6.06199e+07	3.3172e+07	2.3091e+07	7.14319e+07	2.20699e+07	3.51894e+07	3.37724e+07	3.75591e+07	3.94007e+07	3.4741e+07	7.66209e+07	8.13836e+07	8.87069e+07	7.72848e+07	7.40613e+07	1.07681e+08
790NEG	Y	PI(18:3/18:3)-H	PI(36:6)-H	PI	(18:3/18:3)	(18:3)	(18:3)			C45 H74 O13 N0 P1	853.487	8.29075	0.244528	1.99247e-05	1.05594	0.0616086	8.64456e+07	8.1918e+07	7.67045e+07	7.58286e+07	6.00506e+07	7.25286e+07	9.86906e+07	9.73198e+07	6.22973e+07	1.05435e+08	1.59462e+07	1.69886e+07	2.13739e+07	2.31336e+07	2.30854e+07	2.08367e+07	6.30556e+07	5.88157e+07	9.82354e+07	1.02572e+08	9.64733e+07	9.32229e+07
389POS		PC(38:2)+H	PC(38:2)+H	PC	(38:2)	(38:2)				C46 H89 O8 N1 P1	814.632	13.1681	0.235313	0.0300155	0.230415	0.386856	6.00893e+07	4.99917e+07	3.01246e+07	2.63022e+07	4.49943e+07	1.88274e+07	9.44703e+07	2.74737e+07	1.18575e+07	7.7706e+07	6.97853e+06	1.01894e+07	7.11302e+06	1.49211e+07	4.80899e+06	2.07774e+07	1.10674e+08	9.54059e+07	127487440	9.5986e+07	67688917	1.0774e+08
385POS		PC(18:1/20:2)+H	PC(38:3)+H	PC	(18:1/20:2)	(18:1)	(20:2)			C46 H87 O8 N1 P1	812.616	12.4167	0.205958	0.000745524	0.908528	0.0221228	393286546	3.76335e+08	3.75861e+08	3.86777e+08	4.4115e+08	3.78877e+08	6.676e+08	4.66979e+08	2.13012e+08	7.14583e+08	4.14178e+07	6.26002e+07	6.37987e+07	1.59396e+08	7.96381e+07	1.86763e+08	4.05176e+08	2.56264e+08	490154064	381632473	2.94989e+08	4.7101e+08
690NEG		Cer(d17:1+hO/27:0+O)-H	Cer(d44:1+hO+O)-H	Cer	(d17:1+hO/27:0+O)	(d17:1+hO)	(27:0+O)			C44 H86 O5 N1	708.651	17.5825	0.47404	0.000964294	0.356974	0.188918	2.03258e+07	2.74185e+07	1.81966e+07	2.55085e+07	1.65385e+07	1.84085e+07	8.60093e+06	2.01049e+07	1.71153e+07	1.78829e+07	5.25642e+06	7.23089e+06	5.22201e+06	9.43302e+06	9.94718e+06	9.675e+06	3.62551e+07	4.08488e+07	4.04557e+07	4.46677e+07	3.56017e+07	4.33059e+07
383POS		PC(38:3)+H	PC(38:3)+H	PC	(38:3)	(38:3)				C46 H87 O8 N1 P1	812.616	12.9559	0.252313	0.0112495	0.321858	0.229318	9.50054e+07	9.01254e+07	9.40197e+07	141044759	7.56943e+07	5.562e+07	1.57153e+08	6.63043e+07	2.91158e+07	1.34726e+08	1.00759e+07	1.36108e+07	1.7432e+07	2.56253e+07	1.62339e+07	4.78748e+07	1.42946e+08	1.27471e+08	1.5561e+08	1.08922e+08	1.68198e+08	1.84287e+08
384POS		PC(38:3)+H	PC(38:3)+H	PC	(38:3)	(38:3)				C46 H87 O8 N1 P1	812.616	13.2717	0.113076	0.000138784	0.497665	0.0363709	8.27825e+07	9.00593e+07	8.5198e+07	8.45363e+07	1.07898e+08	8.35018e+07	1.29641e+08	1.17635e+08	5.43264e+07	1.70796e+08	4.77884e+06	9.25256e+06	1.03097e+07	2.09518e+07	1.16196e+07	1.81476e+07	7.35074e+07	7.99989e+07	7.85471e+07	7.77911e+07	8.96443e+07	8.57826e+07
382POS		PC(18:1/20:3)+H	PC(38:4)+H	PC	(18:1/20:3)	(18:1)	(20:3)			C46 H85 O8 N1 P1	810.601	12.2623	0.155162	0.00110348	0.727014	0.0194867	2.98475e+08	2.85527e+08	2.94987e+08	2.96382e+08	2.64828e+08	1.97242e+08	4.07951e+08	302737734	9.76984e+07	4.45158e+08	2.15682e+07	3.48731e+07	4.49221e+07	6.38826e+07	3.93263e+07	6.16256e+07	4.16854e+08	3.06873e+08	439793252	3.46871e+08	3.91917e+08	4.99001e+08
380POS		PC(16:0/22:5)+H	PC(38:5)+H	PC	(16:0/22:5)	(16:0)	(22:5)			C46 H83 O8 N1 P1	808.585	11.4154	0.373932	0.0206391	0.266821	0.0110227	1.47093e+08	1.44128e+08	1.44628e+08	1.47181e+08	9.72819e+07	8.26585e+07	1.99281e+08	108716682	2.66107e+07	1.70557e+08	2.37172e+07	2.96203e+07	4.08427e+07	5.79513e+07	5.14246e+07	5.26273e+07	1.92285e+08	1.74392e+08	201058317	1.4911e+08	1.41745e+08	2.17798e+08
750NEG		PS(36:3)-H	PS(36:3)-H	PS	(36:3)	(36:3)				C42 H75 O10 N1 P1	784.513	13.0987	0.35828	0.000809134	0.331982	0.071883	1.03446e+07	1.00228e+07	9.11006e+06	8.92503e+06	1.16979e+07	8.77531e+06	1.25201e+07	8.89993e+06	5.05005e+06	1.4576e+07	2.81392e+06	3.5975e+06	3.73416e+06	3.653e+06	4.12045e+06	4.12211e+06	1.04436e+07	8.93383e+06	1.4011e+07	1.09344e+07	1.00049e+07	1.33487e+07
747NEG		PS(36:5)-H	PS(36:5)-H	PS	(36:5)	(36:5)				C42 H71 O10 N1 P1	780.482	11.5333	0.438468	4.0232e-06	0.68617	0.0279422	4.05458e+07	4.29273e+07	4.09157e+07	4.05e+07	5.43439e+07	5.61518e+07	4.76832e+07	5.50714e+07	4.08496e+07	5.56675e+07	1.857e+07	2.16517e+07	1.81276e+07	2.94293e+07	1.99131e+07	2.81313e+07	3.73407e+07	3.67686e+07	4.34036e+07	4.45571e+07	3.59246e+07	4.02643e+07
378POS		PC(38:6)+H	PC(38:6)+H	PC	(38:6)	(38:6)				C46 H81 O8 N1 P1	806.569	10.6212	0.164957	0.0111326	0.42151	0.220369	1.77054e+08	1.11394e+08	1.19265e+08	1.28215e+08	8.79742e+07	7.76229e+07	2.59224e+08	1.39786e+08	2.64055e+07	2.09734e+08	1.16492e+07	1.45103e+07	2.63622e+07	3.15913e+07	2.15163e+07	2.64596e+07	163538785	1.03372e+08	2.1221e+08	1.46755e+08	138124745	2.2475e+08
734NEG		Cer(d17:0+pO/28:0)+HCOO	Cer(d45:0+pO)+HCOO	Cer	(d17:0+pO/28:0)	(d17:0+pO)	(28:0)			C46 H92 O6 N1	754.693	19.5264	3.43336	0.00302646	0.401969	0.0607505	8.06342e+06	8.42567e+06	7.94028e+06	7.27277e+06	3.44891e+06	3.26253e+06	3.77697e+06	3.16884e+06	2.17335e+06	3.97143e+06	6.98893e+06	1.00996e+07	6.88406e+06	1.77818e+07	8.75938e+06	1.74736e+07	5.39844e+06	6.17034e+06	7.4004e+06	6.67715e+06	7.78055e+06	7.1752e+06
134POS		Cer(d18:0+pO/22:0)+H	Cer(d40:0+pO)+H	Cer	(d18:0+pO/22:0)	(d18:0+pO)	(22:0)			C40 H82 O4 N1	640.624	15.9994	0.632938	3.87406e-05	0.173868	0.0436913	1.68898e+08	1.72146e+08	1.81213e+08	1.85506e+08	1.75256e+08	1.78501e+08	1.64228e+08	1.78073e+08	2.05985e+08	2.09395e+08	8.71144e+07	1.21036e+08	1.25473e+08	1.28371e+08	1.26605e+08	1.14872e+08	1.12987e+08	1.34653e+08	1.51495e+08	1.74728e+08	1.6977e+08	1.72384e+08
422POS		PC(40:2)+H	PC(40:2)+H	PC	(40:2)	(40:2)				C48 H93 O8 N1 P1	842.663	15.2212	0.587919	0.192153	0.0445792	0.0751755	9.78468e+06	9.12317e+06	1.00028e+07	1.09344e+07	4.89551e+06	3.30632e+06	1.06028e+07	2.96811e+06	1.25083e+06	9.97885e+06	2.1759e+06	2.49887e+06	3.90963e+06	4.15558e+06	3.16009e+06	3.50269e+06	1.67722e+07	22820363	1.5489e+07	1.12123e+07	1.85367e+07	1.88617e+07
418POS		PC(40:3)+H	PC(40:3)+H	PC	(40:3)	(40:3)				C48 H91 O8 N1 P1	840.648	14.3849	0.185832	0.000195525	0.186974	0.052506	1.94326e+07	1.7488e+07	1.91547e+07	1.96954e+07	1.84542e+07	1.35122e+07	2.59075e+07	1.90938e+07	1.04258e+07	2.72996e+07	2.83075e+06	2.91564e+06	3.5349e+06	4.63114e+06	3.34172e+06	4.05949e+06	2.28485e+07	2.51258e+07	2.64205e+07	2.49422e+07	2.75243e+07	2.69853e+07
388POS		PC(40:8p)+H	PC(40:8p)+H	PC	(40:8p)	(40:8p)				C48 H81 O7 N1 P1	814.575	13.7408	0.265577	0.000596187	0.297774	0.058633	5.4316e+07	5.8414e+07	5.50261e+07	6.16131e+07	5.07555e+07	4.87412e+07	9.68195e+07	6.02574e+07	3.77619e+07	8.26981e+07	1.1215e+07	1.42597e+07	1.30844e+07	2.12563e+07	1.84144e+07	2.19016e+07	5.78978e+07	5.17977e+07	6.99618e+07	7.88523e+07	6.66916e+07	7.60958e+07
412POS		PC(40:8p)+Na	PC(40:8p)+Na	PC	(40:8p)	(40:8p)				C48 H80 O7 N1 P1 Na1	836.556	13.7408	0.443459	1.33611e-07	0.0976231	0.0710762	1.4164e+07	1.54649e+07	1.30136e+07	1.45637e+07	1.76385e+07	1.59608e+07	1.82918e+07	1.60187e+07	1.60221e+07	1.84108e+07	6.00561e+06	7.5787e+06	6.48078e+06	9.55878e+06	7.14518e+06	8.6157e+06	1.53215e+07	1.30308e+07	1.47764e+07	1.73174e+07	1.31594e+07	1.52401e+07
16POS		PE(18:3e)+H	PE(18:3e)+H	PE	(18:3e)	(18:3e)				C23 H43 O7 N1 P1	476.277	2.516	0.118168	4.85102e-05	0.420755	0.0728606	5.1136e+07	5.30394e+07	5.58884e+07	4.69052e+07	8.36637e+07	5.15384e+07	8.42328e+07	8.29392e+07	5.11553e+07	116082193	4.17802e+06	4.22055e+06	6.22425e+06	1.4e+07	9.97489e+06	1.68955e+07	2.36546e+07	2.14889e+07	3.73153e+07	2.64352e+07	1.83922e+07	3.83475e+07
778NEG		PS(39:1)-H	PS(39:1)-H	PS	(39:1)	(39:1)				C45 H85 O10 N1 P1	830.592	12.8699	0.287948	0.0104991	0.803235	0.157986	1.24787e+08	9.76904e+07	8.58758e+07	1.05644e+08	5.63641e+07	3.68986e+07	1.00541e+08	4.97296e+07	2.05599e+07	9.33586e+07	1.15389e+07	1.16579e+07	1.39628e+07	3.76258e+07	1.39145e+07	1.42277e+07	1.44597e+08	1.15396e+08	1.56994e+08	1.18386e+08	1.47508e+08	2.04402e+08
731NEG		Cer(d18:1+hO/27:0)+HCOO	Cer(d45:1+hO)+HCOO	Cer	(d18:1+hO/27:0)	(d18:1+hO)	(27:0)			C46 H90 O6 N1	752.677	18.8331	0.376743	0.00460146	0.264215	0.0208722	8.894e+06	9.04706e+06	8.80071e+06	9.22963e+06	5.90737e+06	5.97989e+06	1.00149e+07	5.87174e+06	4.80488e+06	9.74333e+06	1.29954e+06	1.89676e+06	1.05999e+06	5.53426e+06	1.42772e+06	4.7263e+06	9.84432e+06	1.08693e+07	1.94832e+07	2.30237e+07	9.83345e+06	1.1893e+07
775NEG	Y	PS(39:3)-H	PS(39:3)-H	PS	(39:3)	(39:3)				C45 H81 O10 N1 P1	826.56	11.3194	0.332313	0.00549654	1.98284	0.0647834	4.73586e+08	4.63381e+08	4.10197e+08	4.33628e+08	3.4865e+08	2.88542e+08	5.90697e+08	3.75335e+08	1.3214e+08	5.92058e+08	9.55704e+07	1.30891e+08	123212096	1.60864e+08	127954488	1.3494e+08	6.07979e+08	5.15811e+08	6.3782e+08	5.27178e+08	5.23281e+08	7.70423e+08
786NEG		PS(22:0/18:3)-H	PS(40:3)-H	PS	(22:0/18:3)	(22:0)	(18:3)			C46 H83 O10 N1 P1	840.576	13.3446	0.428933	0.00548394	0.336027	0.0540461	1.34324e+07	1.4817e+07	1.33987e+07	1.46355e+07	1.08771e+07	8.61042e+06	2.15492e+07	2.29119e+07	1.39321e+07	1.52793e+07	5.79371e+06	4.99088e+06	1.04807e+07	4.73332e+06	8.52916e+06	5.43169e+06	1.09533e+07	9.1867e+06	1.28509e+07	1.19286e+07	7.24713e+06	1.44375e+07
288POS		PE(34:1)+Na	PE(34:1)+Na	PE	(34:1)	(34:1)				C39 H76 O8 N1 P1 Na1	740.52	11.538	0.566161	0.0732934	0.217602	0.0196014	5.07012e+08	4.87437e+08	4.85726e+08	4.94666e+08	3.32749e+08	2.38542e+08	6.72903e+08	3.58425e+08	1.43103e+08	5.62563e+08	1.41506e+08	1.85464e+08	2.55522e+08	2.47892e+08	2.59663e+08	2.16815e+08	5.87445e+08	5.19079e+08	6.93138e+08	4.98958e+08	4.6164e+08	8.15519e+08
251POS		PE(34:1)+H	PE(34:1)+H	PE	(34:1)	(34:1)				C39 H77 O8 N1 P1	718.538	12.9593	0.739288	0.370811	0.367313	0.311649	1158949211	6.35588e+08	1115515011	6.74871e+08	603827104	4.61951e+08	8.79941e+08	5.71557e+08	3.317e+08	884130993	1.85345e+08	2.13851e+08	8.01919e+08	2.39249e+08	1026835799	2.92641e+08	7.71265e+08	8.65905e+08	9.37196e+08	8.75805e+08	1339643006	1621932043
405POS		AGlcSiE(16:1)+NH4	AGlcSiE(16:1)+NH4	AGlcSiE	(16:1)	(16:1)				C51 H92 O7 N1	830.687	17.3001	0.241443	1.89361e-08	0.568632	0.0880943	2.51481e+08	2.09349e+08	210061746	2.234e+08	1.69325e+08	1.8722e+08	1.95057e+08	1.8746e+08	1.99542e+08	1.95294e+08	2.40468e+07	3.41514e+07	3.33025e+07	6.01592e+07	4.6988e+07	7.5124e+07	2.2961e+08	3.02552e+08	228805694	2.02506e+08	3.57673e+08	270264096
735NEG		SQDG(26:0)+HCOO	SQDG(26:0)+HCOO	SQDG	(26:0)	(26:0)				C36 H67 O14 S1	755.426	11.7967	2.84506	0.000311698	0.894442	0.219938	2.1854e+07	2.99958e+07	2.19453e+07	1.7994e+07	2.19098e+07	2.99896e+07	1.9227e+07	1.40874e+07	1.74964e+07	1.66925e+07	6.05103e+07	6.69009e+07	6.41288e+07	2.47796e+07	6.11564e+07	6.22315e+07	4.59199e+07	2.30019e+07	4.46419e+07	5.42837e+07	2.35027e+07	2.20501e+07
732NEG		SQDG(26:1)+HCOO	SQDG(26:1)+HCOO	SQDG	(26:1)	(26:1)				C36 H65 O14 S1	753.41	10.972	2.22302	0.0321804	0.73557	0.341761	2.55856e+07	2.29844e+07	1.07157e+07	1.76269e+07	2.77236e+07	2.92632e+07	1.47103e+07	3.00955e+07	2.89916e+07	2.88827e+07	5.98935e+07	6.70749e+07	3.91041e+07	110281365	6.27321e+07	1.58572e+07	1.28144e+07	2.63357e+07	1.93684e+07	5.54243e+07	1.81481e+07	2.62706e+07
282POS		PE(34:2)+Na	PE(34:2)+Na	PE	(34:2)	(34:2)				C39 H74 O8 N1 P1 Na1	738.504	12.2439	0.933106	0.73316	0.293127	0.0104703	5.79009e+07	5.67713e+07	5.70128e+07	5.65327e+07	5.06879e+07	3.33677e+07	7.67471e+07	3.66098e+07	2.22532e+07	6.83603e+07	3.48165e+07	4.48369e+07	4.17611e+07	5.6025e+07	4.20953e+07	4.92238e+07	6.83314e+07	6.92185e+07	6.81586e+07	5.27717e+07	4.51043e+07	7.38083e+07
248POS		PE(34:2)+H	PE(34:2)+H	PE	(34:2)	(34:2)				C39 H75 O8 N1 P1	716.522	12.2439	0.838895	0.477033	1.57487	0.0537448	2699160160	2561043909	2865148901	2564593027	1802061869	1307362654	3686631183	1659238182	1035000403	2869261411	1022440624	1515654021	1633141018	1968120006	2099162080	2129853373	2984778951	2756682150	3539249015	2605122429	2492151793	3753064295
281POS		PE(16:0/18:3)+Na	PE(34:3)+Na	PE	(16:0/18:3)	(16:0)	(18:3)			C39 H72 O8 N1 P1 Na1	736.489	9.28036	0.569897	0.0656411	0.223867	0.187216	9.0607e+07	7.90999e+07	6.22626e+07	6.25526e+07	2.98278e+07	6.62201e+07	9.50129e+07	1.11778e+08	6.56116e+07	4.64372e+07	1.88557e+07	2.84342e+07	6.24294e+07	3.25967e+07	6.1322e+07	3.28053e+07	5.64543e+07	4.26673e+07	6.41024e+07	7.59989e+07	6.77472e+07	5.18871e+07
279POS		PE(34:3)+Na	PE(34:3)+Na	PE	(34:3)	(34:3)				C39 H72 O8 N1 P1 Na1	736.489	11.5045	0.463222	2.51038e-05	0.230264	0.0512604	1.00825e+08	110556764	1.04856e+08	9.83996e+07	1.31369e+08	1.09066e+08	1.29489e+08	1.3199e+08	8.3392e+07	1.37535e+08	4.55664e+07	5.33315e+07	5.82449e+07	6.28818e+07	5.32978e+07	6.15136e+07	9.63944e+07	8.48153e+07	9.67555e+07	1.05925e+08	9.45101e+07	1.00634e+08
244POS	Y	PE(34:3)+H	PE(34:3)+H	PE	(34:3)	(34:3)				C39 H73 O8 N1 P1	714.507	11.5045	0.37472	0.00188683	2.05325	0.0292536	4538370855	4282873927	4257980702	4334345452	4433262158	3601461803	6594579050	5161869634	2400862570	6884725913	1151200001	1573132237	1974823619	2126738378	1906139594	2163596908	3704329539	3167189024	4808161791	4521286024	3406094760	5151552948
147POS		Cer(d18:0+pO/22:0+O)+H	Cer(d40:0+pO+O)+H	Cer	(d18:0+pO/22:0+O)	(d18:0+pO)	(22:0+O)			C40 H82 O5 N1	656.619	15.5128	0.791142	0.0197357	0.135575	0.0249733	5.19737e+07	5.03538e+07	5.28659e+07	5.02296e+07	2.61283e+07	3.13993e+07	3.27143e+07	2.56536e+07	3.38545e+07	3.43143e+07	1.95565e+07	2.25036e+07	2.29226e+07	2.37795e+07	3.19234e+07	2.49353e+07	4.95814e+07	6.12835e+07	5.941e+07	6.34445e+07	7.94825e+07	7.11199e+07
751NEG		SQDG(32:0)-H	SQDG(32:0)-H	SQDG	(32:0)	(32:0)				C41 H77 O12 S1	793.514	11.298	0.855347	0.583542	0.719092	0.0447841	153521537	1.54541e+08	1.45203e+08	1.40747e+08	9.73803e+07	7.64495e+07	1.1998e+08	6.63989e+07	3.12618e+07	1.85734e+08	5.65785e+07	8.63463e+07	5.04983e+07	1.12013e+08	6.99354e+07	1.18338e+08	1.66634e+08	1.7631e+08	2.81101e+08	2.037e+08	1.55635e+08	1.95604e+08
270POS		PE(35:3)+H	PE(35:3)+H	PE	(35:3)	(35:3)				C40 H75 O8 N1 P1	728.522	10.933	0.53763	0.00105065	0.376907	0.0364077	561902798	5.85408e+08	5.36454e+08	5.53498e+08	3.04043e+08	283299981	4.70522e+08	4.36966e+08	5.25321e+08	508666280	1.98882e+08	2.35138e+08	2.30941e+08	2.2489e+08	2.36232e+08	233483579	8.19275e+08	6.45143e+08	6.71876e+08	7.56932e+08	6.51482e+08	6.62472e+08
766NEG		SQDG(34:2)-H	SQDG(34:2)-H	SQDG	(34:2)	(34:2)				C43 H77 O12 S1	817.514	10.5794	0.933467	0.841963	0.231115	0.0752163	2.07936e+07	1.96877e+07	1.77905e+07	1.79842e+07	9.56625e+06	6.54648e+06	1.77289e+07	5.94414e+06	993370	2.22132e+07	6.87926e+06	1.16693e+07	7.78806e+06	8.87644e+06	1.37417e+07	9.84654e+06	2.87487e+07	2.49363e+07	4.51781e+07	2.9819e+07	1.76759e+07	3.46653e+07
765NEG		SQDG(34:3)-H	SQDG(34:3)-H	SQDG	(34:3)	(34:3)				C43 H75 O12 S1	815.498	9.82875	0.485726	0.0495276	0.643926	0.0381006	6.77582e+07	7.15877e+07	6.87788e+07	6.52952e+07	5.44073e+07	4.81468e+07	6.02703e+07	3.55175e+07	1.83028e+07	1.07632e+08	2.01734e+07	2.76077e+07	2.2902e+07	2.88674e+07	3.08747e+07	2.70843e+07	6.75646e+07	6.3986e+07	1.33893e+08	1.33435e+08	6.03345e+07	1.00452e+08
331POS		PE(36:0)+Na	PE(36:0)+Na	PE	(36:0)	(36:0)				C41 H82 O8 N1 P1 Na1	770.567	12.804	0.452934	0.000587117	0.213863	0.176725	5.78143e+07	7.82263e+07	5.67197e+07	7.76581e+07	6.75267e+07	1.10769e+08	6.66008e+07	7.85447e+07	8.44906e+07	6.00495e+07	2.54651e+07	3.7754e+07	2.63915e+07	5.41827e+07	3.1048e+07	3.71233e+07	3.47204e+07	4.38666e+07	4.66364e+07	6.99039e+07	6.81003e+07	6.09e+07
744NEG		Cer(d18:0+pO/28:0)+HCOO	Cer(d46:0+pO)+HCOO	Cer	(d18:0+pO/28:0)	(d18:0+pO)	(28:0)			C47 H94 O6 N1	768.709	20.2137	0.390746	6.25472e-07	0.40129	0.0680121	2.03736e+07	1.93752e+07	1.89662e+07	1.72739e+07	1.52081e+07	1.50151e+07	1.60168e+07	1.53853e+07	1.29508e+07	1.73123e+07	4.58353e+06	6.30844e+06	3.94037e+06	7.55764e+06	5.96735e+06	7.54773e+06	1.73449e+07	2.11265e+07	2.2999e+07	2.2591e+07	3.2923e+07	2.72779e+07
117POS		Cer(d18:1/22:0)+H	Cer(d40:1)+H	Cer	(d18:1/22:0)	(d18:1)	(22:0)			C40 H80 O3 N1	622.613	16.7976	5.32664	0.000309212	0.26555	0.0590362	8.34808e+06	8.65081e+06	7.95806e+06	7.54515e+06	2.79168e+06	3.27551e+06	4.30488e+06	3.03453e+06	3.44843e+06	2.71144e+06	1.28077e+07	2.11906e+07	2.09389e+07	1.09785e+07	2.65405e+07	1.17674e+07	3.12259e+06	3.78564e+06	4.38579e+06	4.71467e+06	3.24246e+06	3.54805e+06
785NEG		SQDG(36:5)-H	SQDG(36:5)-H	SQDG	(36:5)	(36:5)				C45 H75 O12 S1	839.498	9.01807	0.447388	0.0681232	0.154779	0.0580898	5.52635e+06	5.05274e+06	5.49173e+06	4.92562e+06	3.10885e+06	2.48419e+06	3.50077e+06	1.70288e+06	733834	6.42178e+06	1.22807e+06	1.52567e+06	1.03058e+06	1.15599e+06	1.93526e+06	1.15609e+06	5.53473e+06	6.74383e+06	1.04465e+07	9.75324e+06	4.91462e+06	7.41758e+06
322POS		PE(36:3)+Na	PE(36:3)+Na	PE	(36:3)	(36:3)				C41 H76 O8 N1 P1 Na1	764.52	10.9335	0.236128	5.46838e-05	0.494115	0.0437518	1.05446e+08	116033354	1.15664e+08	1.13276e+08	1.37927e+08	1.22195e+08	1.71384e+08	1.68509e+08	8.60393e+07	1.94974e+08	2.49285e+07	2.44293e+07	3.00042e+07	5.33301e+07	3.1092e+07	4.42515e+07	8.1568e+07	7.12063e+07	1.06586e+08	1.05099e+08	8.60097e+07	1.19e+08
783NEG		SQDG(36:6)-H	SQDG(36:6)-H	SQDG	(36:6)	(36:6)				C45 H73 O12 S1	837.483	8.14168	0.342898	0.00401311	0.251189	0.0617549	8.23807e+06	7.66608e+06	7.86311e+06	7.09597e+06	7.09624e+06	6.60039e+06	4.37959e+06	3.8457e+06	3.03154e+06	9.65718e+06	1.66053e+06	2.26504e+06	1.90512e+06	2.29086e+06	2.22057e+06	1.52579e+06	4.70881e+06	5.16205e+06	1.27131e+07	1.45984e+07	4.69815e+06	8.15264e+06
705NEG		phSM(d30:2+pO)+HCOO	phSM(d30:2+pO)+HCOO	phSM	(d30:2+pO)	(d30:2+pO)				C36 H70 O10 N2 P1	721.477	10.376	1.04386	0.885189	0.24425	0.0980419	1.23547e+07	1.14298e+07	1.41319e+07	1.16975e+07	5.19608e+06	1.60168e+07	1.68096e+07	1.44178e+07	1.49239e+07	6.84409e+06	1.06168e+07	3.92422e+06	2.54269e+07	1.689e+07	8.79378e+06	1.18115e+07	8.61967e+06	3.90688e+06	1.07359e+07	8.87373e+06	1.34012e+07	1.12647e+07
719NEG		Cer(d17:0+pO/29:0+O)-H	Cer(d46:0+pO+O)-H	Cer	(d17:0+pO/29:0+O)	(d17:0+pO)	(29:0+O)			C46 H92 O5 N1	738.698	19.6669	1.10398	0.411863	0.035368	0.037558	1.17382e+06	1.21812e+06	1.12465e+06	1.12995e+06	498304	615778	579318	393827	693666	511596	515648	580020	496467	616668	845293	580756	1.3208e+06	2.09677e+06	1.67991e+06	1.45757e+06	2.57614e+06	1.91075e+06
133POS		Cer(d18:1/22:0+O)+H	Cer(d40:1+O)+H	Cer	(d18:1/22:0+O)	(d18:1)	(22:0+O)			C40 H80 O4 N1	638.608	13.1937	0.378733	0.00158357	0.176782	0.0541572	3.80686e+07	3.37499e+07	3.51204e+07	3.71412e+07	2.86526e+07	3.46424e+07	6.20196e+07	4.0342e+07	2.46774e+07	4.75451e+07	8.39796e+06	1.6336e+07	17477809	1.53957e+07	1.66281e+07	1.5857e+07	2.9371e+07	2.81033e+07	4.3872e+07	4.42424e+07	3.99288e+07	4.05461e+07
319POS		PE(36:4)+Na	PE(36:4)+Na	PE	(18:1/18:3)	(18:1)	(18:3)			C41 H74 O8 N1 P1 Na1	762.504	11.5484	0.63833	0.115056	0.0622856	0.07678	1.17299e+07	9.88451e+06	1.16397e+07	1.12737e+07	1.04646e+07	7.96015e+06	1.42135e+07	1.02467e+07	865437	1.34339e+07	6.79077e+06	5.9953e+06	6.7934e+06	5.1126e+06	6.78036e+06	5.03001e+06	1.5693e+07	1.41856e+07	1.43872e+07	1.15299e+07	12846604	1.78371e+07
317POS		PE(18:3/18:2)+Na	PE(36:5)+Na	PE	(18:3/18:2)	(18:3)	(18:2)			C41 H72 O8 N1 P1 Na1	760.489	8.31101	1.63251	0.0449727	0.0802268	0.193018	1.74787e+06	2.45589e+06	1.94018e+06	2.65039e+06	676380	837610	2.3848e+06	1.09345e+06	386193	1.8883e+06	2.03069e+06	1.96432e+06	2.27715e+06	1.89546e+06	2.21268e+06	1.48272e+06	2.87799e+06	2.36803e+06	2.97935e+06	1.96822e+06	2.23524e+06	2.6616e+06
316POS		PE(36:5)+Na	PE(36:5)+Na	PE	(18:3/18:2)	(18:3)	(18:2)			C41 H72 O8 N1 P1 Na1	760.489	10.7108	0.57108	0.0430963	0.080611	0.0410919	2.34243e+07	2.25751e+07	2.49253e+07	2.36668e+07	2.07702e+07	1.38642e+07	2.57886e+07	1.96973e+07	6.08527e+06	3.12364e+07	9.63257e+06	1.14505e+07	1.1415e+07	1.21804e+07	1.0868e+07	1.15223e+07	2.70028e+07	2.7328e+07	3.40943e+07	2.53589e+07	1.66164e+07	3.3604e+07
312POS		PE(18:3/18:3)+Na	PE(36:6)+Na	PE	(18:3/18:3)	(18:3)	(18:3)			C41 H70 O8 N1 P1 Na1	758.473	7.37845	1.22834	0.150873	0.0881974	0.0610432	3.82478e+06	4.08939e+06	3.62373e+06	3.58592e+06	2.31362e+06	2.923e+06	2.88991e+06	3.22959e+06	2.5743e+06	2.86055e+06	2.99703e+06	3.57741e+06	4.55621e+06	3.01131e+06	4.43318e+06	2.04986e+06	2.68143e+06	2.93612e+06	4.15381e+06	3.82647e+06	4.8664e+06	4.92257e+06
132POS		Cer(d18:1+hO/22:0)+H	Cer(d40:1+hO)+H	Cer	(d18:1+hO/22:0)	(d18:1+hO)	(22:0)			C40 H80 O4 N1	638.608	15.3739	0.196821	3.57404e-08	0.542971	0.143108	1.33031e+08	1.28761e+08	1.73698e+08	138403315	1.20198e+08	1.5326e+08	1.60832e+08	1.72057e+08	138763879	1.50668e+08	1.88098e+07	2.86355e+07	2.76983e+07	4.27505e+07	2.7521e+07	3.08926e+07	1.37323e+08	1.42939e+08	1.789e+08	2.49073e+08	1.63862e+08	2.21779e+08
280POS		PE(18:3/18:3)+H	PE(36:6)+H	PE	(18:3/18:3)	(18:3)	(18:3)			C41 H71 O8 N1 P1	736.491	9.85068	0.270465	0.00117174	0.823199	0.062216	6.48533e+08	6.31487e+08	6.16027e+08	7.08566e+08	7.1449e+08	5.80336e+08	5.72804e+08	4.04817e+08	1.602e+08	6.63056e+08	9.02146e+07	1.23643e+08	155131105	1.69469e+08	1.45389e+08	1.53433e+08	551540419	4.48692e+08	4.02231e+08	7.29012e+08	6.37923e+08	5.7565e+08
313POS		PE(36:6)+Na	PE(36:6)+Na	PE	(18:3/18:3)	(18:3)	(18:3)			C41 H70 O8 N1 P1 Na1	758.473	9.85068	0.213398	0.000180902	0.28505	0.0201237	4.13938e+07	4.23533e+07	4.038e+07	4.09721e+07	4.58169e+07	3.59629e+07	5.76822e+07	5.41596e+07	2.45926e+07	6.88514e+07	7.75245e+06	9.42527e+06	1.05809e+07	1.27954e+07	1.00705e+07	1.06348e+07	3.94231e+07	3.04715e+07	4.88059e+07	4.25097e+07	4.05138e+07	5.3852e+07
324POS		PE(38:5)+H	PE(38:5)+H	PE	(38:5)	(38:5)				C43 H77 O8 N1 P1	766.538	9.254	2.97685	0.0545016	0.292621	0.294966	1.825e+07	2.16138e+07	2.39898e+07	1.12579e+07	1.53338e+07	3.67509e+06	7.92795e+06	2.23522e+07	1.17395e+07	1.37539e+07	5.39818e+06	1.86294e+07	3.74239e+07	4.95304e+07	2.90348e+07	8.25993e+07	2.78316e+07	1.17062e+07	2.63753e+07	2.4019e+07	2.0079e+07	14394943
323POS		PE(38:5)+H	PE(38:5)+H	PE	(38:5)	(38:5)				C43 H77 O8 N1 P1	766.538	11.7015	0.700206	0.229153	0.128288	0.0376423	4.60352e+07	4.54252e+07	4.64586e+07	4.26815e+07	2.74073e+07	2.48145e+07	5.91781e+07	2.87205e+07	1.09419e+07	4.77316e+07	1.11543e+07	1.82985e+07	2.30792e+07	2.78324e+07	2.54845e+07	3.33478e+07	4.404e+07	4.51565e+07	6.54068e+07	4.7512e+07	3.27119e+07	5.92455e+07
740NEG		Cer(d18:1+hO/28:0)+HCOO	Cer(d46:1+hO)+HCOO	Cer	(d18:1+hO/28:0)	(d18:1+hO)	(28:0)			C47 H92 O6 N1	766.693	19.5354	0.0659516	2.60399e-08	0.755948	0.146504	3.43394e+07	3.05315e+07	4.22671e+07	4.03015e+07	2.85987e+07	2.94931e+07	3.37855e+07	3.51788e+07	2.48052e+07	3.68299e+07	1.58337e+06	1.6624e+06	1.04139e+06	2.99627e+06	1.88884e+06	3.27221e+06	3.07575e+07	3.1219e+07	4.9492e+07	6.22912e+07	3.03665e+07	5.40371e+07
349POS	Y	PE(39:3)+H	PE(39:3)+H	PE	(39:3)	(39:3)				C44 H83 O8 N1 P1	784.585	12.048	0.453673	0.0238678	1.00844	0.0506262	2473533046	2273069577	2214510800	2248640797	1955542019	1350361982	3064816463	2100872552	7.38688e+08	3450466977	5.25637e+08	7.19708e+08	9.3152e+08	1211754530	1042906965	1312309287	2543332530	1922345889	2659130965	2237127633	2756160562	3776930355
362POS		PE(40:3)+H	PE(40:3)+H	PE	(40:3)	(40:3)				C45 H85 O8 N1 P1	798.601	14.745	0.418188	1.11904e-05	0.154021	0.131001	3.54607e+07	3.49949e+07	4.57547e+07	3.72086e+07	3.28956e+07	2.65766e+07	3.79329e+07	3.25077e+07	28070784	3.95931e+07	9.45595e+06	1.29533e+07	1.71936e+07	1.54184e+07	1.49785e+07	1.26245e+07	2.72972e+07	2.87525e+07	38722030	3.82442e+07	3.15927e+07	4.2627e+07
400POS		PE(42:3)+H	PE(42:3)+H	PE	(42:3)	(42:3)				C47 H89 O8 N1 P1	826.632	15.9747	0.885697	0.398441	0.0928488	0.0646136	9.84722e+06	8.79181e+06	1.02391e+07	9.43212e+06	4.90806e+06	4.70623e+06	7.31266e+06	8.05954e+06	4.48873e+06	7.90494e+06	3.81458e+06	5.02995e+06	6.71378e+06	6.04607e+06	5.46116e+06	6.04196e+06	9.62878e+06	1.10312e+07	1.36428e+07	1.02146e+07	1.20557e+07	1.41492e+07
443POS		PE(44:3)+H	PE(44:3)+H	PE	(44:3)	(44:3)				C49 H93 O8 N1 P1	854.663	17.264	0.555201	0.0942316	0.0331791	0.0861056	9.5428e+06	9.64871e+06	1.02928e+07	1.14616e+07	3.99371e+06	3.0047e+06	5.81142e+06	6.46362e+06	1.0941e+07	1.21717e+07	1.97254e+06	3.92134e+06	2.30461e+06	6.63909e+06	3.01621e+06	5.67902e+06	1.24475e+07	1.47638e+07	2.08281e+07	1.66196e+07	1.6172e+07	1.89753e+07
144POS		Cer(d18:1+hO/22:0+O)+H	Cer(d40:1+hO+O)+H	Cer	(d18:1+hO/22:0+O)	(d18:1+hO)	(22:0+O)			C40 H80 O5 N1	654.603	13.929	0.630033	0.00158992	0.231373	0.0283051	5.28814e+08	5.18264e+08	5.3077e+08	5.5405e+08	3.28199e+08	3.41957e+08	492564482	4.18614e+08	3.35723e+08	4.44195e+08	166260165	2.27697e+08	2.44939e+08	2.99492e+08	266518635	2.82762e+08	5.08259e+08	5.31909e+08	6.42511e+08	6.55336e+08	6.35771e+08	642229514
715NEG		Cer(d17:1+hO/29:0+O)-H	Cer(d46:1+hO+O)-H	Cer	(d17:1+hO/29:0+O)	(d17:1+hO)	(29:0+O)			C46 H90 O5 N1	736.682	18.9027	0.32192	4.96329e-05	0.180858	0.0449924	4.27684e+06	4.64056e+06	4.39826e+06	4.18639e+06	2.21075e+06	2.67538e+06	3.26124e+06	3.40888e+06	3.31568e+06	1.79634e+06	705752	779315	810883	993856	1.08324e+06	992813	5.52557e+06	3.49613e+06	7.97975e+06	8.13432e+06	8.4059e+06	8.09343e+06
145POS		Cer(d18:1+hO/22:0+O)+H	Cer(d40:1+hO+O)+H	Cer	(d18:1+hO/22:0+O)	(d18:1+hO)	(22:0+O)			C40 H80 O5 N1	654.603	14.8781	0.25466	2.00793e-05	0.396781	0.0595476	1.3286e+08	1.26018e+08	1.31245e+08	1.4486e+08	7.75651e+07	7.96669e+07	1.18851e+08	1.00697e+08	8.01424e+07	1.31975e+08	1.66427e+07	2.05209e+07	2.455e+07	2.77177e+07	3.29731e+07	2.75643e+07	1.6873e+08	158501723	1.84587e+08	1.97028e+08	1.9985e+08	212136352
290POS		PG(16:0/16:0)+NH4	PG(32:0)+NH4	PG	(16:0/16:0)	(16:0)	(16:0)			C38 H79 O10 N1 P1	740.544	11.7493	0.422009	0.0113188	0.247097	0.0394589	1.76403e+08	1.72044e+08	1.6886e+08	1.60577e+08	1.15597e+08	9.17219e+07	2.39537e+08	150736306	7.44638e+07	2.1015e+08	4.07439e+07	6.46501e+07	6.32244e+07	7.83883e+07	6.25809e+07	6.27111e+07	1.9863e+08	1.62241e+08	2.06495e+08	1.71155e+08	1.90821e+08	2.44354e+08
259POS		PG(16:0/16:0)+H	PG(32:0)+H	PG	(16:0/16:0)	(16:0)	(16:0)			C38 H76 O10 N0 P1	723.517	11.7493	0.621656	0.289296	0.0846255	0.133925	5.34336e+07	4.80406e+07	3.88778e+07	5.12861e+07	3.71137e+07	2.83486e+07	7.76042e+07	4.77205e+07	2.44207e+07	6.91997e+07	1.24537e+07	1.53437e+07	1.8058e+07	1.81136e+07	1.69167e+07	9.59179e+07	6.39423e+07	5.36761e+07	6.87579e+07	5.52113e+07	6.23279e+07	7.87347e+07
304POS		PG(32:0)+Na	PG(32:0)+Na	PG	(16:0/16:0)	(16:0)	(16:0)			C38 H75 O10 N0 P1 Na1	745.499	11.7493	0.630396	0.103189	0.104821	0.0366942	5.77244e+07	6.25097e+07	5.96711e+07	5.80658e+07	3.60644e+07	2.37984e+07	7.77018e+07	4.7803e+07	2.15607e+07	6.19748e+07	2.03367e+07	3.02139e+07	2.87842e+07	3.49996e+07	2.64087e+07	2.87722e+07	7.32347e+07	5.72263e+07	7.50737e+07	5.70843e+07	6.53537e+07	8.12552e+07
329POS		PG(34:0)+NH4	PG(34:0)+NH4	PG	(34:0)	(34:0)				C40 H83 O10 N1 P1	768.575	12.7635	0.421618	0.000111141	0.109814	0.113125	1.76788e+07	1.41156e+07	1.63955e+07	1.41294e+07	1.99322e+07	1.95307e+07	1.56149e+07	1.6942e+07	1.90936e+07	2.25422e+07	5.16639e+06	7.06968e+06	4.56612e+06	1.33147e+07	6.08328e+06	1.17191e+07	1.086e+07	9.09569e+06	6.40321e+06	1.15165e+07	1.62712e+07	1.41734e+07
325POS		PG(16:0/18:1)+NH4	PG(34:1)+NH4	PG	(16:0/18:1)	(16:0)	(18:1)			C40 H81 O10 N1 P1	766.559	11.8377	0.108781	0.000888726	0.219164	0.0542604	2.89355e+07	2.58129e+07	2.62904e+07	2.81202e+07	1.85728e+07	1.44697e+07	3.83225e+07	2.46867e+07	1.18881e+07	3.66075e+07	1.61888e+06	3.28638e+06	2.57983e+06	2.88775e+06	3.84112e+06	1.5101e+06	3.47039e+07	3.15611e+07	3.0551e+07	2.96826e+07	4.57358e+07	5.08673e+07
327POS		PG(34:3)+Na	PG(34:3)+Na	PG	(16:0/18:3)	(16:0)	(18:3)			C40 H73 O10 N0 P1 Na1	767.483	10.2646	0.160688	0.00342069	0.15828	0.0124657	1.82537e+07	1.84663e+07	1.86719e+07	1.87756e+07	1.23755e+07	9.72796e+06	2.90509e+07	1.69277e+07	5.75723e+06	2.2572e+07	2.15556e+06	2.36926e+06	2.87644e+06	3.51522e+06	1.16933e+06	3.40634e+06	2.11854e+07	1.78904e+07	2.80516e+07	1.9014e+07	2.36389e+07	3.25691e+07
320POS		PG(34:3)+NH4	PG(34:3)+NH4	PG	(16:0/18:3)	(16:0)	(18:3)			C40 H77 O10 N1 P1	762.528	10.2646	0.202135	0.00115565	0.300083	0.021158	5.94696e+07	61413321	5.96512e+07	5.83578e+07	4.77041e+07	3.77002e+07	8.4306e+07	5.90529e+07	2.43893e+07	8.28071e+07	7.52078e+06	1.086e+07	1.10132e+07	1.52754e+07	1.03038e+07	1.29359e+07	7.51351e+07	5.61863e+07	8.06394e+07	6.50111e+07	6.86847e+07	8.41691e+07
348POS		PG(18:3/18:3)+NH4	PG(36:6)+NH4	PG	(18:3/18:3)	(18:3)	(18:3)			C42 H75 O10 N1 P1	784.512	8.60975	0.181735	2.35133e-08	0.097188	0.07925	4.28742e+06	4.2385e+06	4.16357e+06	3.59274e+06	4.13536e+06	3.98833e+06	4.88552e+06	4.56436e+06	4.89643e+06	5.37968e+06	331579	759776	873229	1.1527e+06	1.05681e+06	887167	2.77473e+06	2.11067e+06	3.62678e+06	4.40607e+06	3.12447e+06	4.02733e+06
536POS		PG(44:0)+NH4	PG(44:0)+NH4	PG	(44:0)	(44:0)				C50 H103 O10 N1 P1	908.731	16.062	0.108611	4.17276e-05	0.747769	0.0165144	2.20792e+08	226967079	226845150	2.29612e+08	3.30794e+08	2.45689e+08	2.05518e+08	2.26814e+08	1.42687e+08	3.52489e+08	2.73239e+07	2.59481e+07	3.24421e+07	1.72538e+07	4.00554e+07	2.0327e+07	1.69951e+08	2.35526e+08	2.73111e+08	4.10939e+08	1.89951e+08	2.67613e+08
514POS		PG(44:0)+H	PG(44:0)+H	PG	(44:0)	(44:0)				C50 H100 O10 N0 P1	891.705	18.157	0.420267	0.00684756	0.0900343	0.0352938	1.65507e+07	1.55234e+07	1.59323e+07	1.52717e+07	2.45871e+07	1.66046e+07	9.30461e+06	1.2367e+07	1.13796e+07	2.02702e+07	5.85633e+06	4.58429e+06	5.33094e+06	3.81956e+06	1.20605e+07	8.06914e+06	1.36576e+07	1.99931e+07	1.79631e+07	2.162e+07	1.30705e+07	1.62504e+07
512POS		PG(44:1)+H	PG(44:1)+H	PG	(44:1)	(44:1)				C50 H98 O10 N0 P1	889.689	17.0116	0.284951	1.29264e-05	0.452178	0.297574	1.73989e+08	1.64081e+08	8.19898e+07	1.70246e+08	180221245	1.81169e+08	1.0593e+08	1.68914e+08	1.43831e+08	1.44403e+08	3.47514e+07	3.36094e+07	3.50993e+07	3.67131e+07	8.0481e+07	4.27739e+07	1.01598e+08	1.41246e+08	1.23731e+08	1.76207e+08	1.312e+08	1.32016e+08
546POS		PG(46:2)+H	PG(46:2)+H	PG	(46:2)	(46:2)				C52 H100 O10 N0 P1	915.705	17.0992	0.122337	1.43811e-06	0.410453	0.155746	1.10757e+08	8.39252e+07	8.24521e+07	8.21027e+07	9.61117e+07	7.90339e+07	5.7088e+07	7.87297e+07	6.83174e+07	9.86568e+07	1.76966e+07	6.52587e+06	1.07711e+07	3.85905e+06	1.50229e+07	4.59379e+06	1.0328e+08	1.51127e+08	1.2943e+08	110203921	1.33973e+08	100305606
681NEG		CerG1(d34:2)-H	CerG1(d34:2)-H	CerG1	(d34:2)	(d34:2)				C40 H74 O8 N1	696.542	13.5419	0.280895	9.4822e-07	0.446834	0.0561478	1.53027e+07	1.73485e+07	1.62016e+07	1.55987e+07	1.34031e+07	1.20309e+07	1.6556e+07	1.6653e+07	1.52375e+07	1.8698e+07	2.69935e+06	4.62851e+06	4.31825e+06	4.44187e+06	5.35851e+06	4.55838e+06	1.71664e+07	1.95526e+07	1.89521e+07	1.4986e+07	3.36733e+07	2.37817e+07
115POS		Cer(d18:2/22:0)+H	Cer(d40:2)+H	Cer	(d18:2/22:0)	(d18:2)	(22:0)			C40 H78 O3 N1	620.598	16.086	3.04191	0.000549677	0.132613	0.0706203	2.52906e+06	2.50289e+06	2.70575e+06	2.90918e+06	1.66409e+06	1.43885e+06	1.94547e+06	1.17704e+06	1.05628e+06	1.97902e+06	3.68323e+06	4.864e+06	6.1049e+06	3.79565e+06	6.77704e+06	2.94553e+06	1.76269e+06	1.68497e+06	2.59325e+06	2.4925e+06	1.36199e+06	2.16832e+06
544POS		PG(46:3)+H	PG(46:3)+H	PG	(46:3)	(46:3)				C52 H98 O10 N0 P1	913.689	16.0578	0.131698	3.85029e-05	0.462041	0.132744	8.49361e+07	7.33843e+07	9.75088e+07	7.55089e+07	1.5087e+08	9.52982e+07	7.98618e+07	1.01275e+08	6.48279e+07	1.25823e+08	1.3768e+07	1.35909e+07	1.53825e+07	9.16919e+06	1.94951e+07	9.97808e+06	6.52253e+07	8.00952e+07	9.08943e+07	1.1841e+08	6.39414e+07	8.75298e+07
542POS		PG(46:4)+H	PG(46:4)+H	PG	(46:4)	(46:4)				C52 H96 O10 N0 P1	911.674	15.1833	0.0687598	5.02918e-07	0.855924	0.0296316	1.8929e+08	1.80749e+08	177870844	1.87605e+08	3.33599e+08	2.69801e+08	2.24965e+08	2.90217e+08	2.38449e+08	3.76954e+08	2.43516e+07	1.69205e+07	2.13309e+07	1.33862e+07	2.91714e+07	14068001	1.55267e+08	1.70994e+08	1.44523e+08	2.18069e+08	1.16738e+08	1.53948e+08
409POS		PI(16:0/16:0)+Na	PI(32:0)+Na	PI	(16:0/16:0)	(16:0)	(16:0)			C41 H79 O13 N0 P1 Na1	833.515	9.98702	0.614797	0.000157892	0.221435	0.0179699	478186055	4.62922e+08	4.65375e+08	4.79215e+08	4.80922e+08	4.50095e+08	5.95953e+08	5.08552e+08	4.49853e+08	6.17324e+08	2.75927e+08	2.93303e+08	374820705	3.01534e+08	3.01761e+08	3.60183e+08	4.82201e+08	4.39564e+08	5.97594e+08	5.16553e+08	4.77256e+08	5.68439e+08
402POS		PI(32:0)+NH4	PI(32:0)+NH4	PI	(32:0)	(32:0)				C41 H83 O13 N1 P1	828.56	11.4939	0.958772	0.713416	0.161953	0.0519425	2.03383e+07	1.86139e+07	1.81249e+07	1.96285e+07	1.48811e+07	1.2119e+07	1.90844e+07	1.43118e+07	1.05244e+07	1.94853e+07	1.22048e+07	1.57038e+07	1.36826e+07	1.37377e+07	1.41302e+07	1.72197e+07	1.65856e+07	1.62365e+07	2.31183e+07	1.93322e+07	1.72625e+07	2.18803e+07
410POS		PI(16:0/16:0)+Na	PI(32:0)+Na	PI	(16:0/16:0)	(16:0)	(16:0)			C41 H79 O13 N0 P1 Na1	833.515	19.2559	0.732628	0.0701248	0.0766736	0.0569639	2.28638e+07	2.05259e+07	2.25724e+07	2.34564e+07	8.73183e+06	1.63169e+07	1.35215e+07	1.79581e+07	1.35596e+07	1.19306e+07	5.27732e+06	8.14803e+06	1.01493e+07	1.04196e+07	1.27576e+07	1.33372e+07	2.02109e+07	2.32387e+07	2.2769e+07	2.14513e+07	2.64758e+07	2.86041e+07
130POS		Cer(d18:2/22:0+O)+H	Cer(d40:2+O)+H	Cer	(d18:2/22:0+O)	(d18:2)	(22:0+O)			C40 H78 O4 N1	636.593	12.7581	0.427028	0.000906773	0.359983	0.117203	1.80526e+08	177749480	1.3958e+08	1.79318e+08	1.64647e+08	2.08982e+08	2.15528e+08	2.25156e+08	1.76731e+08	9.16087e+07	5.02931e+07	7.03674e+07	6.11527e+07	1.14681e+08	7.49475e+07	9.08817e+07	1.23843e+08	1.23098e+08	1.5556e+08	204588098	154797171	1.41145e+08
816NEG		CL(18:3/16:0/16:0/20:1)-H	CL(70:4)-H	CL	(18:3/16:0/16:0/20:1)	(18:3)	(16:0)	(16:0)	(20:1)	C79 H145 O17 P2	1428	19.734	2.34256	0.000104923	0.107527	0.119785	1.03583e+06	882588	804770	817644	250985	446479	555057	224275	192608	418715	756867	951343	733975	973046	733855	742449	978002	1.23595e+06	1.35131e+06	1.08443e+06	1.2125e+06	1.1056e+06
450POS		PI(34:0)+NH4	PI(34:0)+NH4	PI	(34:0)	(34:0)				C43 H87 O13 N1 P1	856.591	12.4806	0.591306	0.00189895	0.0219993	0.0555725	1.13588e+07	1.15779e+07	1.2636e+07	1.11909e+07	1.26919e+07	1.55037e+07	1.32078e+07	1.22421e+07	1.35289e+07	1.46917e+07	4.66114e+06	9.37675e+06	4.7598e+06	1.0921e+07	7.08712e+06	1.16021e+07	5.41998e+06	6.8355e+06	6.40475e+06	6.25196e+06	7.47825e+06	7.98752e+06
442POS		PI(34:1)+NH4	PI(34:1)+NH4	PI	(34:1)	(34:1)				C43 H85 O13 N1 P1	854.575	11.5899	0.689826	0.0407137	0.144211	0.0252754	8.72253e+07	9.17096e+07	8.67348e+07	8.86056e+07	5.53424e+07	4.70255e+07	7.61966e+07	5.4216e+07	4.031e+07	8.40108e+07	3.26337e+07	3.53813e+07	4.77443e+07	3.14305e+07	5.26322e+07	4.65156e+07	1.19824e+08	1.16111e+08	1.3239e+08	1.19744e+08	1.33738e+08	1.49346e+08
415POS		PI(34:1)+H	PI(34:1)+H	PI	(34:1)	(34:1)				C43 H82 O13 N0 P1	837.549	11.5899	0.658547	0.0354559	0.0793191	0.0465352	3.83798e+07	4.08023e+07	3.658e+07	3.96376e+07	2.12657e+07	2.14945e+07	3.3787e+07	2.33872e+07	1.56246e+07	3.60932e+07	1.38561e+07	1.57096e+07	1.82142e+07	1.23714e+07	2.22935e+07	1.74252e+07	5.32755e+07	5.64615e+07	5.7737e+07	5.22399e+07	5.8872e+07	6.5959e+07
460POS		PI(34:1)+Na	PI(34:1)+Na	PI	(34:1)	(34:1)				C43 H81 O13 N0 P1 Na1	859.531	11.5899	0.7403	0.00499795	0.0623907	0.103418	1.16467e+07	1.39427e+07	1.4692e+07	1.25601e+07	1.08126e+07	1.03914e+07	9.26379e+06	9.92701e+06	9.73739e+06	1.22371e+07	7.30929e+06	6.26625e+06	8.91676e+06	5.71748e+06	9.54774e+06	8.4145e+06	1.85823e+07	1.84556e+07	1.52647e+07	1.5078e+07	2.27545e+07	1.78701e+07
411POS		PI(34:2)+H	PI(34:2)+H	PI	(34:2)	(34:2)				C43 H80 O13 N0 P1	835.533	10.7648	1.64959	0.0291504	0.54675	0.0444007	9.94278e+07	1.0004e+08	1.08984e+08	1.00356e+08	4.47844e+07	3.4666e+07	1.03959e+08	3.67765e+07	1.92205e+07	8.63246e+07	7.90572e+07	9.45367e+07	9.01504e+07	8.60066e+07	8.76794e+07	9.98916e+07	1.42976e+08	1.42042e+08	1.3859e+08	9.04876e+07	8.70352e+07	1.33101e+08
437POS		PI(34:2)+NH4	PI(34:2)+NH4	PI	(34:2)	(34:2)				C43 H83 O13 N1 P1	852.56	10.7648	1.6145	0.0267258	0.836545	0.034328	2.46764e+08	238569311	2.29468e+08	2.46799e+08	1.20635e+08	8.65074e+07	2.41585e+08	9.50359e+07	5.08586e+07	1.9996e+08	1.87184e+08	2.31767e+08	1.92482e+08	215797489	2.07217e+08	2.48402e+08	3.21305e+08	3.45512e+08	3.35596e+08	2.16089e+08	2.19712e+08	3.27952e+08
456POS		PI(34:2)+Na	PI(34:2)+Na	PI	(34:2)	(34:2)				C43 H79 O13 N0 P1 Na1	857.515	10.7648	1.48081	0.0250885	0.319736	0.0765325	3.28012e+07	3.29951e+07	3.82821e+07	3.64626e+07	2.46152e+07	1.67789e+07	35188950	1.8727e+07	1.06961e+07	3.41215e+07	3.8038e+07	3.78688e+07	3.00023e+07	3.26589e+07	3.16142e+07	3.73205e+07	4.26797e+07	5.14545e+07	3.83176e+07	3.43843e+07	3.44706e+07	4.41145e+07
448POS		PI(34:3)+Na	PI(34:3)+Na	PI	(34:3)	(34:3)				C43 H77 O13 N0 P1 Na1	855.499	8.232	0.260126	6.89742e-05	0.142656	0.0471044	1.17342e+07	1.15319e+07	1.21093e+07	1.28212e+07	1.08397e+07	1.05908e+07	1.79151e+07	1.43559e+07	9.76339e+06	1.79944e+07	2.92304e+06	2.95134e+06	4.29071e+06	3.15533e+06	3.99806e+06	3.87122e+06	1.24136e+07	1.01938e+07	1.4705e+07	1.48737e+07	1.5082e+07	1.62301e+07
432POS		PI(34:3)+NH4	PI(34:3)+NH4	PI	(16:0/18:3)	(16:0)	(18:3)			C43 H81 O13 N1 P1	850.544	9.99008	0.61981	3.9628e-05	0.299908	0.0179712	1159685640	1189165429	1167717885	1206567201	1405466253	1121410687	1525162476	1315776616	1273307385	1544397983	739689901	7.87816e+08	9.40222e+08	9.28587e+08	7.78935e+08	8.98215e+08	1200511154	1098004766	1426896234	1272521476	1141473356	1446137188
447POS		PI(34:3)+Na	PI(34:3)+Na	PI	(16:0/18:3)	(16:0)	(18:3)			C43 H77 O13 N0 P1 Na1	855.499	9.99008	0.589061	0.00015471	0.217719	0.0314896	438631667	462760678	4.511e+08	4.71728e+08	3.84948e+08	3.9991e+08	5.03388e+08	4.87001e+08	3.9658e+08	4.99903e+08	195261178	2.23576e+08	2.68117e+08	2.62743e+08	2.81391e+08	3.42725e+08	4.48995e+08	4.46681e+08	4.40514e+08	4.62162e+08	5.20846e+08	5.11608e+08
433POS		PI(34:3)+NH4	PI(34:3)+NH4	PI	(34:3)	(34:3)				C43 H81 O13 N1 P1	850.544	19.2551	0.739126	0.0989177	0.107706	0.0736299	4.11456e+07	3.52527e+07	4.12416e+07	4.08456e+07	1.47752e+07	3.22764e+07	2.45252e+07	3.47263e+07	2.52264e+07	2.21607e+07	1.01112e+07	1.62646e+07	1.84787e+07	20022967	2.35207e+07	2.51983e+07	3.83073e+07	4.13193e+07	4.46849e+07	4.48107e+07	4.48946e+07	5.23902e+07
430POS		PI(17:0/18:3)+H	PI(35:3)+H	PI	(17:0/18:3)	(17:0)	(18:3)			C44 H80 O13 N0 P1	847.533	10.5611	2.26636	0.00052786	0.13599	0.0860217	3.46188e+06	2.91577e+06	3.115e+06	3.4933e+06	1.96481e+06	1.76715e+06	2.95119e+06	2.29195e+06	1.18535e+06	3.34312e+06	4.36876e+06	4.08226e+06	6.71808e+06	3.99949e+06	6.16567e+06	5.26969e+06	2.80361e+06	2.30563e+06	2.93953e+06	2.62598e+06	2.90112e+06	3.33017e+06
494POS		PI(36:2)+NH4	PI(36:2)+NH4	PI	(36:2)	(36:2)				C45 H87 O13 N1 P1	880.591	11.808	2.02057	0.0024646	0.261377	0.168959	1.57478e+07	1.86738e+07	1.75321e+07	2.31916e+07	7.72016e+06	4.92586e+06	1.77299e+07	6.17469e+06	6.73184e+06	1.34521e+07	1.43107e+07	1.671e+07	2.00876e+07	1.9509e+07	2.25479e+07	2.1471e+07	3.00147e+07	3.58389e+07	1.46584e+07	1.36606e+07	2.84489e+07	2.36679e+07
463POS		PI(18:0/18:3)+H	PI(36:3)+H	PI	(18:0/18:3)	(18:0)	(18:3)			C45 H82 O13 N0 P1	861.549	11.1146	0.633945	0.00458325	0.0512961	0.161759	1.59638e+07	1.18908e+07	1.49619e+07	1.7732e+07	1.0774e+07	1.25554e+07	1.67679e+07	1.4421e+07	1.29456e+07	1.8777e+07	6.56175e+06	7.59121e+06	1.0113e+07	8.18008e+06	1.17342e+07	1.04918e+07	1.36898e+07	1.46396e+07	1.27514e+07	1.07426e+07	2.24025e+07	1.57113e+07
490POS		PI(36:3)+NH4	PI(36:3)+NH4	PI	(18:0/18:3)	(18:0)	(18:3)			C45 H85 O13 N1 P1	878.575	11.1146	0.637875	0.000870024	0.0890141	0.0527082	4.90108e+07	5.21354e+07	4.67443e+07	5.21706e+07	4.2552e+07	4.49306e+07	5.35337e+07	5.3632e+07	4.21513e+07	6.22072e+07	2.73226e+07	2.67694e+07	3.58835e+07	2.766e+07	3.49811e+07	3.81123e+07	3.73565e+07	4.46987e+07	5.33366e+07	4.00274e+07	6.40616e+07	5.78179e+07
676NEG		CerG1(d34:4)-H	CerG1(d34:4)-H	CerG1	(d34:4)	(d34:4)				C40 H70 O8 N1	692.511	12.968	0.91766	0.600996	0.302663	0.0667464	3.91521e+07	4.38144e+07	3.79966e+07	4.24273e+07	4.92003e+07	4.93297e+07	5.15292e+07	3.72875e+07	3.17979e+07	6.05566e+07	4.11958e+07	4.59608e+07	2.83967e+07	6.2409e+07	2.61589e+07	5.25495e+07	6.17254e+07	5.54502e+07	4.46891e+07	3.72593e+07	3.14233e+07	5.26554e+07
131POS		Cer(d18:2/22:0+O)+H	Cer(d40:2+O)+H	Cer	(d18:2/22:0+O)	(d18:2)	(22:0+O)			C40 H78 O4 N1	636.593	14.4698	0.798625	0.0579276	0.154212	0.0262321	3.27074e+07	3.1812e+07	3.3667e+07	3.19426e+07	1.84349e+07	2.12171e+07	2.98061e+07	2.70778e+07	1.8583e+07	2.65261e+07	1.54484e+07	1.71239e+07	1.79072e+07	2.07459e+07	2.22446e+07	1.96512e+07	3.8582e+07	3.62102e+07	3.65351e+07	4.30667e+07	5.02416e+07	4.37219e+07
484POS		PI(36:4)+NH4	PI(36:4)+NH4	PI	(36:4)	(36:4)				C45 H83 O13 N1 P1	876.56	10.0902	0.503179	0.0196349	0.0436845	0.0728033	4.35227e+07	5.17481e+07	4.62349e+07	4.67984e+07	3.81144e+07	3.74035e+07	4.91073e+07	4.13901e+07	3.6795e+07	8.50488e+07	2.71091e+07	3.09587e+07	3.73266e+07	1.03928e+07	1.91089e+07	1.99485e+07	8.75308e+07	7.59373e+07	8.84205e+07	8.46121e+07	9.58862e+07	7.01746e+07
480POS		PI(36:5)+NH4	PI(36:5)+NH4	PI	(18:3/18:2)	(18:3)	(18:2)			C45 H81 O13 N1 P1	874.544	9.16079	0.636043	0.0509593	0.0922528	0.0508712	2.724e+07	2.80119e+07	3.04192e+07	2.96872e+07	2.22684e+07	1.70366e+07	2.77479e+07	1.98207e+07	9.99889e+06	3.47598e+07	1.07896e+07	1.39783e+07	1.41657e+07	1.35194e+07	1.42286e+07	1.70422e+07	3.33155e+07	3.62073e+07	3.82291e+07	3.5539e+07	3.50573e+07	4.64254e+07
475POS		PI(36:6)+NH4	PI(36:6)+NH4	PI	(18:3/18:3)	(18:3)	(18:3)			C45 H79 O13 N1 P1	872.528	8.25535	0.263557	2.46892e-05	0.278333	0.0145245	4.49082e+07	4.50246e+07	4.35993e+07	4.44818e+07	4.12791e+07	3.94853e+07	6.50727e+07	5.53761e+07	3.88127e+07	6.32142e+07	1.06402e+07	1.015e+07	1.43202e+07	1.37003e+07	1.63682e+07	1.47421e+07	4.32446e+07	3.6554e+07	5.18791e+07	5.46297e+07	5.57382e+07	5.57563e+07
487POS		PI(36:6)+Na	PI(36:6)+Na	PI	(18:3/18:3)	(18:3)	(18:3)			C45 H75 O13 N0 P1 Na1	877.484	8.25535	0.252986	9.1763e-05	0.149548	0.090927	1.12129e+07	1.21941e+07	1.1625e+07	1.37438e+07	1.16585e+07	1.11282e+07	1.95779e+07	1.618e+07	1.03786e+07	1.96668e+07	3.36064e+06	2.91342e+06	4.04228e+06	3.73366e+06	4.12934e+06	4.23273e+06	1.28014e+07	1.10132e+07	1.58655e+07	1.48235e+07	1.56473e+07	1.57816e+07
721NEG	Y	CerG1(d36:2+pO)-H	CerG1(d36:2+pO)-H	CerG1	(d36:2+pO)	(d36:2+pO)				C42 H78 O9 N1	740.568	12.2124	0.444825	0.00010656	1.51642	0.209328	1.74319e+08	2.50056e+08	2.23316e+08	1.59325e+08	198599746	3.33671e+08	2.91562e+08	2.88115e+08	2.62516e+08	2.08504e+08	8.48838e+07	1.18491e+08	9.3036e+07	1.43843e+08	1.14353e+08	1.49537e+08	2.2954e+08	2.35684e+08	1.88962e+08	1.59395e+08	1.69392e+08	1.82936e+08
113POS		Cer(d18:2/22:1)+H	Cer(d40:3)+H	Cer	(d18:2/22:1)	(d18:2)	(22:1)			C40 H76 O3 N1	618.582	14.3991	0.833293	0.190849	0.153935	0.0853653	2.17601e+07	2.27515e+07	2.64481e+07	2.35802e+07	1.68805e+07	2.10371e+07	2.92713e+07	2.18877e+07	1.7161e+07	2.73451e+07	1.14327e+07	1.67637e+07	1.91248e+07	2.06802e+07	2.20445e+07	2.12677e+07	2.02794e+07	2.02005e+07	3.5677e+07	4.62489e+07	2.30468e+07	2.01272e+07
520POS		PI(37:1)+NH4	PI(37:1)+NH4	PI	(37:1)	(37:1)				C46 H91 O13 N1 P1	896.622	12.3838	0.144027	2.09237e-07	0.319031	0.028708	3.43909e+07	3.58826e+07	3.40194e+07	3.3613e+07	4.37311e+07	4.25857e+07	5.28245e+07	4.48606e+07	36263684	5.51225e+07	3.26459e+06	4.68118e+06	5.16234e+06	1.05187e+07	4.80187e+06	1.12346e+07	2.31374e+07	2.59311e+07	3.36586e+07	4.05911e+07	3.17377e+07	3.22511e+07
559POS		PI(39:0)+NH4	PI(39:0)+NH4	PI	(39:0)	(39:0)				C48 H97 O13 N1 P1	926.669	13.8524	0.173348	2.60443e-06	0.275735	0.02025	3.20984e+07	3.19626e+07	3.13632e+07	3.29399e+07	3.21436e+07	3.52475e+07	4.70613e+07	3.66952e+07	2.98938e+07	4.75069e+07	5.17428e+06	5.68025e+06	4.82803e+06	7.4077e+06	3.93259e+06	1.25955e+07	2.433e+07	2.70672e+07	3.31554e+07	2.9865e+07	3.19179e+07	3.72857e+07
555POS		PI(39:1)+NH4	PI(39:1)+NH4	PI	(39:1)	(39:1)				C48 H95 O13 N1 P1	924.654	13.3503	0.160577	1.09904e-05	0.309556	0.0824507	3.55634e+07	3.58077e+07	3.35649e+07	4.06334e+07	4.00398e+07	4.0289e+07	5.60056e+07	4.48679e+07	3.18839e+07	6.1828e+07	3.83971e+06	5.50829e+06	4.7266e+06	1.11303e+07	6.50395e+06	1.24361e+07	3.35769e+07	3.57643e+07	3.06441e+07	4.74016e+07	3.70619e+07	4.24864e+07
586POS		PI(41:0)+NH4	PI(41:0)+NH4	PI	(41:0)	(41:0)				C50 H101 O13 N1 P1	954.701	14.9475	0.125962	2.76093e-05	0.220022	0.198107	1.31859e+07	1.89327e+07	1.77733e+07	1.2884e+07	1.66821e+07	2.48704e+07	2.7685e+07	1.91492e+07	1.50264e+07	3.06255e+07	1.83034e+06	1.89428e+06	1.0246e+06	5.10054e+06	1.63133e+06	5.40265e+06	7.72553e+06	1.14773e+07	1.39104e+07	9.58633e+06	1.24469e+07	1.92584e+07
584POS		PI(41:1)+NH4	PI(41:1)+NH4	PI	(41:1)	(41:1)				C50 H99 O13 N1 P1	952.685	14.4245	0.123104	7.84948e-07	0.268272	0.130866	2.52319e+07	2.42606e+07	1.89421e+07	2.54949e+07	2.67609e+07	2.88151e+07	3.59207e+07	3.17218e+07	2.43223e+07	3.98071e+07	2.3775e+06	2.34373e+06	2.60343e+06	7.07786e+06	2.48736e+06	6.17341e+06	1.81385e+07	1.91407e+07	2.47231e+07	2.17919e+07	2.34628e+07	2.743e+07
421POS		PS(40:3)+H	PS(40:3)+H	PS	(40:3)	(40:3)				C46 H85 O10 N1 P1	842.591	13.3081	0.371881	0.00467449	0.17467	0.165309	2.68785e+07	3.6487e+07	3.00466e+07	3.85571e+07	2.25564e+07	2.33779e+07	5.83935e+07	5.32642e+07	3.06717e+07	3.93912e+07	9.15461e+06	1.38341e+07	2.43771e+07	1.09597e+07	1.3568e+07	1.27671e+07	2.8394e+07	2.30109e+07	3.61557e+07	3.03865e+07	1.55388e+07	4.71589e+07
576POS		PS(45:1)+Na	PS(45:1)+Na	PS	(45:1)	(45:1)				C51 H98 O10 N1 P1 Na1	938.682	13.6869	0.846644	0.593741	0.105044	0.0442851	1.24094e+07	1.19801e+07	1.24245e+07	1.33017e+07	4.95182e+06	6.59325e+06	1.73999e+07	7.82658e+06	3.06195e+06	1.55947e+07	4.89885e+06	7.40163e+06	5.6794e+06	9.89778e+06	8.43201e+06	1.06183e+07	1.46263e+07	1.4415e+07	1.3468e+07	7.86312e+06	1.26315e+07	1.40432e+07
573POS		PS(45:2)+Na	PS(45:2)+Na	PS	(45:2)	(45:2)				C51 H96 O10 N1 P1 Na1	936.666	12.708	0.331456	1.13431e-06	0.440407	0.0478321	1.51061e+08	1.34889e+08	1.45041e+08	1.47288e+08	1.40059e+08	1.49058e+08	1.65288e+08	1.65804e+08	1.30069e+08	190047164	3.87902e+07	4.36626e+07	4.29124e+07	6.8073e+07	5.36078e+07	6.46296e+07	1.82628e+08	1.70364e+08	1.71278e+08	1.3755e+08	1.74773e+08	161588464
568POS		PS(45:3)+Na	PS(45:3)+Na	PS	(45:3)	(45:3)				C51 H94 O10 N1 P1 Na1	934.651	11.93	0.901868	0.759363	0.332298	0.0461012	1.10129e+08	1.10778e+08	1.21268e+08	1.11767e+08	4.40757e+07	4.11113e+07	1.58727e+08	6.53723e+07	1.51737e+07	1.07245e+08	4.41428e+07	6.81059e+07	4.76102e+07	7.20987e+07	8.72415e+07	7.01421e+07	1.94616e+08	1.46525e+08	1.66106e+08	8.92294e+07	1.29731e+08	1.62375e+08
146POS		Cer(d18:0+pO/23:0)+H	Cer(d41:0+pO)+H	Cer	(d18:0+pO/23:0)	(d18:0+pO)	(23:0)			C41 H84 O4 N1	654.639	16.6724	5.31862	5.86313e-08	0.668733	0.0896353	5.27877e+07	5.57441e+07	5.34432e+07	6.3787e+07	1.7459e+07	1.53873e+07	2.89081e+07	1.64294e+07	1.18609e+07	2.41717e+07	7.63366e+07	1.01593e+08	1.09488e+08	1.10318e+08	1.0278e+08	1.06958e+08	2.75139e+07	3.34205e+07	4.30529e+07	3.44678e+07	3.34317e+07	3.86525e+07
566POS		PS(45:4)+Na	PS(45:4)+Na	PS	(45:4)	(45:4)				C51 H92 O10 N1 P1 Na1	932.635	11.1812	0.768983	0.182024	0.507402	0.0439729	3.38897e+08	3.0946e+08	3.20596e+08	338381976	2.00799e+08	2.16182e+08	4.4645e+08	2.98221e+08	1.55867e+08	3.27339e+08	1.69733e+08	2.26374e+08	2.09752e+08	2.03343e+08	2.34952e+08	2.20714e+08	3.63978e+08	3.65482e+08	3.90329e+08	2.9747e+08	3.16912e+08	3.47385e+08
597POS		PS(47:3)+Na	PS(47:3)+Na	PS	(47:3)	(47:3)				C53 H98 O10 N1 P1 Na1	962.682	12.935	0.720129	0.325701	0.155195	0.0600253	4.90671e+07	5.22309e+07	4.66916e+07	5.33185e+07	2.44276e+07	2.341e+07	6.50086e+07	2.48599e+07	1.01557e+07	5.54625e+07	1.68693e+07	1.94624e+07	1.88218e+07	2.63553e+07	3.1362e+07	3.35488e+07	7.35231e+07	7.47619e+07	7.08129e+07	4.63024e+07	1.065e+08	7.12493e+07
593POS		PS(47:4)+Na	PS(47:4)+Na	PS	(47:4)	(47:4)				C53 H96 O10 N1 P1 Na1	960.666	12.2548	0.779388	0.25803	0.286165	0.0276002	1.20162e+08	1.12483e+08	1.162e+08	1.14997e+08	6.63469e+07	6.33344e+07	1.35221e+08	8.17045e+07	4.50115e+07	1.23961e+08	4.58368e+07	6.04242e+07	6.60141e+07	6.3676e+07	8.61924e+07	7.96929e+07	1.26865e+08	1.36639e+08	1.42557e+08	1.12109e+08	181312794	1.41699e+08
293POS		SM(d36:4+pO)+H	SM(d36:4+pO)+H	SM	(d36:4+pO)	(d36:4+pO)				C41 H78 O7 N2 P1	741.554	18.6674	0.393146	0.017727	0.142783	0.0418294	2.25179e+07	2.19344e+07	2.03796e+07	2.1538e+07	6.36822e+07	2.80826e+07	2.17065e+07	1.81476e+07	2.74957e+07	3.95393e+07	1.1082e+07	1.0462e+07	1.24675e+07	1.07527e+07	2.29436e+07	1.03924e+07	1.00526e+07	9.84465e+06	1.13974e+07	1.0943e+07	6.09764e+06	1.58266e+07
211POS		SiE(18:2)+NH4	SiE(18:2)+NH4	SiE	(18:2)	(18:2)				C47 H84 O2 N1	694.65	23.9331	26.578	3.39127e-08	0.203833	0.0455433	2.73706e+07	2.77315e+07	26382846	2.5021e+07	275049	336261	304696	362264	155022	515163	8.86094e+06	7.22484e+06	7.85743e+06	8.91701e+06	7.88542e+06	1.10404e+07	3.77415e+07	5.30149e+07	7.17596e+07	6.24098e+07	5.44378e+07	5.87612e+07
205POS		SiE(18:3)+NH4	SiE(18:3)+NH4	SiE	(18:3)	(18:3)				C47 H82 O2 N1	692.634	23.1886	8.83099	6.02341e-08	0.545226	0.0436215	2.32948e+08	2.10105e+08	2.16907e+08	2.21702e+08	5.86339e+06	8.42311e+06	7.42514e+06	8.5759e+06	7.56988e+06	6.29083e+06	6.96444e+07	48195361	7.73102e+07	6.6448e+07	6.80586e+07	6.02164e+07	2.85507e+08	3.18922e+08	5.18288e+08	5.77445e+08	4.37168e+08	4.91997e+08
1POS		So(d16:1)+H	So(d16:1)+H	So	(d16:1)	(d16:1)				C16 H34 O2 N1	272.258	2.32515	0.950294	0.835469	0.0807417	0.160841	1.14764e+07	1.07568e+07	1.27186e+07	8.5502e+06	5.49375e+06	7.03588e+06	5.34453e+06	7.65469e+06	1.66595e+07	1.07785e+07	1.00688e+07	7.10795e+06	4.40043e+06	1.06359e+07	7.0854e+06	1.10356e+07	5.00447e+06	6.68316e+06	6.48185e+06	1.11834e+07	1.17637e+07	1.39019e+07
3POS		So(d18:0)+H	So(d18:0)+H	So	(d18:0)	(d18:0)				C18 H40 O2 N1	302.305	3.59071	0.251515	2.82381e-07	0.332862	0.0764104	5.37942e+07	5.44659e+07	5.57331e+07	4.67742e+07	5.95809e+07	7.96492e+07	7.28482e+07	7.53178e+07	5.9467e+07	6.09884e+07	11727745	1.31048e+07	1.55296e+07	1.55755e+07	2.44994e+07	2.21437e+07	3.37844e+07	4.45449e+07	3.91986e+07	3.51029e+07	6.24341e+07	5.04631e+07
5POS		So(d18:0+pO)+H	So(d18:0+pO)+H	So	(d18:0+pO)	(d18:0+pO)				C18 H40 O3 N1	318.3	3.12176	0.153617	1.73724e-06	0.904971	0.0789057	2.91856e+08	2.75405e+08	2.82461e+08	2.42319e+08	2.70822e+08	3.55831e+08	3.53313e+08	4.95785e+08	4.14e+08	3.38505e+08	3.70826e+07	5.2149e+07	4.22748e+07	6.92051e+07	7.13415e+07	7.02444e+07	2.18254e+08	2.45307e+08	237352082	2.23674e+08	4.02974e+08	3.32295e+08
791NEG	Y	CerG2(d34:4)-H	CerG2(d34:4)-H	CerG2	(d34:4)	(d34:4)				C46 H80 O13 N1	854.564	12.2142	0.321026	3.40091e-05	2.53584	0.0721128	3.16502e+08	3.29197e+08	2.77074e+08	3.08475e+08	6.18211e+08	7.32231e+08	4.2674e+08	4.97156e+08	6.56711e+08	497913471	1.42432e+08	2.39086e+08	1.27748e+08	2.93315e+08	168969330	129234966	2.70845e+08	3.07995e+08	2.70839e+08	3.2298e+08	4.74003e+08	3.32161e+08
4POS		So(d18:1+hO)+H	So(d18:1+hO)+H	So	(d18:1+hO)	(d18:1+hO)				C18 H38 O3 N1	316.285	2.70881	0.0731816	3.46554e-06	0.839424	0.0405292	2.33563e+08	2.37229e+08	2.42636e+08	2.20415e+08	199472569	2.50056e+08	2.31078e+08	3.71568e+08	3.28685e+08	2.34149e+08	1.28599e+07	1.94257e+07	1.1616e+07	2.93656e+07	2.00854e+07	2.48363e+07	2.00143e+08	2.4199e+08	2.18851e+08	261049890	3.16124e+08	2.57897e+08
2POS		So(d18:2)+H	So(d18:2)+H	So	(d18:2)	(d18:2)				C18 H36 O2 N1	298.274	2.73231	0.555996	0.000335999	0.0451503	0.10958	1.41562e+07	1.46763e+07	1.64362e+07	1.2591e+07	1.0428e+07	9.33408e+06	7.19262e+06	1.17184e+07	1.17192e+07	9.37209e+06	5.29124e+06	7.54441e+06	5.04974e+06	4.29942e+06	5.66892e+06	5.37505e+06	1.49066e+07	2.42745e+07	1.67406e+07	1.4103e+07	2.97378e+07	2.27287e+07
810NEG		CerG2(d43:2+pO)-H	CerG2(d43:2+pO)-H	CerG2	(d43:2+pO)	(d43:2+pO)				C55 H102 O14 N1	1000.73	14.9183	0.472471	0.000585548	0.124343	0.11643	3.52611e+06	2.73039e+06	3.1014e+06	2.83462e+06	1.86612e+06	2.04471e+06	2.28029e+06	1.50819e+06	1.53e+06	2.66562e+06	822717	1.13248e+06	458839	1.09906e+06	1.11582e+06	991078	4.12047e+06	4.23104e+06	6.62627e+06	4.82365e+06	4.47419e+06	4.26729e+06
142POS		Cer(d18:1/23:0+O)+H	Cer(d41:1+O)+H	Cer	(d18:1/23:0+O)	(d18:1)	(23:0+O)			C41 H82 O4 N1	652.624	13.7007	1.2027	0.51758	0.138002	0.0879782	8.47157e+06	7.37864e+06	8.83729e+06	9.0452e+06	4.0855e+06	3.7339e+06	1.32046e+07	4.84293e+06	1.72773e+06	9.27902e+06	5.36439e+06	7.34269e+06	7.60054e+06	7.24777e+06	1.01802e+07	6.61244e+06	8.32997e+06	6.4322e+06	1.05576e+07	6.48244e+06	6.30878e+06	9.97366e+06
9POS		So(d22:0+pO)+H	So(d22:0+pO)+H	So	(d22:0+pO)	(d22:0+pO)				C22 H48 O3 N1	374.363	5.32765	2.63638	0.00460382	0.0887347	0.205686	1.93376e+06	1.75669e+06	2.0194e+06	1.22452e+06	636633	760424	1.70412e+06	691623	477652	964386	1.47494e+06	2.94816e+06	2.77537e+06	2.95748e+06	2.67864e+06	966425	613947	1.12172e+06	886992	480609	1.31897e+06	652747
175POS		StE(18:3)+H	StE(18:3)+H	StE	(18:3)	(18:3)				C47 H77 O2	673.592	19.7029	0.808229	0.113508	0.042777	0.0209338	8.66926e+06	8.66256e+06	9.01388e+06	8.61979e+06	4.06648e+06	4.49344e+06	2.4606e+06	3.2305e+06	3.70416e+06	2.96713e+06	3.16923e+06	2.94258e+06	3.16336e+06	2.60645e+06	3.28453e+06	1.74387e+06	8.15616e+06	9.87756e+06	1.50682e+07	2.10043e+07	1.41264e+07	1.51846e+07
119POS		TG(16:0/8:0/10:2)+NH4	TG(34:2)+NH4	TG	(16:0/8:0/10:2)	(16:0)	(8:0)	(10:2)		C37 H70 O6 N1	624.52	11.0022	0.372863	0.000323837	0.352748	0.134862	1.60752e+08	1.52842e+08	116405907	1.49054e+08	1.45502e+08	1.56691e+08	1.12073e+08	8.82905e+07	201932388	1.34555e+08	4.82378e+07	6.07092e+07	4.39141e+07	4.69523e+07	6.68488e+07	4.6186e+07	1.1369e+08	1.05315e+08	1.57004e+08	2.39571e+08	9.975e+07	1.37318e+08
81POS		TG(34:7)+H	TG(34:7)+H	TG	(34:7)	(34:7)				C37 H57 O6	597.415	8.93147	0.429777	0.00101781	0.0441933	0.0629221	3.91221e+06	4.10677e+06	4.32359e+06	4.5249e+06	2.13842e+06	2.79433e+06	4.27575e+06	3.99819e+06	2.65544e+06	3.81688e+06	837098	1.1117e+06	948220	1.64709e+06	1.91583e+06	1.99765e+06	5.56016e+06	6.22432e+06	4.74631e+06	3.83867e+06	9.89942e+06	6.46826e+06
140POS		TG(4:0/14:2/18:2)+NH4	TG(36:4)+NH4	TG	(4:0/14:2/18:2)	(4:0)	(14:2)	(18:2)		C39 H70 O6 N1	648.52	10.1766	0.355577	0.000413315	0.158799	0.076834	4.3062e+07	3.89111e+07	37399569	3.62128e+07	3.20781e+07	2.87536e+07	2.41883e+07	1.65345e+07	4.0957e+07	3.29566e+07	1.02013e+07	1.234e+07	9.40721e+06	7.44273e+06	1.56755e+07	7.32564e+06	2.4254e+07	4.23252e+07	5.73593e+07	6.27238e+07	3.56168e+07	4.23165e+07
809NEG		CerG2(d43:3+pO)-H	CerG2(d43:3+pO)-H	CerG2	(d43:3+pO)	(d43:3+pO)				C55 H100 O14 N1	998.715	14.114	0.557084	2.09782e-05	0.151295	0.125279	8.05153e+06	6.30782e+06	6.54542e+06	6.25438e+06	4.13147e+06	4.32001e+06	3.5503e+06	3.35185e+06	4.14789e+06	4.66173e+06	1.69554e+06	2.55984e+06	2.42444e+06	2.24849e+06	2.45613e+06	2.07653e+06	7.57201e+06	9.1116e+06	1.43777e+07	1.05723e+07	9.28973e+06	9.87928e+06
143POS		Cer(d18:1+hO/23:0)+H	Cer(d41:1+hO)+H	Cer	(d18:1+hO/23:0)	(d18:1+hO)	(23:0)			C41 H82 O4 N1	652.624	16.0198	1.45518	0.11463	0.202792	0.0275921	1.6748e+07	1.78868e+07	1.73788e+07	1.71328e+07	9.87759e+06	7.73649e+06	1.63768e+07	9.32568e+06	5.51065e+06	1.5567e+07	9.2682e+06	1.43302e+07	1.30291e+07	2.46196e+07	1.34861e+07	1.89721e+07	1.52949e+07	1.60046e+07	2.03254e+07	1.89948e+07	1.28828e+07	1.70375e+07
137POS		TG(8:0/10:2/18:3)+NH4	TG(36:5)+NH4	TG	(8:0/10:2/18:3)	(8:0)	(10:2)	(18:3)		C39 H68 O6 N1	646.504	9.31323	0.102243	0.00475929	0.731152	0.0603827	1.8659e+08	1.84147e+08	177788275	1.62692e+08	1.89086e+08	2.26929e+08	121191049	1.42513e+08	4.9556e+08	178397906	1.93695e+07	2.40582e+07	2.13437e+07	2.26562e+07	3.27342e+07	1.82428e+07	6.68621e+07	9.10027e+07	1.34611e+08	2.32555e+08	1.26207e+08	1.35106e+08
183POS	Y	TG(38:2)+NH4	TG(38:2)+NH4	TG	(38:2)	(38:2)				C41 H78 O6 N1	680.582	16.872	13.9233	0.0482607	2.87612	0.0172925	1344932249	1302629004	1315034929	1292519252	2.50636e+08	3.53147e+08	7.33882e+07	1.06286e+07	9.97766e+06	4.97384e+08	2926700307	9.99109e+08	4.99675e+08	7893310409	783164035	3538644063	4.80854e+07	2.82839e+07	8.47786e+06	8.30277e+07	2.20968e+06	4.80293e+07
176POS		TG(8:0/12:2/18:3)+NH4	TG(38:5)+NH4	TG	(8:0/12:2/18:3)	(8:0)	(12:2)	(18:3)		C41 H72 O6 N1	674.535	9.32518	0.108991	0.00704142	0.779134	0.108057	1.53821e+08	1.65432e+08	187414328	1.94562e+08	3.06466e+08	2.61918e+08	1.26734e+08	1.24579e+08	6.08619e+08	2.28642e+08	2.88263e+07	2.90559e+07	33438269	3.29564e+07	3.35449e+07	2.27723e+07	8.86997e+07	1.21355e+08	1.16152e+08	2.17699e+08	116157484	1.16516e+08
164POS		Cer(d18:1+hO/23:0+O)+H	Cer(d41:1+hO+O)+H	Cer	(d18:1+hO/23:0+O)	(d18:1+hO)	(23:0+O)			C41 H82 O5 N1	668.619	14.5105	1.03013	0.844785	0.317247	0.017891	7.73548e+07	7.52248e+07	7.85188e+07	7.74539e+07	3.72486e+07	3.42658e+07	7.00581e+07	4.53881e+07	2.77153e+07	5.20409e+07	3.43338e+07	4.61289e+07	5.03885e+07	5.12341e+07	4.626e+07	4.64065e+07	1.02732e+08	9.4795e+07	104926036	9.42507e+07	9.42656e+07	1.15015e+08
195POS		TG(18:4/11:3/12:4)+H	TG(41:11)+H	TG	(18:4/11:3/12:4)	(18:4)	(11:3)	(12:4)		C44 H63 O6	687.462	9.19446	0.921637	0.292969	0.148428	0.233964	2.47818e+07	1.5203e+07	1.73092e+07	1.64719e+07	1.4524e+07	1.57157e+07	1.59353e+07	1.88468e+07	1.23582e+07	1.49541e+07	1.14467e+07	1.48236e+07	1.55131e+07	1.41322e+07	1.58e+07	1.33828e+07	7.34927e+06	1.2413e+07	1.30917e+07	1.8071e+07	1.25022e+07	1.89174e+07
272POS		TG(43:12)+NH4	TG(43:12)+NH4	TG	(43:12)	(43:12)				C46 H68 O6 N1	730.504	9.18409	0.224088	0.0124089	0.131057	0.305623	1.77716e+07	8.11978e+06	1.50455e+07	1.72601e+07	2.4391e+07	7.55108e+06	6.56367e+06	1.02839e+07	5.34292e+06	1.53316e+07	2.3542e+06	3.3782e+06	2.01256e+06	2.88711e+06	2.79339e+06	2.14061e+06	3.62013e+06	7.36772e+06	1.63774e+07	1.70753e+07	8.40577e+06	1.05821e+07
803NEG		DGDG(16:0/18:0)+HCOO	DGDG(34:0)+HCOO	DGDG	(16:0/18:0)	(16:0)	(18:0)			C50 H93 O17	965.642	13.7327	0.90054	0.664402	0.101019	0.0615999	5.71703e+06	5.68739e+06	4.99118e+06	5.54768e+06	2.40769e+06	3.3498e+06	5.73104e+06	3.75858e+06	1.40715e+06	6.21254e+06	2.77553e+06	3.47463e+06	2.16938e+06	4.35374e+06	3.26794e+06	4.55123e+06	7.42049e+06	8.23555e+06	8.59918e+06	3.28212e+06	8.19817e+06	6.66865e+06
165POS		Cer(d18:1+hO/23:0+O)+H	Cer(d41:1+hO+O)+H	Cer	(d18:1+hO/23:0+O)	(d18:1+hO)	(23:0+O)			C41 H82 O5 N1	668.619	15.4935	0.452219	0.0395921	0.0666015	0.091444	2.81711e+07	2.85622e+07	3.02627e+07	2.42476e+07	1.44337e+07	1.25205e+07	3.93687e+07	2.31264e+07	8.47e+06	2.98857e+07	6.21284e+06	8.29188e+06	7.6889e+06	1.34785e+07	1.01863e+07	1.19375e+07	2.78663e+07	3.40936e+07	4.05624e+07	3.61654e+07	3.79977e+07	4.24736e+07
616NEG		FA(16:0)-H	FA(16:0)-H	FA	（16：0）	（16：0）				C16H32O2	255.232	7.43934	2.08126	0.000229302	0.247647	0.0370222	4.68426e+06	4.49153e+06	4.53289e+06	4.2807e+06	3.41784e+06	3.91225e+06	1.4654e+06	2.48407e+06	2.13454e+06	2.66356e+06	6.45353e+06	5.62626e+06	4.01412e+06	6.50243e+06	5.26017e+06	5.60527e+06	1.14305e+06	2.5174e+06	2.17835e+06	2.58639e+06	2.60663e+06	3.50489e+06
618NEG		FA(18:1）-H	FA(18:1）-H	FA	（18：1）	（18：1）				C18H34O2	281.248	7.65629	0.863711	0.460599	0.0175165	0.114424	961994	906435	828126	736047	738134	810068	272174	540791	611567	697950	398081	793707	301772	695918	517251	463680	528808	646488	614575	1.15237e+06	861733	877801
619NEG		FA(18:0）-H	FA(18:0）-H	FA	（18：0）	（18：0）				C18H36O2	283.264	9.22561	2.81505	0.00368091	0.34907	0.0373572	4.78207e+06	4.56937e+06	4.62428e+06	4.96292e+06	6.1557e+06	7.14831e+06	309620	1.35746e+06	1.26419e+06	4.61045e+06	1.18773e+07	1.30499e+07	4.96484e+06	1.1265e+07	9.04978e+06	8.47482e+06	74302	4.35676e+06	2.39755e+06	1.84064e+06	4.08887e+06	1.68223e+06

## Sheet: 10D-li Vs 10D
No.	Diff	LipidIon	LipidGroup	Class	FattyAcid	FA1	FA2	FA3	FA4	IonFormula	CalMz	RT-(min)	Fold change	p-value	VIP	QC RSD	QC1	QC2	QC3	QC4	10D-1	10D-2	10D-3	10D-4	10D-5	10D-6	20D-1	20D-2	20D-3	20D-4	20D-5	20D-6	10D-li-1	10D-li-2	10D-li-3	10D-li-4	10D-li-5	10D-li-6
360POS		TG(16:0/14:0/16:0)+NH4	TG(46:0)+NH4	TG	(16:0/14:0/16:0)	(16:0)	(14:0)	(16:0)		C49 H98 O6 N1	796.739	22.8716	1.13649	0.0218518	0.100085	0.183256	9.30782e+06	9.15128e+06	8.7754e+06	1.27109e+07	9.16669e+06	8.55484e+06	7.3558e+06	7.90581e+06	7.01257e+06	9.02064e+06	8.60801e+06	1.08852e+07	1.40953e+07	1.00811e+07	9.45579e+06	8.18309e+06	8.68937e+06	9.27418e+06	9.32389e+06	9.05806e+06	1.01349e+07	9.22646e+06
399POS		TG(16:0/16:0/16:0)+NH4	TG(48:0)+NH4	TG	(16:0/16:0/16:0)	(16:0)	(16:0)	(16:0)		C51 H102 O6 N1	824.77	23.669	4.25902	2.88368e-06	0.270831	0.0584939	2.62501e+07	2.64642e+07	2.953e+07	2.6361e+07	7.51257e+06	7.72455e+06	1.0381e+07	9.47525e+06	7.90493e+06	1.02483e+07	1.85782e+07	1.90652e+07	1.81169e+07	1.87142e+07	2.16039e+07	1.76901e+07	3.368e+07	3.98919e+07	3.55846e+07	3.10497e+07	5.18104e+07	3.47619e+07
398POS		TG(16:0/16:0/16:1)+NH4	TG(48:1)+NH4	TG	(16:0/16:0/16:1)	(16:0)	(16:0)	(16:1)		C51 H100 O6 N1	822.755	22.8837	3.17703	8.89758e-10	0.283373	0.0203406	4.01911e+07	4.12927e+07	4.21608e+07	4.16935e+07	1.54804e+07	1.38708e+07	2.12793e+07	1.78237e+07	1.52378e+07	1.96038e+07	1.91976e+07	2.68827e+07	18991852	2.59378e+07	1.97863e+07	1.91441e+07	5.35652e+07	5.66993e+07	5.30909e+07	5.00436e+07	5.60982e+07	5.86762e+07
396POS		TG(16:0/14:0/18:2)+NH4	TG(48:2)+NH4	TG	(16:0/14:0/18:2)	(16:0)	(14:0)	(18:2)		C51 H98 O6 N1	820.739	21.9983	4.12861	3.11866e-08	0.204535	0.0527772	1.49622e+07	1.42155e+07	1.61481e+07	1.5041e+07	4.26208e+06	3.38268e+06	7.83364e+06	5.28266e+06	3.36262e+06	7.45956e+06	4.95774e+06	5.3347e+06	5.47294e+06	7.73162e+06	6.40823e+06	7.08915e+06	2.19775e+07	2.31239e+07	2.13142e+07	1.84005e+07	2.24561e+07	2.31228e+07
395POS		TG(16:0/14:0/18:3)+NH4	TG(48:3)+NH4	TG	(16:0/14:0/18:3)	(16:0)	(14:0)	(18:3)		C51 H96 O6 N1	818.723	21.0644	5.14458	8.32877e-09	0.337383	0.0426907	3.06468e+07	2.95617e+07	2.87195e+07	2.77166e+07	1.14804e+07	8.55123e+06	1.3211e+07	1.03493e+07	5.90713e+06	1.49625e+07	2.97537e+06	2.94758e+06	3.47424e+06	5.40011e+06	5.48559e+06	5.43978e+06	4.87704e+07	5.53803e+07	5.09847e+07	5.40909e+07	6.35767e+07	5.88249e+07
414POS		TG(15:0/16:0/18:1)+NH4	TG(49:1)+NH4	TG	(15:0/16:0/18:1)	(15:0)	(16:0)	(18:1)		C52 H102 O6 N1	836.77	23.2942	2.46812	1.47266e-05	0.0792796	0.101488	8.44242e+06	1.07431e+07	9.19098e+06	9.70932e+06	5.1527e+06	2.27895e+06	2.8972e+06	3.96455e+06	2.41043e+06	4.44763e+06	1.09302e+07	1.16342e+07	8.38351e+06	7.51957e+06	1.16225e+07	7.79012e+06	7.25458e+06	8.69794e+06	1.01229e+07	7.61915e+06	9.72124e+06	8.78853e+06
802NEG		DGDG(16:0/18:1)+HCOO	DGDG(34:1)+HCOO	DGDG	(16:0/18:1)	(16:0)	(18:1)			C50 H91 O17	963.626	12.7601	1.27495	0.0363105	0.178085	0.0699821	3.11217e+07	3.42184e+07	3.01068e+07	2.92094e+07	2.82416e+07	3.09007e+07	4.29435e+07	3.05806e+07	2.14533e+07	3.90003e+07	6.378e+06	8.557e+06	5.21168e+06	1.08055e+07	8.59115e+06	1.1672e+07	4.40642e+07	3.94287e+07	4.44137e+07	3.29304e+07	4.03403e+07	4.50406e+07
407POS		TG(15:0/16:1/18:3)+NH4	TG(49:4)+NH4	TG	(15:0/16:1/18:3)	(15:0)	(16:1)	(18:3)		C52 H96 O6 N1	830.723	20.7894	2.36408	0.00015171	0.107923	0.055022	8.6892e+06	8.1253e+06	9.25315e+06	8.45664e+06	5.65808e+06	4.12126e+06	5.96586e+06	3.5849e+06	1.72927e+06	8.86522e+06	1.18403e+06	2.36376e+06	2.16626e+06	4.72928e+06	3.71267e+06	5.82845e+06	1.20088e+07	1.2655e+07	1.29614e+07	9.16422e+06	1.12627e+07	1.26921e+07
439POS		TG(18:0/16:0/16:0)+NH4	TG(50:0)+NH4	TG	(18:0/16:0/16:0)	(18:0)	(16:0)	(16:0)		C53 H106 O6 N1	852.801	24.3355	2.43683	6.42445e-05	0.149217	0.0844928	21593334	2.00813e+07	2.33637e+07	1.93327e+07	8.76032e+06	8.39425e+06	9.84526e+06	1.15613e+07	1.00004e+07	9.95337e+06	1.96866e+07	2.3752e+07	1.72728e+07	1.84624e+07	1.91922e+07	1.93023e+07	2.36151e+07	2.29573e+07	2.22953e+07	1.7273e+07	3.30248e+07	2.34251e+07
435POS	Y	TG(16:0/16:0/18:1)+NH4	TG(50:1)+NH4	TG	(16:0/16:0/18:1)	(16:0)	(16:0)	(18:1)		C53 H104 O6 N1	850.786	23.6668	13.6387	5.55538e-06	1.07718	0.0518644	2.26344e+08	2.17783e+08	2.44953e+08	2.37627e+08	2.67694e+07	2.39483e+07	3.73535e+07	2.9686e+07	2.28329e+07	4.25786e+07	6.02501e+07	6.04714e+07	4.12131e+07	5.572e+07	6.35588e+07	5.73724e+07	382470470	4.70808e+08	3.09698e+08	3.23466e+08	6.01866e+08	4.09872e+08
431POS	Y	TG(16:0/16:0/18:2)+NH4	TG(50:2)+NH4	TG	(16:0/16:0/18:2)	(16:0)	(16:0)	(18:2)		C53 H102 O6 N1	848.77	22.9692	5.32915	2.291e-06	1.06558	0.0358688	3.3367e+08	3.07787e+08	3.31031e+08	324654677	8.74451e+07	6.44667e+07	1.36936e+08	8.16804e+07	5.70383e+07	1.3343e+08	6.48789e+07	7.08578e+07	5.6696e+07	1.43406e+08	1.0634e+08	1.27218e+08	504396272	5.66321e+08	4.44384e+08	3.51235e+08	6.33037e+08	4.90256e+08
429POS	Y	TG(16:0/16:0/18:3)+NH4	TG(50:3)+NH4	TG	(16:0/16:0/18:3)	(16:0)	(16:0)	(18:3)		C53 H100 O6 N1	846.755	22.22	5.957	1.15859e-06	1.61848	0.0311143	7.0612e+08	717393081	7.4112e+08	7.56386e+08	215110386	178040018	1.93432e+08	1.83991e+08	1.26226e+08	2.78112e+08	9.02738e+07	6.95278e+07	7.48607e+07	1.17606e+08	1.67335e+08	1.77195e+08	9.9989e+08	1226998823	1007680400	1009666239	1578918567	1175788904
427POS	Y	TG(18:1/14:0/18:3)+NH4	TG(50:4)+NH4	TG	(18:1/14:0/18:3)	(18:1)	(14:0)	(18:3)		C53 H98 O6 N1	844.739	21.0877	5.29249	3.00825e-08	1.03691	0.0364903	2.79166e+08	2.65472e+08	2.60886e+08	2.56908e+08	8.97054e+07	7.32149e+07	1.22194e+08	1.01633e+08	45887253	137356750	1.24344e+07	1.56781e+07	1.06667e+07	1.8782e+07	2.45541e+07	2.72134e+07	4.57954e+08	4.93259e+08	4.80314e+08	4.47039e+08	5.96441e+08	5.41666e+08
424POS		TG(16:1/16:1/18:3)+NH4	TG(50:5)+NH4	TG	(16:1/16:1/18:3)	(16:1)	(16:1)	(18:3)		C53 H96 O6 N1	842.723	19.9449	4.34526	2.53671e-08	0.840415	0.0294048	2.22792e+08	2.21459e+08	2.35829e+08	2.29996e+08	7.37132e+07	6.39399e+07	133683506	8.77013e+07	2.93657e+07	1.2022e+08	1.4535e+07	1.94367e+07	1.52827e+07	2.26742e+07	2.24153e+07	2.88273e+07	3.70667e+08	3.80178e+08	4.07317e+08	3.41384e+08	3.52598e+08	3.57956e+08
801NEG		DGDG(16:0/18:2)+HCOO	DGDG(34:2)+HCOO	DGDG	(16:0/18:2)	(16:0)	(18:2)			C50 H89 O17	961.611	11.9645	1.99377	0.0105987	0.761372	0.0907493	4.28047e+07	4.24846e+07	3.90991e+07	3.50522e+07	1.93422e+07	1.89279e+07	5.64317e+07	2.43987e+07	6.51135e+06	4.31641e+07	1.71814e+07	2.38562e+07	1.4544e+07	2.4494e+07	2.57686e+07	2.74608e+07	6.63789e+07	5.94065e+07	6.72202e+07	3.5078e+07	5.06279e+07	5.77891e+07
166POS		Cer(d18:0+pO/24:0)+H	Cer(d42:0+pO)+H	Cer	(d18:0+pO/24:0)	(d18:0+pO)	(24:0)			C42 H86 O4 N1	668.655	17.3593	1.06998	0.411751	1.74459	0.0328864	2236487097	2300246632	2384912827	2400558823	2215932310	2013578126	1790723359	1619642669	2190749755	2241636698	5.10157e+08	9.24026e+08	720752983	1377034445	9.0574e+08	1525590652	1656299891	2071362200	2059522798	2254635616	2590970721	2284297912
420POS		TG(14:0/18:3/18:3)+NH4	TG(50:6)+NH4	TG	(14:0/18:3/18:3)	(14:0)	(18:3)	(18:3)		C53 H94 O6 N1	840.708	18.9276	2.77851	2.22987e-06	0.915447	0.0315453	4.60628e+08	4.50505e+08	479852263	4.47893e+08	2.24533e+08	2.18618e+08	3.26492e+08	3.16078e+08	1.47442e+08	3.39509e+08	1.43005e+07	1.71958e+07	1.68892e+07	2.47327e+07	2.29771e+07	2.74948e+07	5.8178e+08	6.6471e+08	7.52865e+08	776874974	8.34593e+08	7.58861e+08
417POS		TG(18:3/14:3/18:3)+Na	TG(50:9)+Na	TG	(18:3/14:3/18:3)	(18:3)	(14:3)	(18:3)		C53 H84 O6 Na1	839.616	17.9277	0.713148	0.000100122	0.491809	0.0620648	7.82152e+07	7.78471e+07	8.34866e+07	8.86346e+07	1.04319e+08	9.74235e+07	8.54943e+07	8.73526e+07	9.7973e+07	1.04595e+08	4.43997e+07	4.54759e+07	5.02479e+07	5.323e+07	6.48382e+07	7.14522e+07	6.5361e+07	8.23976e+07	6.73087e+07	6.12542e+07	6.75787e+07	6.76987e+07
466POS		TG(16:0/17:1/18:1)+NH4	TG(51:2)+NH4	TG	(16:0/17:1/18:1)	(16:0)	(17:1)	(18:1)		C54 H104 O6 N1	862.786	23.3322	4.27166	2.35913e-05	0.218009	0.110839	1.85326e+07	1.45456e+07	1.60929e+07	1.81656e+07	5.22367e+06	2.75901e+06	8.00211e+06	4.67377e+06	3.17989e+06	9.05996e+06	7.95897e+06	8.34232e+06	4.50675e+06	1.27496e+07	1.0873e+07	9.41482e+06	2.58e+07	2.51705e+07	2.0568e+07	1.42774e+07	2.99096e+07	2.48052e+07
800NEG		DGDG(16:0/18:3)+HCOO	DGDG(34:3)+HCOO	DGDG	(16:0/18:3)	(16:0)	(18:3)			C50 H87 O17	959.595	11.2349	1.3385	0.0501222	0.442862	0.0834043	1.08544e+08	1.04758e+08	1.01617e+08	8.91049e+07	6.45607e+07	7.83974e+07	1.24892e+08	7.98527e+07	4.86062e+07	9.81831e+07	5.26688e+07	7.34279e+07	5.19858e+07	7.52709e+07	6.36083e+07	6.41609e+07	1.13088e+08	1.18181e+08	1.32301e+08	9.43148e+07	9.14052e+07	1.1259e+08
189POS		Cer(d18:0+pO/24:0+O)+H	Cer(d42:0+pO+O)+H	Cer	(d18:0+pO/24:0+O)	(d18:0+pO)	(24:0+O)			C42 H86 O5 N1	684.65	15.8616	1.63226	0.121218	0.0163855	0.0204133	2.03043e+07	2.07161e+07	2.02484e+07	2.11535e+07	1.12002e+07	1.1355e+07	1.83124e+07	1.65628e+07	1.03193e+07	1.71556e+07	3.94692e+06	5.36876e+06	4.57873e+06	6.22473e+06	5.31891e+06	6.36499e+06	2.3295e+07	614089	2.76027e+07	2.14904e+07	3.81553e+07	2.74298e+07
459POS		TG(16:0/17:1/18:3)+NH4	TG(51:4)+NH4	TG	(16:0/17:1/18:3)	(16:0)	(17:1)	(18:3)		C54 H100 O6 N1	858.755	21.75	2.92375	0.000445722	0.287798	0.0523467	3.5655e+07	3.80163e+07	3.49456e+07	3.35681e+07	1.66485e+07	1.05071e+07	3.60123e+07	1.02631e+07	6.68388e+06	3.17604e+07	4.93717e+06	4.78369e+06	3.94316e+06	9.27733e+06	1.17812e+07	1.21761e+07	6.35953e+07	5.81765e+07	5.21425e+07	3.16387e+07	5.8793e+07	6.27495e+07
455POS		TG(15:0/18:2/18:3)+NH4	TG(51:5)+NH4	TG	(15:0/18:2/18:3)	(15:0)	(18:2)	(18:3)		C54 H98 O6 N1	856.739	20.7755	1.94634	0.0076797	0.218127	0.0358941	5.091e+07	4.68346e+07	4.78268e+07	4.88937e+07	3.72257e+07	2.52006e+07	4.26865e+07	2.30786e+07	1.01854e+07	7.14396e+07	5.5228e+06	6.25954e+06	3.55478e+06	1.69385e+07	1.59433e+07	2.26387e+07	6.20883e+07	8.63655e+07	7.10779e+07	4.96903e+07	7.09247e+07	6.82265e+07
454POS		TG(15:0/18:2/18:3)+NH4	TG(51:5)+NH4	TG	(15:0/18:2/18:3)	(15:0)	(18:2)	(18:3)		C54 H98 O6 N1	856.739	21.1507	2.80744	1.50435e-05	0.275001	0.0764627	4.9551e+07	4.93192e+07	4.83647e+07	4.19199e+07	2.74043e+07	1.58665e+07	3.30322e+07	2.31606e+07	1.06535e+07	4.05579e+07	1.59696e+06	2.49956e+06	1.60525e+06	1.75629e+06	3.1039e+06	4.60189e+06	5.95073e+07	6.11873e+07	8.08962e+07	8.01756e+07	6.87142e+07	7.25303e+07
446POS		TG(15:0/18:3/18:3)+NH4	TG(51:6)+NH4	TG	(15:0/18:3/18:3)	(15:0)	(18:3)	(18:3)		C54 H96 O6 N1	854.723	19.6674	2.36	0.000244774	0.360094	0.027549	9.37054e+07	9.23278e+07	9.6801e+07	9.79545e+07	6.16795e+07	4.60115e+07	6.51644e+07	4.1279e+07	1.63719e+07	9.51751e+07	1.62312e+07	1.57331e+07	1.39441e+07	3.32311e+07	2.73119e+07	4.19268e+07	1.09325e+08	1.52721e+08	1.37458e+08	1.04863e+08	1.41416e+08	1.22826e+08
438POS		TG(18:4/15:0/18:3)+NH4	TG(51:7)+NH4	TG	(18:4/15:0/18:3)	(18:4)	(15:0)	(18:3)		C54 H94 O6 N1	852.708	18.6168	1.36384	0.0925889	0.346241	0.0702995	3.20665e+08	3.04142e+08	2.78927e+08	2.77861e+08	281258905	2.70889e+08	3.09282e+08	1.88936e+08	9.02193e+07	3.90948e+08	1.02338e+07	1.03962e+07	7.72257e+06	2.62744e+07	1.27528e+07	2.70973e+07	2.48566e+08	3.27943e+08	4.49818e+08	3.58872e+08	3.4328e+08	3.60295e+08
440POS		TG(51:9)+Na	TG(51:9)+Na	TG	(51:9)	(51:9)				C54 H86 O6 Na1	853.632	18.3839	0.933384	0.109587	0.905712	0.0714642	3.70954e+08	3.92286e+08	3.7609e+08	4.32933e+08	4.77092e+08	4.09903e+08	4.25077e+08	3.85784e+08	4.3997e+08	4.64698e+08	2.38036e+08	3.0924e+08	2.7009e+08	3.55928e+08	325092604	3.86332e+08	4.19824e+08	4.1325e+08	4.33544e+08	4.01213e+08	3.812e+08	3.80123e+08
497POS		TG(18:0/16:0/18:0)+NH4	TG(52:0)+NH4	TG	(18:0/16:0/18:0)	(18:0)	(16:0)	(18:0)		C55 H110 O6 N1	880.833	24.8764	3.54712	0.000126891	0.278291	0.0802175	3.98191e+07	3.62937e+07	4.38861e+07	3.85965e+07	1.15753e+07	1.22462e+07	1.54746e+07	1.74654e+07	1.26552e+07	1.44679e+07	3.036e+07	3.08577e+07	2.46292e+07	2.5531e+07	2.49379e+07	2.87565e+07	5.54839e+07	4.38931e+07	3.94576e+07	3.10086e+07	70890075	5.6815e+07
190POS		Cer(d18:0+pO/24:0+O)+H	Cer(d42:0+pO+O)+H	Cer	(d18:0+pO/24:0+O)	(d18:0+pO)	(24:0+O)			C42 H86 O5 N1	684.65	16.8531	3.50574	5.12234e-07	0.706957	0.033001	2.02979e+08	1.98768e+08	1.94543e+08	1.87811e+08	9.06576e+07	9.22548e+07	8.1389e+07	7.19547e+07	1.16716e+08	1.03913e+08	8.08788e+07	9.47263e+07	8.04073e+07	9.70931e+07	1.13466e+08	107538681	2.9987e+08	3.6043e+08	2.70299e+08	3.08248e+08	4.02912e+08	3.10536e+08
492POS		TG(18:0/16:0/18:1)+NH4	TG(52:1)+NH4	TG	(18:0/16:0/18:1)	(18:0)	(16:0)	(18:1)		C55 H108 O6 N1	878.817	24.3276	7.18701	0.000413286	0.48635	0.0736754	6.21111e+07	5.72654e+07	6.79728e+07	5.99359e+07	1.27588e+07	1.16152e+07	1.40225e+07	1.38069e+07	1.30857e+07	1.74918e+07	3.8161e+07	3.89214e+07	2.30083e+07	3.97634e+07	2.90263e+07	3.41071e+07	8.43784e+07	1.12251e+08	7.71174e+07	5.96893e+07	1.73753e+08	8.77586e+07
467POS		TG(52:11)+Na	TG(52:11)+Na	TG	(52:11)	(52:11)				C55 H84 O6 Na1	863.616	16.883	1.21298	0.00473534	0.150646	0.0423062	2.51545e+07	2.52495e+07	2.73676e+07	2.67697e+07	2.328e+07	2.24891e+07	2.38731e+07	2.10798e+07	2.29797e+07	2.65991e+07	7.1954e+06	1.14912e+07	9.93135e+06	1.30463e+07	1.31363e+07	1.40249e+07	2.92217e+07	3.3135e+07	2.76673e+07	2.44197e+07	2.80628e+07	2.76759e+07
486POS	Y	TG(16:0/18:1/18:1)+NH4	TG(52:2)+NH4	TG	(16:0/18:1/18:1)	(16:0)	(18:1)	(18:1)		C55 H106 O6 N1	876.801	23.672	19.0959	4.67601e-06	2.05522	0.0542394	7.41979e+08	7.13541e+08	8.11068e+08	7.61482e+08	6.19102e+07	5.94196e+07	9.6451e+07	6.68677e+07	6.10761e+07	1.06499e+08	1.143e+08	1.03095e+08	7.49986e+07	1.20249e+08	1.10303e+08	1.12571e+08	1384337402	1755168297	1163230947	9.1405e+08	1938583842	1480219906
449POS		TG(16:0/18:1/18:3)+H	TG(52:4)+H	TG	(16:0/18:1/18:3)	(16:0)	(18:1)	(18:3)		C55 H99 O6	855.744	22.2487	6.28111	8.87799e-07	0.440883	0.0353551	5.12771e+07	5.05318e+07	5.24488e+07	5.47602e+07	1.17746e+07	9.14206e+06	1.49811e+07	1.239e+07	8.38119e+06	2.21893e+07	4.21376e+06	3.48423e+06	3.27387e+06	5.39936e+06	7.23253e+06	7.65476e+06	7.50132e+07	9.56076e+07	6.91015e+07	6.35053e+07	9.85168e+07	9.35722e+07
477POS	Y	TG(16:0/18:1/18:3)+NH4	TG(52:4)+NH4	TG	(16:0/18:1/18:3)	(16:0)	(18:1)	(18:3)		C55 H102 O6 N1	872.77	22.2487	6.70656	7.60368e-07	4.28679	0.0273882	4573864777	4358336695	4577429551	4643977525	1158849242	8.80097e+08	1303440185	1064612041	7.24506e+08	1656051372	4.00999e+08	3.25049e+08	3.05192e+08	4.66896e+08	6.53213e+08	7.99369e+08	7184515131	8760666220	6246642928	6040005485	9681414399	7607924388
478POS	Y	TG(16:0/18:1/18:3)+NH4	TG(52:4)+NH4	TG	(16:0/18:1/18:3)	(16:0)	(18:1)	(18:3)		C55 H102 O6 N1	872.77	22.623	5.86165	0.000106375	1.46712	0.144998	5.83601e+08	6.78773e+08	6.92314e+08	5.02021e+08	1.51945e+08	124915023	2.26204e+08	131127593	8.34112e+07	2.56688e+08	5.25845e+07	4.88317e+07	4.04599e+07	8.13537e+07	9.74601e+07	9.41683e+07	9.15063e+08	9.41634e+08	7.01481e+08	6.31453e+08	1498246195	1023071297
191POS		Cer(d18:0+pO/24:0+O)+H	Cer(d42:0+pO+O)+H	Cer	(d18:0+pO/24:0+O)	(d18:0+pO)	(24:0+O)			C42 H86 O5 N1	684.65	17.287	2.01953	0.105911	0.120604	0.101064	4.28265e+07	4.04131e+07	3.93051e+07	4.9003e+07	2.11093e+07	1.57934e+07	1.27928e+07	1.2266e+07	2.20189e+07	1.89121e+07	7.84194e+06	1.01419e+07	1.27322e+07	1.94601e+07	1.98305e+07	4.2759e+06	1.39413e+07	54235149	1.40421e+07	1.38312e+07	6.69415e+07	4.48035e+07
141POS		Cer(d18:1/24:0)+H	Cer(d42:1)+H	Cer	(d18:1/24:0)	(d18:1)	(24:0)			C42 H84 O3 N1	650.645	17.364	1.10322	0.230844	0.156118	0.0572693	1.98147e+07	1.99126e+07	2.18475e+07	1.91682e+07	1.76929e+07	1.63556e+07	1.53947e+07	1.39327e+07	1.8039e+07	1.7489e+07	3.91595e+06	7.27698e+06	5.87321e+06	1.18137e+07	7.90302e+06	1.32251e+07	1.55306e+07	1.64636e+07	1.57524e+07	2.06968e+07	2.24877e+07	1.81813e+07
441POS		TG(16:0/18:2/18:3)+H	TG(52:5)+H	TG	(16:0/18:2/18:3)	(16:0)	(18:2)	(18:3)		C55 H97 O6	853.728	21.2598	3.51863	1.45204e-07	0.37087	0.106409	5.60019e+07	6.27556e+07	4.98846e+07	5.11e+07	2.55761e+07	1.90558e+07	2.72566e+07	2.06176e+07	1.14615e+07	3.52452e+07	6.32123e+06	6.51249e+06	4.39936e+06	1.14305e+07	8.35586e+06	1.66136e+07	8.04968e+07	8.95734e+07	7.25231e+07	7.29518e+07	8.63632e+07	8.79298e+07
473POS	Y	TG(16:0/18:2/18:3)+NH4	TG(52:5)+NH4	TG	(16:0/18:2/18:3)	(16:0)	(18:2)	(18:3)		C55 H100 O6 N1	870.755	21.2598	3.3799	3.23006e-07	3.37543	0.00709985	4448620578	4486566137	4481637675	4418669665	2221377842	1793138210	2511636864	1740511505	9.40847e+08	2909342757	4.94761e+08	6.024e+08	3.77253e+08	9.7034e+08	806361171	1399363156	6661897926	7820049952	6493863077	5767840083	7377171607	6832899111
474POS		TG(16:0/18:2/18:3)+NH4	TG(52:5)+NH4	TG	(16:0/18:2/18:3)	(16:0)	(18:2)	(18:3)		C55 H100 O6 N1	870.755	21.7927	3.42905	2.5908e-06	0.650115	0.0528163	1.45366e+08	1.32259e+08	1.47852e+08	1.36102e+08	6.54405e+07	5.27173e+07	1.04074e+08	6.22729e+07	3.22347e+07	1.06253e+08	19921267	2.37916e+07	1.44905e+07	1.42228e+08	3.75151e+07	1.69759e+08	2.54665e+08	2.5055e+08	2.28806e+08	181543280	2.76253e+08	2.58647e+08
436POS		TG(16:0/18:3/18:3)+H	TG(52:6)+H	TG	(16:0/18:3/18:3)	(16:0)	(18:3)	(18:3)		C55 H95 O6	851.712	20.2572	1.50749	9.09122e-05	0.22147	0.0803802	1.26013e+08	1.49479e+08	1.33929e+08	1.47467e+08	1.1221e+08	1.08719e+08	9.63579e+07	1.32188e+08	8.87921e+07	1.11381e+08	1.27445e+07	1.54983e+07	9.9623e+06	2.82401e+07	1.89847e+07	3.23074e+07	1.46013e+08	1.45104e+08	1.72933e+08	1.83067e+08	1.61338e+08	1.70887e+08
471POS	Y	TG(16:0/18:3/18:3)+NH4	TG(52:6)+NH4	TG	(16:0/18:3/18:3)	(16:0)	(18:3)	(18:3)		C55 H98 O6 N1	868.739	20.2572	1.53963	2.83182e-05	1.7122	0.00957013	11650301025	11821960845	11789008118	11923603059	9119699253	9282184562	8222701863	10970437136	7359868257	10807065590	1084543026	1352014327	8.86307e+08	2343069032	1750858260	2868596054	12706941924	13847042807	14223817448	14812964318	15003814860	15258155601
808NEG		DGDG(18:1/18:1)+HCOO	DGDG(36:2)+HCOO	DGDG	(18:1/18:1)	(18:1)	(18:1)			C52 H93 O17	989.642	12.8567	2.48521	0.00241546	0.386868	0.333381	1.43253e+07	8.45427e+06	7.46234e+06	8.06174e+06	6.54558e+06	2.88327e+06	8.41969e+06	3.26569e+06	3.78918e+06	8.0563e+06	3.15623e+06	3.84514e+06	3.32831e+06	4.7421e+06	5.48814e+06	5.09416e+06	2.00577e+07	1.27426e+07	1.50392e+07	7.01644e+06	1.50186e+07	1.20373e+07
807NEG		DGDG(18:1/18:2)+HCOO	DGDG(36:3)+HCOO	DGDG	(18:1/18:2)	(18:1)	(18:2)			C52 H91 O17	987.626	12.2023	1.59267	0.0140712	0.447982	0.110985	3.50848e+07	3.64784e+07	2.9856e+07	2.93198e+07	2.2312e+07	2.32836e+07	3.88408e+07	2.77523e+07	1.48725e+07	3.77132e+07	1.73255e+07	1.98702e+07	1.90762e+07	2.18612e+07	2.51369e+07	2.20709e+07	3.63708e+07	3.88666e+07	4.99911e+07	3.284e+07	5.87401e+07	4.56229e+07
161POS		Cer(d18:1/24:0+O)+H	Cer(d42:1+O)+H	Cer	(d18:1/24:0+O)	(d18:1)	(24:0+O)			C42 H84 O4 N1	666.639	14.2629	1.07398	0.651716	0.324103	0.0302978	8.32587e+07	8.78092e+07	8.83897e+07	8.40317e+07	6.29701e+07	7.20552e+07	1.29487e+08	8.44462e+07	4.77539e+07	1.05181e+08	2.16131e+07	3.044e+07	2.55315e+07	3.57025e+07	3.01396e+07	3.75069e+07	7.51838e+07	7.61987e+07	1.03609e+08	8.31709e+07	9.6381e+07	1.04481e+08
806NEG		DGDG(18:1/18:3)+HCOO	DGDG(36:4)+HCOO	DGDG	(18:1/18:3)	(18:1)	(18:3)			C52 H89 O17	985.611	11.3233	1.54575	0.00120141	0.534377	0.0600105	8.39343e+07	8.05912e+07	7.62607e+07	7.324e+07	6.58643e+07	6.54317e+07	8.28234e+07	6.22719e+07	5.24345e+07	8.55736e+07	2.35228e+07	2.96365e+07	2.62892e+07	3.1876e+07	3.93848e+07	3.12943e+07	9.53396e+07	102212303	1.36149e+08	9.68763e+07	9.47801e+07	1.15199e+08
162POS		Cer(d18:1+hO/24:0)+H	Cer(d42:1+hO)+H	Cer	(d18:1+hO/24:0)	(d18:1+hO)	(24:0)			C42 H84 O4 N1	666.639	15.4409	1.30706	0.0563174	0.104559	0.0238728	1.78944e+07	1.77832e+07	1.86794e+07	1.77943e+07	1.00534e+07	1.46298e+07	1.87314e+07	2.20134e+07	1.20891e+07	1.54268e+07	4.71349e+06	6.47115e+06	7.05036e+06	1.39048e+07	1.10529e+07	1.04147e+07	1.6791e+07	1.89576e+07	2.02629e+07	2.02806e+07	2.62156e+07	1.89757e+07
470POS	Y	TG(16:1/18:3/18:3)+NH4	TG(52:7)+NH4	TG	(16:1/18:3/18:3)	(16:1)	(18:3)	(18:3)		C55 H96 O6 N1	866.723	19.0013	2.69795	6.32833e-05	1.24815	0.013181	8.65511e+08	8.39155e+08	8.56114e+08	8.48213e+08	4.13689e+08	3.99805e+08	6.16617e+08	5.89073e+08	237843282	6.78712e+08	2.53548e+07	3.12902e+07	3.27302e+07	2.04429e+07	4.08892e+07	4.30736e+07	1025958081	1215377524	1321604469	1218328192	1802688436	1336508297
468POS		TG(18:4/16:1/18:3)+NH4	TG(52:8)+NH4	TG	(18:4/16:1/18:3)	(18:4)	(16:1)	(18:3)		C55 H94 O6 N1	864.708	18.0042	2.3431	1.97115e-05	0.387005	0.0239477	9.4717e+07	9.63276e+07	9.98754e+07	9.52962e+07	5.38324e+07	5.82358e+07	7.88215e+07	6.53478e+07	2.69026e+07	9.16513e+07	1.42262e+06	1.61806e+06	2.03482e+06	2.77042e+06	3.35294e+06	2.7638e+06	1.30489e+08	1.5617e+08	1.46741e+08	1.25122e+08	165649180	1.54003e+08
160POS		Cer(d18:1+hO/24:0)+H	Cer(d42:1+hO)+H	Cer	(d18:1+hO/24:0)	(d18:1+hO)	(24:0)			C42 H84 O4 N1	666.639	16.6239	1.62278	0.0153238	0.417513	0.231801	3.45712e+08	5.30635e+08	3.43607e+08	355653359	317772021	4.76326e+08	3.06539e+08	3.08337e+08	3.45463e+08	3.69203e+08	5.61658e+07	9.07374e+07	7.30729e+07	1.42985e+08	8.72111e+07	1.34207e+08	5.26113e+08	4.25832e+08	6.90776e+08	8.68812e+08	4.31372e+08	5.03286e+08
815NEG		CL(18:2/16:1/18:2/18:2)-H	CL(70:7)-H	CL	(18:2/16:1/18:2/18:2)	(18:2)	(16:1)	(18:2)	(18:2)	C79 H139 O17 P2	1421.95	19.169	3.56897	0.000131855	0.147293	0.15499	640564	916219	866723	753023	170867	258848	739443	452201	163774	414552	369805	522014	447622	660714	512396	553140	1.34727e+06	1.23648e+06	1.48035e+06	756957	1.32294e+06	1.70663e+06
426POS		AGlcSiE(17:1)+NH4	AGlcSiE(17:1)+NH4	AGlcSiE	(17:1)	(17:1)				C52 H94 O7 N1	844.702	18.0078	1.13061	0.263489	0.349899	0.0294106	1.12625e+08	1.08992e+08	1.15191e+08	1.08153e+08	9.85861e+07	1.12304e+08	9.20459e+07	1.05712e+08	1.0689e+08	1.26966e+08	9.60547e+06	1.14853e+07	1.43713e+07	1.71424e+07	3.19262e+07	2.417e+07	1.0655e+08	1.51419e+08	1.05107e+08	8.89076e+07	1.53261e+08	1.21174e+08
465POS		TG(12:0/18:3/22:6)+NH4	TG(52:9)+NH4	TG	(12:0/18:3/22:6)	(12:0)	(18:3)	(22:6)		C55 H92 O6 N1	862.692	17.0413	2.62498	0.000130619	0.498902	0.0131187	1.37736e+08	1.3518e+08	1.33469e+08	1.34902e+08	7.63714e+07	7.57742e+07	1.00499e+08	9.30565e+07	4.68598e+07	1.15716e+08	1.90212e+06	1.5899e+06	1.86048e+06	2.65219e+06	3.08176e+06	2.73184e+06	1.74614e+08	2.11448e+08	1.96811e+08	1.96651e+08	3.16872e+08	2.37823e+08
511POS		TG(18:1/17:1/18:1)+NH4	TG(53:3)+NH4	TG	(18:1/17:1/18:1)	(18:1)	(17:1)	(18:1)		C56 H106 O6 N1	888.801	23.3465	6.18481	6.25631e-06	0.381799	0.0263998	3.51673e+07	3.71497e+07	3.70475e+07	3.58612e+07	8.56192e+06	5.54835e+06	1.61138e+07	6.39505e+06	7.02182e+06	1.71124e+07	5.32165e+06	4.57331e+06	3.39917e+06	7.002e+06	8.49577e+06	6.86018e+06	7.53115e+07	6.39365e+07	5.83215e+07	3.71106e+07	7.44521e+07	6.66161e+07
510POS		TG(18:1/17:1/18:1)+NH4	TG(53:3)+NH4	TG	(18:1/17:1/18:1)	(18:1)	(17:1)	(18:1)		C56 H106 O6 N1	888.801	23.6834	14.2504	2.61899e-09	0.817522	0.0629666	1.34108e+08	125499811	1.46269e+08	1.35387e+08	1.60801e+07	1.13875e+07	2.03976e+07	1.58477e+07	1.45295e+07	3.19015e+07	4.7269e+06	4.31791e+06	3.84683e+06	4.67555e+06	1.50432e+07	5.0233e+06	2.36075e+08	2.38187e+08	3.02757e+08	2.33742e+08	2.74151e+08	2.84677e+08
508POS		TG(18:1/17:1/18:2)+NH4	TG(53:4)+NH4	TG	(18:1/17:1/18:2)	(18:1)	(17:1)	(18:2)		C56 H104 O6 N1	886.786	22.6928	2.36345	0.0124157	0.283699	0.244804	9.11342e+07	7.57734e+07	4.86521e+07	8.10116e+07	3.68793e+07	2.10333e+07	8.10878e+07	1.98107e+07	2.02493e+07	6.12818e+07	9.19435e+06	8.42379e+06	7.83825e+06	1.66259e+07	2.02656e+07	1.94126e+07	127021670	9.31215e+07	3.84436e+07	6.98804e+07	108075373	1.31493e+08
507POS		TG(17:0/18:1/18:3)+NH4	TG(53:4)+NH4	TG	(17:0/18:1/18:3)	(17:0)	(18:1)	(18:3)		C56 H104 O6 N1	886.786	23.0033	4.41925	8.31329e-07	0.656233	0.0392173	1.38454e+08	1.25948e+08	1.30819e+08	1.31021e+08	5.0295e+07	3.15836e+07	6.96172e+07	3.85058e+07	3.28538e+07	8.12939e+07	7.15881e+06	8.53011e+06	6.02738e+06	1.25302e+07	1.38689e+07	1.41444e+07	1.97618e+08	2.08652e+08	2.35371e+08	1.80455e+08	2.62926e+08	2.59089e+08
505POS		TG(18:1/17:1/18:3)+NH4	TG(53:5)+NH4	TG	(18:1/17:1/18:3)	(18:1)	(17:1)	(18:3)		C56 H102 O6 N1	884.77	21.7701	2.84705	0.00164471	0.474567	0.0541746	9.67234e+07	9.05243e+07	1.03288e+08	9.58849e+07	5.11041e+07	2.73302e+07	117508514	2.82143e+07	1.80399e+07	9.05374e+07	9.55224e+06	1.02218e+07	8.06137e+06	1.74399e+07	1.95353e+07	22908492	1.6611e+08	1.65192e+08	1.56627e+08	7.94834e+07	1.68406e+08	2.11491e+08
504POS		TG(18:2/17:1/18:2)+NH4	TG(53:5)+NH4	TG	(18:2/17:1/18:2)	(18:2)	(17:1)	(18:2)		C56 H102 O6 N1	884.77	22.2882	4.21673	8.84187e-08	0.908052	0.0270013	3.17276e+08	3.00645e+08	3.19272e+08	315026470	123319753	8.37288e+07	1.3429e+08	1.13392e+08	6.54906e+07	1.8716e+08	1.95084e+07	1.95452e+07	1.55515e+07	2.20575e+07	2.93598e+07	3.27593e+07	4.30929e+08	4.28065e+08	5.29624e+08	5.48084e+08	5.16015e+08	5.3012e+08
805NEG	Y	DGDG(18:2/18:3)+HCOO	DGDG(36:5)+HCOO	DGDG	(18:2/18:3)	(18:2)	(18:3)			C52 H87 O17	983.595	10.4349	2.38469	0.000848293	1.11739	0.0723408	7.52786e+07	6.89581e+07	6.39118e+07	6.59485e+07	2.72188e+07	2.93626e+07	7.59345e+07	3.36124e+07	1.08073e+07	6.56146e+07	2.80052e+07	3.33603e+07	2.42601e+07	3.06095e+07	5.66686e+07	3.13301e+07	1.11996e+08	9.29545e+07	1.05754e+08	6.8602e+07	1.02178e+08	9.69227e+07
187POS		Cer(d18:1+hO/24:0+O)+H	Cer(d42:1+hO+O)+H	Cer	(d18:1+hO/24:0+O)	(d18:1+hO)	(24:0+O)			C42 H84 O5 N1	682.634	15.1201	1.73494	1.56219e-06	0.632176	0.0197846	1337398029	1333420439	1391214966	1364132527	8.40217e+08	906093240	1210926657	1025227004	8.0025e+08	1105127926	3.53009e+08	4.53102e+08	495520916	6.28187e+08	5.6103e+08	6.7496e+08	1597287065	1667728013	1691431752	1738071366	1818481844	1702049346
500POS		TG(18:4/17:0/18:2)+NH4	TG(53:6)+NH4	TG	(18:4/17:0/18:2)	(18:4)	(17:0)	(18:2)		C56 H100 O6 N1	882.755	20.2265	1.04111	0.643681	0.255626	0.17987	5.02679e+07	3.28876e+07	4.91856e+07	4.65876e+07	3.87692e+07	4.55399e+07	4.66814e+07	3.49797e+07	4.20942e+07	4.15938e+07	1.26362e+07	1.55425e+07	1.21989e+07	2.64101e+07	2.0831e+07	2.9826e+07	4.73314e+07	4.6756e+07	3.12273e+07	4.80068e+07	3.63577e+07	5.02419e+07
501POS		TG(18:3/17:1/18:2)+NH4	TG(53:6)+NH4	TG	(18:3/17:1/18:2)	(18:3)	(17:1)	(18:2)		C56 H100 O6 N1	882.755	20.7135	2.11909	0.0105145	0.301884	0.132317	7.36499e+07	6.88232e+07	7.24912e+07	5.43209e+07	2.92305e+07	2.77533e+07	1.07733e+08	3.16536e+07	1.69737e+07	7.65383e+07	1.88461e+07	2.11348e+07	1.57304e+07	3.09795e+07	2.68152e+07	3.76679e+07	1.20473e+08	1.05469e+08	9.43934e+07	6.15529e+07	1.10168e+08	1.22231e+08
496POS		TG(18:3/17:1/18:3)+NH4	TG(53:7)+NH4	TG	(18:3/17:1/18:3)	(18:3)	(17:1)	(18:3)		C56 H98 O6 N1	880.739	19.6984	2.95535	0.000412297	0.625682	0.0359713	158258287	1.55534e+08	1.63766e+08	1.68575e+08	7.79669e+07	7.76398e+07	1.2429e+08	8.66743e+07	3.86491e+07	1.45078e+08	4.79344e+06	4.88565e+06	5.4064e+06	9.62295e+06	1.22217e+07	9.26858e+06	2.35916e+08	273854552	2.30154e+08	1.92774e+08	4.11162e+08	2.82466e+08
491POS		TG(15:0/18:3/20:5)+NH4	TG(53:8)+NH4	TG	(15:0/18:3/20:5)	(15:0)	(18:3)	(20:5)		C56 H96 O6 N1	878.723	18.5655	2.71254	1.68993e-05	0.556935	0.081432	1.57237e+08	155557275	1.38181e+08	1.33886e+08	6.86854e+07	8.42313e+07	1.10926e+08	8.64523e+07	3.34083e+07	1.33435e+08	4.42721e+06	4.24393e+06	3.84553e+06	1.15635e+07	1.10126e+07	7.82894e+06	2.11124e+08	2.4786e+08	2.26517e+08	193765748	2.86503e+08	2.36992e+08
485POS		TG(18:3/13:0/22:6)+NH4	TG(53:9)+NH4	TG	(18:3/13:0/22:6)	(18:3)	(13:0)	(22:6)		C56 H94 O6 N1	876.708	17.5735	2.11787	0.00133534	0.228652	0.00827386	5.77176e+07	5.788e+07	5.81895e+07	5.8808e+07	3.12291e+07	3.54472e+07	4.68128e+07	5.29211e+07	2.34651e+07	5.75815e+07	1.62929e+06	896326	1.94778e+06	2.14541e+06	1.91531e+06	1.5844e+06	6.94358e+07	7.87931e+07	7.71987e+07	7.5728e+07	1.28993e+08	9.3933e+07
186POS		Cer(d18:1+hO/24:0+O)+H	Cer(d42:1+hO+O)+H	Cer	(d18:1+hO/24:0+O)	(d18:1+hO)	(24:0+O)			C42 H84 O5 N1	682.634	16.2791	1.84026	0.000379108	0.446196	0.192377	3.41602e+08	457995723	3.15891e+08	3.12109e+08	2.03437e+08	2.25894e+08	3.01099e+08	1.99038e+08	2.80898e+08	2.2341e+08	6.08412e+07	5.39769e+07	3.91099e+07	125006755	6.86618e+07	8.61358e+07	3.3203e+08	4.17774e+08	4.22444e+08	4.69166e+08	5.85167e+08	411936205
539POS		TG(18:0/18:0/18:0)+NH4	TG(54:0)+NH4	TG	(18:0/18:0/18:0)	(18:0)	(18:0)	(18:0)		C57 H114 O6 N1	908.864	25.3629	3.47629	0.000247821	0.292497	0.105962	4.8615e+07	4.0466e+07	5.0828e+07	4.2849e+07	1.39094e+07	1.35595e+07	1.70662e+07	1.99322e+07	1.50469e+07	1.67582e+07	3.18982e+07	3.14527e+07	2.87901e+07	2.75695e+07	3.03209e+07	3.10215e+07	6.7903e+07	5.24305e+07	4.23814e+07	3.24797e+07	8.08049e+07	5.86719e+07
534POS		TG(20:0/16:0/18:1)+NH4	TG(54:1)+NH4	TG	(20:0/16:0/18:1)	(20:0)	(16:0)	(18:1)		C57 H112 O6 N1	906.848	24.8746	11.6226	0.000336316	0.372876	0.0891346	3.03485e+07	2.79355e+07	3.46083e+07	3.09129e+07	3.94443e+06	3.81901e+06	4.87355e+06	4.71059e+06	4.28719e+06	5.44795e+06	1.24268e+07	9.58193e+06	8.4411e+06	1.19237e+07	8.75247e+06	8.97103e+06	5.44468e+07	5.51246e+07	3.82527e+07	2.40926e+07	9.0071e+07	5.27836e+07
488POS		TG(18:2p/18:4/18:4)+Na	TG(54:10p)+Na	TG	(18:2p/18:4/18:4)	(18:2p)	(18:4)	(18:4)		C57 H90 O5 Na1	877.668	20.8071	1.74872	0.0156677	0.150607	0.12846	4.92349e+07	5.48115e+07	5.57065e+07	4.16512e+07	4.46757e+07	3.02501e+07	4.30125e+07	2.90819e+07	1.44551e+07	5.96883e+07	4.7951e+06	2.9126e+06	1.04477e+07	7.80498e+06	5.41354e+06	2.85835e+07	6.62087e+07	9.43626e+07	5.92504e+07	4.28278e+07	5.59144e+07	6.81882e+07
531POS		TG(18:0/18:1/18:1)+NH4	TG(54:2)+NH4	TG	(18:0/18:1/18:1)	(18:0)	(18:1)	(18:1)		C57 H110 O6 N1	904.833	24.3309	12.3188	0.000297972	0.870579	0.0498345	1.49779e+08	1.42799e+08	1.59497e+08	1.44885e+08	1.95425e+07	2.12633e+07	2.57093e+07	2.16638e+07	1.96094e+07	2.75247e+07	4.19255e+07	2.98275e+07	2.62942e+07	4.80299e+07	4.28641e+07	3.95862e+07	2.49649e+08	327337598	2.0776e+08	1.52725e+08	4.82774e+08	2.46651e+08
530POS	Y	TG(18:1/18:1/18:1)+NH4	TG(54:3)+NH4	TG	(18:1/18:1/18:1)	(18:1)	(18:1)	(18:1)		C57 H108 O6 N1	902.817	23.6758	19.9446	4.53142e-06	2.66244	0.0566727	1204788911	1205968856	1352078147	1291447538	9.66969e+07	9.52891e+07	1.53962e+08	1.11311e+08	1.0058e+08	166865003	1.30896e+08	9.9917e+07	9.41327e+07	1.34421e+08	1.15268e+08	1.29242e+08	2452210465	2948979842	1993690787	1414296638	3119657806	2525122560
804NEG	Y	DGDG(18:3/18:3)+HCOO	DGDG(36:6)+HCOO	DGDG	(18:3/18:3)	(18:3)	(18:3)			C52 H85 O17	981.579	9.59064	1.83891	9.32636e-05	2.06911	0.101423	5.19018e+08	4.28724e+08	4.42796e+08	4.17539e+08	270956072	2.96985e+08	4.30868e+08	2.95465e+08	1.98521e+08	3.8782e+08	1.80456e+08	2.49772e+08	1.92427e+08	246573969	264147832	2.31498e+08	5.84612e+08	5.39464e+08	6.63634e+08	538186840	5.0613e+08	6.26256e+08
527POS	Y	TG(18:0/18:1/18:3)+NH4	TG(54:4)+NH4	TG	(18:0/18:1/18:3)	(18:0)	(18:1)	(18:3)		C57 H106 O6 N1	900.801	22.9966	8.98851	0.00199916	2.1226	0.078822	692951257	8.27289e+08	8.17077e+08	7.97888e+08	1.27925e+08	1.18259e+08	6.32749e+08	1.26844e+08	1.07043e+08	1.81817e+08	8.83858e+07	6.12423e+07	6.3373e+07	9.22489e+07	1.08866e+08	1.15327e+08	3633428490	2048730127	1125487133	9.12848e+08	2394033560	1522334012
528POS		TG(18:1/18:1/18:2)+NH4	TG(54:4)+NH4	TG	(18:1/18:1/18:2)	(18:1)	(18:1)	(18:2)		C57 H106 O6 N1	900.801	23.7007	6.63801	3.36758e-08	0.52764	0.0589302	6.55043e+07	5.99723e+07	6.69281e+07	6.89622e+07	1.61741e+07	1.37234e+07	2.65065e+07	1.50888e+07	1.23808e+07	2.58653e+07	1.18373e+07	8.30505e+06	9.31552e+06	8.51622e+06	1.02805e+07	7.5525e+06	1.10861e+08	1.51123e+08	1.26234e+08	1.14087e+08	1.12288e+08	1.13853e+08
525POS	Y	TG(18:1/18:1/18:3)+NH4	TG(54:5)+NH4	TG	(18:1/18:1/18:3)	(18:1)	(18:1)	(18:3)		C57 H104 O6 N1	898.786	22.2724	8.1308	3.8156e-06	5.42314	0.0330952	6588060071	6455259517	6939256771	6834504267	1346499260	8.84071e+08	2003477572	1211080030	7.52135e+08	2193486656	2.44293e+08	1.92226e+08	2.15184e+08	2.52572e+08	3.5704e+08	2.05916e+08	10966010843	13548201588	8989224360	7789009730	14531518391	12399527571
811NEG		DGDG(18:3/20:3)+HCOO	DGDG(38:6)+HCOO	DGDG	(18:3/20:3)	(18:3)	(20:3)			C54 H89 O17	1009.61	10.6775	0.823245	0.193294	0.204587	0.138459	4.87111e+06	4.06545e+06	4.3402e+06	3.4779e+06	3.82959e+06	4.71253e+06	5.45861e+06	4.21868e+06	2.32773e+06	5.27136e+06	1.80757e+06	3.44985e+06	2.47734e+06	4.34479e+06	3.83154e+06	4.07857e+06	2.61595e+06	2.84765e+06	4.34197e+06	4.08631e+06	3.80932e+06	3.55374e+06
156POS		Cer(d18:2/24:0+O)+H	Cer(d42:2+O)+H	Cer	(d18:2/24:0+O)	(d18:2)	(24:0+O)			C42 H82 O4 N1	664.624	15.1349	1.74525	3.30963e-07	0.114323	0.0686846	3.87735e+07	3.90989e+07	3.92958e+07	3.38864e+07	2.42487e+07	2.32083e+07	3.12612e+07	2.80211e+07	2.46956e+07	2.86563e+07	9.98736e+06	1.31724e+07	1.44118e+07	1.81291e+07	1.61608e+07	1.8412e+07	4.34761e+07	4.65875e+07	4.37719e+07	4.63794e+07	4.92071e+07	4.99766e+07
154POS		Cer(d18:2/24:0+O)+H	Cer(d42:2+O)+H	Cer	(d18:2/24:0+O)	(d18:2)	(24:0+O)			C42 H82 O4 N1	664.624	15.7672	1.95466	1.04163e-05	0.119064	0.0440593	2.54141e+07	2.36903e+07	2.29731e+07	2.46084e+07	1.28579e+07	1.46809e+07	1.95393e+07	1.96427e+07	1.18342e+07	1.81532e+07	1.00509e+07	8.11035e+06	8.97852e+06	1.05678e+07	1.70778e+07	1.80245e+07	3.02683e+07	2.73092e+07	3.06311e+07	3.15718e+07	3.67741e+07	3.24773e+07
523POS	Y	TG(18:1/18:2/18:3)+NH4	TG(54:6)+NH4	TG	(18:1/18:2/18:3)	(18:1)	(18:2)	(18:3)		C57 H102 O6 N1	896.77	21.281	4.20041	1.08433e-05	4.30592	0.00901523	5144319324	5208792505	5235216097	5142237539	1966649547	1623721845	3083247420	1857530257	8.69937e+08	3436853547	2.63194e+08	2.53783e+08	253363887	2.85186e+08	417203779	4.13171e+08	8852700428	10626442474	7887223215	6218910281	11317550363	9021801333
521POS	Y	TG(18:1/18:2/18:3)+NH4	TG(54:6)+NH4	TG	(18:1/18:2/18:3)	(18:1)	(18:2)	(18:3)		C57 H102 O6 N1	896.77	21.5509	2.97097	4.5276e-05	1.49074	0.0591417	1233189166	1089521210	1185941092	1103924751	5.84124e+08	5.17033e+08	4.99856e+08	642858080	426386655	7.05697e+08	6.95817e+07	7.40914e+07	7.09558e+07	1.14962e+08	1.04755e+08	1.48763e+08	1300634999	1873306279	1420725386	1320013633	2250487400	1864694087
155POS		Cer(d18:1+hO/24:1)+H	Cer(d42:2+hO)+H	Cer	(d18:1+hO/24:1)	(d18:1+hO)	(24:1)			C42 H82 O4 N1	664.624	13.7333	0.933458	0.695429	0.416575	0.0604462	9.81075e+07	8.95554e+07	9.15625e+07	1.01986e+08	7.96542e+07	8.51439e+07	1.58358e+08	9.31613e+07	5.49057e+07	1.3905e+08	1.63374e+07	2.51839e+07	2.19566e+07	4.02891e+07	3.31083e+07	3.9294e+07	8.1762e+07	7.89791e+07	1.06302e+08	102778693	9.08396e+07	109003539
522POS	Y	TG(18:0/18:3/18:3)+NH4	TG(54:6)+NH4	TG	(18:0/18:3/18:3)	(18:0)	(18:3)	(18:3)		C57 H102 O6 N1	896.77	21.8173	2.96886	0.00025751	1.11435	0.0464614	4.60084e+08	4.63434e+08	5.08627e+08	4.75444e+08	2.21647e+08	168575235	4.88564e+08	2.03904e+08	1.26238e+08	421552683	3.93413e+07	4.12992e+07	3.49315e+07	3.72112e+07	6.48636e+07	5.61352e+07	8.65422e+08	8.10035e+08	7.37078e+08	4.85419e+08	1036738359	9.05983e+08
139POS		Cer(d18:2/24:1)+H	Cer(d42:3)+H	Cer	(d18:2/24:1)	(d18:2)	(24:1)			C42 H80 O3 N1	646.613	15.6392	1.11352	0.637038	0.156604	0.0763938	1.62103e+07	1.59651e+07	1.61972e+07	1.86753e+07	2.04665e+07	1.48691e+07	1.56832e+07	1.24328e+07	2.0384e+07	1.5778e+07	6.23252e+06	8.17296e+06	8.53715e+06	9.87543e+06	1.02179e+07	1.19133e+07	1.26797e+07	1.51217e+07	1.45145e+07	3.65089e+07	1.68781e+07	1.52183e+07
188POS		Cer(d18:0+pO/25:0)+H	Cer(d43:0+pO)+H	Cer	(d18:0+pO/25:0)	(d18:0+pO)	(25:0)			C43 H88 O4 N1	682.671	18.0545	1.48367	0.000891132	0.0631769	0.0524265	1.30911e+08	1.23769e+08	1.37035e+08	1.39302e+08	4.70101e+07	3.68907e+07	4.42622e+07	2.95823e+07	3.33361e+07	5.23827e+07	1.20303e+08	1.69617e+08	1.66777e+08	2.28996e+08	2.01627e+08	2.44094e+08	5.80111e+07	6.58282e+07	5.89223e+07	5.08958e+07	6.38929e+07	6.36697e+07
489POS		TG(18:3/18:2/18:2)+H	TG(54:7)+H	TG	(18:3/18:2/18:2)	(18:3)	(18:2)	(18:2)		C57 H97 O6	877.728	20.2866	2.81348	1.73533e-05	0.557872	0.0707407	1.24756e+08	1.44764e+08	1.30557e+08	1.42627e+08	6.68505e+07	6.01392e+07	9.59441e+07	8.69649e+07	5.30306e+07	1.09312e+08	5.01998e+06	2.92445e+06	3.3979e+06	3.56268e+06	8.65555e+06	8.45261e+06	1.92435e+08	2.56349e+08	2.05774e+08	1.67569e+08	2.72757e+08	2.33758e+08
518POS	Y	TG(18:3/18:2/18:2)+NH4	TG(54:7)+NH4	TG	(18:3/18:2/18:2)	(18:3)	(18:2)	(18:2)		C57 H100 O6 N1	894.755	20.2866	2.82919	6.29043e-06	5.68285	0.044258	14885097195	15892143733	14312849371	14802445668	7185699399	6304743775	9313755456	8860836026	4770701903	11662390379	5.46682e+08	5.72866e+08	6.11715e+08	6.68071e+08	9.33415e+08	9.21712e+08	21691437028	25480937911	21191730597	17942048698	27568237279	22204470145
517POS	Y	TG(18:3/18:2/18:2)+NH4	TG(54:7)+NH4	TG	(18:3/18:2/18:2)	(18:3)	(18:2)	(18:2)		C57 H100 O6 N1	894.755	20.7469	2.55328	1.0173e-05	1.62512	0.142614	1255769370	1098184475	1398978079	1537221490	6.64094e+08	7.30805e+08	1113449677	7.85535e+08	5.89488e+08	1199128483	8.13288e+07	5.12422e+07	8.16742e+07	4.68384e+07	7.80534e+07	1.05583e+08	2186353801	2313498437	1890625216	1717458993	2556008668	2313105548
519POS		TG(18:1/18:3/18:3)+NH4	TG(54:7)+NH4	TG	(18:1/18:3/18:3)	(18:1)	(18:3)	(18:3)		C57 H100 O6 N1	894.755	22.3044	2.28042	0.00552555	0.221773	0.166793	3.14117e+07	2.35108e+07	3.10434e+07	3.57242e+07	1.88836e+07	1.34098e+07	5.12175e+07	2.09646e+07	5.82266e+06	2.60854e+07	1.07787e+06	1.49114e+06	2.43862e+06	2.01933e+06	4.45696e+06	6.30272e+06	5.91759e+07	5.45421e+07	4.87197e+07	4.88062e+07	6.92261e+07	3.05421e+07
704NEG		DGMG(18:3)+HCOO	DGMG(18:3)+HCOO	DGMG	(18:3)	(18:3)				C34 H57 O16	721.365	2.41679	1.35108	0.241519	0.126386	0.0309592	5.96666e+06	5.55751e+06	5.90363e+06	5.81589e+06	1.56924e+06	1.97793e+06	4.5972e+06	3.44323e+06	375628	3.86049e+06	7.78929e+06	9.2095e+06	7.66602e+06	9.48586e+06	1.19041e+07	1.06033e+07	3.94604e+06	4.16446e+06	4.7312e+06	2.27004e+06	3.10807e+06	3.15927e+06
818NEG		CL(18:3/18:2/16:1/20:4)-H	CL(72:10)-H	CL	(18:3/18:2/16:1/20:4)	(18:3)	(18:2)	(16:1)	(20:4)	C81 H137 O17 P2	1443.93	17.4151	2.12642	0.000922676	0.384699	0.117044	1.79763e+07	1.70963e+07	1.51802e+07	1.3817e+07	5.10435e+06	7.21867e+06	1.35022e+07	9.61023e+06	4.48186e+06	8.74427e+06	1.59669e+07	1.87984e+07	2.15959e+07	1.85357e+07	2.43492e+07	1.91574e+07	1.34638e+07	1.36476e+07	2.25595e+07	1.72598e+07	1.68572e+07	1.96873e+07
620NEG		FA(18:4)-H	FA(18:4)-H	FA	(18:4)	(18:4)				O2 H27 C18	275.202	2.38364	0.370675	0.0022322	0.511207	0.0230093	6.85661e+06	7.15056e+06	7.22153e+06	7.15891e+06	1.63795e+07	1.21987e+07	6.69224e+06	9.04725e+06	1.28444e+07	1.53357e+07	902360	1.14078e+06	921997	855951	1.01406e+06	706412	2.47426e+06	2.95378e+06	4.29274e+06	9.63776e+06	2.63477e+06	4.87975e+06
225POS		Cer(d18:0+pO/25:0+O)+H	Cer(d43:0+pO+O)+H	Cer	(d18:0+pO/25:0+O)	(d18:0+pO)	(25:0+O)			C43 H88 O5 N1	698.666	17.509	2.86266	3.69124e-05	0.20841	0.0378856	3.03755e+07	2.80827e+07	2.9834e+07	30543212	1.04691e+07	8.18865e+06	1.36537e+07	8.95128e+06	8.32506e+06	1.53462e+07	1.86577e+07	2.44791e+07	2.10202e+07	2.7872e+07	2.83393e+07	3.36365e+07	3.36168e+07	3.50697e+07	2.63097e+07	2.13788e+07	3.90531e+07	3.04558e+07
483POS		TG(18:3/18:2/18:3)+H	TG(54:8)+H	TG	(18:3/18:2/18:3)	(18:3)	(18:2)	(18:3)		C57 H95 O6	875.712	19.1724	2.24289	2.21815e-05	0.387575	0.0386208	1.0725e+08	1.12323e+08	1.16408e+08	1.16489e+08	63654620	5.8941e+07	9.44496e+07	7.71602e+07	3.05401e+07	1.12083e+08	5.33833e+06	6.15835e+06	6.76631e+06	6.35284e+06	9.43472e+06	9.37916e+06	1.5344e+08	169285299	1.65782e+08	1.56138e+08	1.7537e+08	1.59742e+08
516POS	Y	TG(18:3/18:2/18:3)+NH4	TG(54:8)+NH4	TG	(18:3/18:2/18:3)	(18:3)	(18:2)	(18:3)		C57 H98 O6 N1	892.739	19.1724	2.27628	1.39088e-05	4.07719	0.0155617	12134025589	11690615104	11986524075	11985408219	6831462659	6701379370	10026770869	8062818467	3184345806	11028857019	5.4526e+08	6.1986e+08	729270804	6.90905e+08	9.75388e+08	9.30223e+08	15822655454	18491245124	17773111055	16101798495	18826195829	17319728451
184POS		Cer(d18:1/25:0+O)+H	Cer(d43:1+O)+H	Cer	(d18:1/25:0+O)	(d18:1)	(25:0+O)			C43 H86 O4 N1	680.655	14.8457	1.59047	0.0213406	0.0507696	0.0335123	8.98787e+06	8.53518e+06	8.86374e+06	8.35627e+06	4.26724e+06	4.32283e+06	9.69561e+06	5.74801e+06	2.31872e+06	7.96549e+06	4.78751e+06	6.45736e+06	5.87633e+06	6.00141e+06	7.21011e+06	6.94411e+06	9.38245e+06	9.17061e+06	1.06365e+07	6.82166e+06	8.31985e+06	1.02506e+07
515POS	Y	TG(18:3/18:2/18:3)+NH4	TG(54:8)+NH4	TG	(18:3/18:2/18:3)	(18:3)	(18:2)	(18:3)		C57 H98 O6 N1	892.739	19.7429	2.46178	0.000308275	1.3284	0.0200683	9.86192e+08	9.83454e+08	9.80969e+08	1023183300	540851368	5.27637e+08	9.3727e+08	5.53973e+08	2.8633e+08	9.74586e+08	5.95609e+07	6.80642e+07	6.01625e+07	5.77562e+07	8.92738e+07	6.0566e+07	1366875775	1538931736	1443907417	1297196413	2209166268	1549534159
185POS		Cer(d18:1+hO/25:0)+H	Cer(d43:1+hO)+H	Cer	(d18:1+hO/25:0)	(d18:1+hO)	(25:0)			C43 H86 O4 N1	680.655	17.3739	1.98263	1.42597e-05	0.215577	0.0532049	1.27354e+08	1.27632e+08	1.39114e+08	1.40428e+08	7.41774e+07	6.57691e+07	9.10159e+07	6.56088e+07	55662090	9.20655e+07	3.47266e+07	6.20282e+07	4.49698e+07	1.30721e+08	5.83006e+07	1.27437e+08	1.34027e+08	1.58127e+08	1.64917e+08	1.61582e+08	1.21829e+08	1.40398e+08
479POS		TG(18:3/18:3/18:3)+H	TG(54:9)+H	TG	(18:3/18:3/18:3)	(18:3)	(18:3)	(18:3)		C57 H93 O6	873.697	18.1625	1.6363	0.00140949	0.0905953	0.0800946	1.69829e+08	1.76335e+08	2.02367e+08	1.92315e+08	1.37741e+08	1.25768e+08	1.65458e+08	1.73973e+08	9.79332e+07	1.96312e+08	4.96381e+06	5.47427e+06	5.89702e+06	6.60244e+06	8.34465e+06	7.57559e+06	2.37839e+08	2.23861e+08	2.00656e+08	222754982	3.08327e+08	2.7463e+08
513POS		TG(18:3/18:3/18:3)+NH4	TG(54:9)+NH4	TG	(18:3/18:3/18:3)	(18:3)	(18:3)	(18:3)		C57 H96 O6 N1	890.723	18.1625	1.5456	0.00412256	0.835689	0.0350083	19618012379	20381514320	20337129815	21359277162	14620181973	15110247650	18687714265	23163310970	10872960616	21201335184	5.45307e+08	5.44687e+08	720530593	9.20208e+08	9.54057e+08	8.90371e+08	25790855000	23801482051	23880044402	24724423857	35002173937	27011189539
218POS		Cer(d18:1+hO/25:0+O)+H	Cer(d43:1+hO+O)+H	Cer	(d18:1+hO/25:0+O)	(d18:1+hO)	(25:0+O)			C43 H86 O5 N1	696.65	15.7557	3.0305	6.38127e-08	0.460368	0.207745	9.45025e+07	7.99815e+07	8.80679e+07	1.26099e+08	4.00838e+07	3.79544e+07	6.64193e+07	5.18366e+07	3.34319e+07	5.64623e+07	3.14768e+07	4.29535e+07	4.83488e+07	5.56106e+07	4.83084e+07	5.5064e+07	1.42701e+08	1.49239e+08	1.46568e+08	1.23796e+08	148579822	1.56409e+08
219POS		Cer(d18:1+hO/25:0+O)+H	Cer(d43:1+hO+O)+H	Cer	(d18:1+hO/25:0+O)	(d18:1+hO)	(25:0+O)			C43 H86 O5 N1	696.65	16.8519	3.82821	4.83115e-07	0.313258	0.0984791	3.26316e+07	3.24948e+07	3.25464e+07	3.93012e+07	1.44309e+07	1.09183e+07	1.59536e+07	1.53046e+07	1.09592e+07	2.29599e+07	1.21914e+07	1.67752e+07	1.40435e+07	2.57087e+07	1.86352e+07	2.28323e+07	7.00921e+07	6.20078e+07	4.83512e+07	5.07397e+07	5.47881e+07	6.05753e+07
627NEG		LPC(16:0)+HCOO	LPC(16:0)+HCOO	LPC	(16:0)	(16:0)				C25 H51 O9 N1 P1	540.331	3.53559	0.808948	0.19968	0.965473	0.0241596	9.72879e+07	9.52749e+07	9.18579e+07	9.3917e+07	1.45034e+08	8.46483e+07	7.53195e+07	7.6832e+07	9.44767e+07	1.25747e+08	1.60539e+07	1.97192e+07	2.26576e+07	4.28934e+07	3.45348e+07	4.85574e+07	6.16744e+07	6.5501e+07	9.1169e+07	1.07094e+08	6.76374e+07	9.39575e+07
181POS		Cer(d18:2/25:0+O)+H	Cer(d43:2+O)+H	Cer	(d18:2/25:0+O)	(d18:2)	(25:0+O)			C43 H84 O4 N1	678.639	14.2914	1.59907	0.0176863	0.0521546	0.0398326	8.49502e+06	9.35175e+06	8.92143e+06	8.80981e+06	5.09059e+06	4.39433e+06	1.13809e+07	5.88561e+06	2.82952e+06	8.89559e+06	2.83271e+06	4.18933e+06	3.42157e+06	4.67736e+06	4.2743e+06	4.94514e+06	1.02958e+07	9.58425e+06	1.19323e+07	9.49806e+06	9.2703e+06	1.09462e+07
493POS		TG(18:2p/18:3/18:4)+Na	TG(54:9p)+Na	TG	(18:2p/18:3/18:4)	(18:2p)	(18:3)	(18:4)		C57 H92 O5 Na1	879.684	21.7466	2.23585	0.00101706	0.179309	0.027813	2.38654e+07	2.39469e+07	2.33914e+07	2.49792e+07	1.67053e+07	1.07986e+07	2.32799e+07	9.67728e+06	7.3892e+06	2.6325e+07	5.05662e+06	5.8532e+06	6.52601e+06	1.16675e+07	1.42542e+07	1.34102e+07	4.25459e+07	3.76544e+07	3.30503e+07	2.24926e+07	3.62672e+07	3.85511e+07
182POS		Cer(d18:2/25:0+O)+H	Cer(d43:2+O)+H	Cer	(d18:2/25:0+O)	(d18:2)	(25:0+O)			C43 H84 O4 N1	678.639	17.202	1.8604	0.00438148	0.0206838	0.0778751	3.57207e+06	3.47957e+06	2.99854e+06	3.22952e+06	2.01743e+06	1.9841e+06	2.86743e+06	2.4488e+06	1.30923e+06	1.9697e+06	1.70253e+06	739724	3.04929e+06	3.75596e+06	970554	1.28416e+06	3.24418e+06	3.84806e+06	3.18458e+06	3.91841e+06	3.21461e+06	6.025e+06
543POS	Y	TG(19:1/18:1/18:3)+NH4	TG(55:5)+NH4	TG	(19:1/18:1/18:3)	(19:1)	(18:1)	(18:3)		C58 H106 O6 N1	912.801	23.0175	5.44887	5.50201e-07	1.05644	0.049095	2.98428e+08	2.77063e+08	3.0335e+08	2.76122e+08	9.83515e+07	5.58692e+07	1.09559e+08	7.08835e+07	6.23969e+07	1.65495e+08	8.68851e+06	7.69182e+06	7.2917e+06	7.91347e+06	1.19785e+07	18480585	5.43587e+08	4.96398e+08	5.33791e+08	3.71305e+08	6.19284e+08	5.00928e+08
541POS		TG(19:1/18:2/18:3)+NH4	TG(55:6)+NH4	TG	(19:1/18:2/18:3)	(19:1)	(18:2)	(18:3)		C58 H104 O6 N1	910.786	20.2774	0.784207	0.0327862	0.421208	0.242377	5.92964e+07	5.50242e+07	8.06562e+07	9.14949e+07	8.43947e+07	7.47937e+07	7.94441e+07	65457566	8.47662e+07	8.89695e+07	2.35385e+07	2.7666e+07	1.88135e+07	4.54076e+07	3.50128e+07	5.58072e+07	8.1625e+07	7.07585e+07	4.8901e+07	7.40655e+07	5.10579e+07	4.83064e+07
628NEG		LPC(17:0)+HCOO	LPC(17:0)+HCOO	LPC	(17:0)	(17:0)				C26 H53 O9 N1 P1	554.346	4.18431	1.04183	0.860409	0.0253117	0.11819	270814	352175	296536	285152	336057	152080	98960.7	120834	167855	291282	164187	178934	286495	396441	560007	485208	138608	162048	193279	293790	222062	206102
179POS		Cer(d18:1+hO/25:2)+H	Cer(d43:3+hO)+H	Cer	(d18:1+hO/25:2)	(d18:1+hO)	(25:2)			C43 H82 O4 N1	676.624	16.7338	1.29511	0.0277984	0.0526449	0.0902047	1.0471e+07	9.89729e+06	1.03497e+07	1.21067e+07	5.49044e+06	4.67533e+06	6.64231e+06	4.14906e+06	3.15178e+06	5.77255e+06	1.29041e+07	1.75539e+07	5.80835e+07	2.00343e+07	1.97376e+07	1.94462e+07	6.04739e+06	6.70268e+06	7.1754e+06	5.71396e+06	5.93343e+06	7.12699e+06
540POS	Y	TG(19:1/18:2/18:3)+NH4	TG(55:6)+NH4	TG	(19:1/18:2/18:3)	(19:1)	(18:2)	(18:3)		C58 H104 O6 N1	910.786	22.3061	4.17245	6.98968e-07	1.91047	0.0356842	1236129196	1198487628	1298640938	1278652086	5.01073e+08	3.02418e+08	518466159	4.71911e+08	2.52175e+08	8.55437e+08	2.96466e+07	3.16498e+07	2.59716e+07	2.40753e+07	3.40987e+07	2.8497e+07	1735470909	1839373912	2136755076	1768253383	2345744128	2280670596
537POS	Y	TG(19:1/18:3/18:3)+NH4	TG(55:7)+NH4	TG	(19:1/18:3/18:3)	(19:1)	(18:3)	(18:3)		C58 H102 O6 N1	908.77	21.3366	2.64197	2.59313e-05	1.0914	0.0247334	6.25754e+08	6.24753e+08	6.57193e+08	6.27223e+08	4.23512e+08	2.53413e+08	468109271	3.18455e+08	1.38016e+08	6.76695e+08	2.63299e+07	2.97098e+07	2.33733e+07	2.5321e+07	2.95783e+07	2.53238e+07	9.08671e+08	9.5109e+08	1071621911	9.37025e+08	1151122310	9.99403e+08
538POS		TG(19:1/18:3/18:3)+NH4	TG(55:7)+NH4	TG	(19:1/18:3/18:3)	(19:1)	(18:3)	(18:3)		C58 H102 O6 N1	908.77	21.852	2.62207	0.00021364	0.402169	0.0652219	8.84694e+07	7.88276e+07	9.09634e+07	8.23648e+07	5.23597e+07	3.57804e+07	7.36139e+07	3.98959e+07	2.25051e+07	9.97402e+07	6.46946e+06	8.30472e+06	5.38015e+06	5.412e+06	8.16214e+06	6.89996e+06	138225750	1.13073e+08	1.3896e+08	1.28185e+08	1.88514e+08	1.42318e+08
634NEG		LPC(18:0)+HCOO	LPC(18:0)+HCOO	LPC	(18:0)	(18:0)				C27 H55 O9 N1 P1	568.362	5.0185	1.06087	0.8021	0.0624726	0.0288729	1.98783e+06	2.05665e+06	2.01467e+06	1.91942e+06	2.73683e+06	1.42286e+06	892817	1.32153e+06	2.03158e+06	2.06651e+06	421141	564063	698417	1.19593e+06	1.12684e+06	1.72684e+06	1.11392e+06	1.57191e+06	1.35858e+06	2.3165e+06	3.18199e+06	1.56667e+06
220POS		Cer(d18:0+pO/26:0)+H	Cer(d44:0+pO)+H	Cer	(d18:0+pO/26:0)	(d18:0+pO)	(26:0)			C44 H90 O4 N1	696.686	17.3866	1.69967	0.00179511	0.046655	0.106952	1.36893e+07	1.47064e+07	1.45655e+07	1.74215e+07	1.09599e+07	1.10924e+07	1.42602e+07	1.14703e+07	8.16845e+06	1.34711e+07	1.87506e+06	3.40317e+06	2.32559e+06	5.41803e+06	3.15179e+06	7.35668e+06	16161187	1.94589e+07	1.89137e+07	1.52352e+07	2.69175e+07	2.13084e+07
533POS		TG(19:1/18:3/18:4)+NH4	TG(55:8)+NH4	TG	(19:1/18:3/18:4)	(19:1)	(18:3)	(18:4)		C58 H100 O6 N1	906.755	20.3471	1.44813	0.016744	0.544072	0.0145726	1732109887	1751892777	1789927649	1776314365	1564002370	1044100187	1716742991	1733939720	8.92122e+08	2278696338	4.18742e+07	5.28383e+07	4.2053e+07	4.86776e+07	5.17736e+07	4.81162e+07	1880394129	1826636144	2344417569	2482120730	2521815966	2310266331
574POS		TG(20:0/16:0/20:0)+NH4	TG(56:0)+NH4	TG	(20:0/16:0/20:0)	(20:0)	(16:0)	(20:0)		C59 H118 O6 N1	936.895	25.7965	4.7586	0.0015546	0.180417	0.065497	1.26007e+07	1.10266e+07	1.27679e+07	1.24428e+07	3.31016e+06	3.53563e+06	4.75081e+06	4.85001e+06	4.32217e+06	2.86536e+06	5.14115e+06	7.39077e+06	5.73891e+06	5.74676e+06	5.96302e+06	6.0006e+06	2.58213e+07	1.74701e+07	1.07703e+07	6.95366e+06	2.58977e+07	25552511
571POS		TG(16:0/18:1/22:0)+NH4	TG(56:1)+NH4	TG	(16:0/18:1/22:0)	(16:0)	(18:1)	(22:0)		C59 H116 O6 N1	934.88	25.3572	14.2484	0.00024487	0.34389	0.0932742	2.63228e+07	2.20125e+07	2.6151e+07	2.26724e+07	2.49277e+06	2.26717e+06	3.64388e+06	3.09447e+06	2.94768e+06	3.5337e+06	8.54976e+06	6.67192e+06	6.86248e+06	8.44651e+06	6.84881e+06	6.63244e+06	5.05191e+07	4.88128e+07	2.78717e+07	1.78333e+07	6.71191e+07	4.40246e+07
567POS		TG(20:0/18:1/18:1)+NH4	TG(56:2)+NH4	TG	(20:0/18:1/18:1)	(20:0)	(18:1)	(18:1)		C59 H114 O6 N1	932.864	24.9054	12.3017	0.000177189	0.472812	0.117256	4.79136e+07	3.9607e+07	5.18702e+07	4.32671e+07	5.38324e+06	5.59682e+06	8.13693e+06	6.82655e+06	5.14833e+06	8.08242e+06	1.48749e+07	1.10946e+07	9.77179e+06	1.44105e+07	1.18551e+07	1.15795e+07	8.22084e+07	100073648	6.32046e+07	3.66848e+07	127448849	72289340
565POS		TG(56:3)+NH4	TG(56:3)+NH4	TG	(56:3)	(56:3)				C59 H112 O6 N1	930.848	23.711	11.1727	3.54648e-06	0.731704	0.0605307	1.26214e+08	1.26503e+08	1.12133e+08	1.2815e+08	1.45303e+07	1.5044e+07	2.31255e+07	1.44606e+07	1.38267e+07	2.37102e+07	1.61588e+07	1.33644e+07	1.1683e+07	2.7818e+07	1.32803e+07	1.40327e+07	2.10682e+08	2.32654e+08	1.56602e+08	1.24412e+08	2.50214e+08	1.95192e+08
564POS		TG(16:0/18:3/22:0)+NH4	TG(56:3)+NH4	TG	(16:0/18:3/22:0)	(16:0)	(18:3)	(22:0)		C59 H112 O6 N1	930.848	24.4689	5.37951	0.000136726	0.705227	0.0285594	1.34908e+08	1.30671e+08	1.39306e+08	1.31953e+08	3.72289e+07	3.99674e+07	2.71205e+07	5.15674e+07	3.95514e+07	5.89733e+07	2.31398e+07	2.90444e+07	3.12524e+07	2.3204e+07	4.32259e+07	2.22238e+07	2.28855e+08	2.87943e+08	1.61856e+08	1.24596e+08	3.25755e+08	2.39591e+08
563POS		TG(18:1/18:1/20:2)+NH4	TG(56:4)+NH4	TG	(18:1/18:1/20:2)	(18:1)	(18:1)	(20:2)		C59 H110 O6 N1	928.833	23.1307	8.45347	0.00291399	0.94783	0.379532	3.68733e+08	3.35578e+08	355853694	1.29321e+08	4.5887e+07	4.19952e+07	8.41758e+07	3.10209e+07	2.73198e+07	7.48738e+07	1.938e+07	1.37057e+07	1.41211e+07	2.2892e+07	2.34405e+07	2.00564e+07	6.21526e+08	6.95269e+08	2.72308e+08	2.07236e+08	1.74103e+08	6.10169e+08
562POS		TG(20:0/18:1/18:3)+NH4	TG(56:4)+NH4	TG	(20:0/18:1/18:3)	(20:0)	(18:1)	(18:3)		C59 H110 O6 N1	928.833	23.7885	6.33078	2.64387e-05	0.880162	0.0695307	1.89339e+08	1.83837e+08	2.13532e+08	1.87849e+08	4.84695e+07	4.92124e+07	4.8884e+07	5.88074e+07	4.92205e+07	6.02701e+07	1.45432e+07	9.7951e+06	1.68445e+07	1.57084e+07	2.82464e+07	2.36053e+07	3.32257e+08	3.75969e+08	2.81802e+08	1.83157e+08	4.61425e+08	358723585
560POS	Y	TG(20:0/18:2/18:3)+NH4	TG(56:5)+NH4	TG	(20:0/18:2/18:3)	(20:0)	(18:2)	(18:3)		C59 H108 O6 N1	926.817	22.2651	3.242	4.89502e-06	1.1907	0.206305	6.6741e+08	627187201	9.67792e+08	712141691	2.5781e+08	2.13669e+08	3.64125e+08	2.16934e+08	1.61846e+08	3.78277e+08	4.91221e+07	4.03525e+07	4.73865e+07	5.42287e+07	67885363	6.96835e+07	9.36096e+08	9.88404e+08	7.41619e+08	6.38337e+08	9.66939e+08	8.92017e+08
633NEG		LPC(18:1)+HCOO	LPC(18:1)+HCOO	LPC	(18:1)	(18:1)				C27 H53 O9 N1 P1	566.346	3.4976	0.679003	0.0571367	0.373454	0.057869	1.02002e+07	9.43428e+06	9.04902e+06	9.03625e+06	1.20513e+07	7.04381e+06	1.06044e+07	1.07238e+07	8.77461e+06	1.84717e+07	575518	1.18169e+06	1.23043e+06	2.1074e+06	2.1397e+06	3.4526e+06	6.46749e+06	6.07455e+06	8.30886e+06	7.99733e+06	7.61121e+06	9.48851e+06
221POS		Cer(d18:0+pO/26:0)+H	Cer(d44:0+pO)+H	Cer	(d18:0+pO/26:0)	(d18:0+pO)	(26:0)			C44 H90 O4 N1	696.686	18.7558	1.17194	0.152769	0.627829	0.0199433	3.83939e+08	3.88238e+08	3.96419e+08	4.01274e+08	3.62757e+08	3.33646e+08	2.66373e+08	3.00964e+08	3.44501e+08	4.05673e+08	8.57104e+07	1.20874e+08	8.9027e+07	1.92627e+08	1.3027e+08	2.29502e+08	2.89605e+08	3.73687e+08	3.53918e+08	3.82439e+08	5.12398e+08	4.48133e+08
817NEG		CL(18:3/18:2/14:0/22:6)-H	CL(72:11)-H	CL	(18:3/18:2/14:0/22:6)	(18:3)	(18:2)	(14:0)	(22:6)	C81 H135 O17 P2	1441.92	16.5975	1.37426	0.0903629	0.0750385	0.155286	1.66092e+07	1.61932e+07	1.2474e+07	1.25724e+07	6.93137e+06	9.00942e+06	1.62975e+07	1.4432e+07	6.48661e+06	1.12354e+07	1.28795e+07	9.37852e+06	1.57163e+07	1.31993e+07	1.39498e+07	1.40731e+07	1.09778e+07	1.19231e+07	1.94882e+07	1.74255e+07	1.27188e+07	1.59586e+07
461POS		AGlcSiE(18:0)+NH4	AGlcSiE(18:0)+NH4	AGlcSiE	(18:0)	(18:0)				C53 H98 O7 N1	860.734	19.7216	3.76139	0.00646112	0.498502	0.0419319	9.61551e+07	8.93508e+07	9.52461e+07	9.87729e+07	5.07234e+07	4.0693e+07	3.27297e+07	3.4133e+07	3.27495e+07	6.33749e+07	8.45629e+06	8.65848e+06	9.71278e+06	1.38682e+07	1.73466e+07	2.92346e+07	1.12121e+08	2.0058e+08	1.05797e+08	9.23833e+07	3.09163e+08	1.36865e+08
558POS	Y	TG(20:0/18:3/18:3)+NH4	TG(56:6)+NH4	TG	(20:0/18:3/18:3)	(20:0)	(18:3)	(18:3)		C59 H106 O6 N1	924.801	21.305	3.02819	1.32843e-05	1.40688	0.0459253	7.75952e+08	7.17531e+08	7.21578e+08	7.81917e+08	406285110	3.40884e+08	6.14099e+08	3.37232e+08	2.03123e+08	5.88153e+08	6.02908e+07	6.18466e+07	6.99501e+07	7.16748e+07	9.89006e+07	9.20433e+07	1295784383	1383244461	1105891630	9.52442e+08	1543622825	1258530536
556POS		TG(20:0/18:3/18:3)+NH4	TG(56:6)+NH4	TG	(20:0/18:3/18:3)	(20:0)	(18:3)	(18:3)		C59 H106 O6 N1	924.801	21.7891	1.88981	0.000327753	0.437646	0.065907	2.70916e+08	2.34433e+08	259151929	2.70265e+08	1.7613e+08	1.53337e+08	268033018	1.69843e+08	1.04194e+08	2.81659e+08	2.07091e+07	2.16575e+07	1.64003e+07	4.50142e+07	2.84074e+07	5.09652e+07	3.87189e+08	3.40822e+08	3.55117e+08	3.03193e+08	4.00461e+08	3.92536e+08
557POS		TG(20:1/18:2/18:3)+NH4	TG(56:6)+NH4	TG	(20:1/18:2/18:3)	(20:1)	(18:2)	(18:3)		C59 H106 O6 N1	924.801	22.6532	0.996055	0.964966	1.07619	0.0375763	6.7828e+08	6.33292e+08	6.85563e+08	6.85798e+08	5.88922e+08	6.11892e+08	5.58461e+08	7.44701e+08	697159252	6.63202e+08	1.55669e+07	1.38933e+07	1.42944e+07	2.04359e+07	2.39793e+07	2.26087e+07	6.12501e+08	6.39259e+08	6.12059e+08	4.4939e+08	7.58373e+08	7.7751e+08
535POS		TG(16:0/18:1/22:5)+H	TG(56:6)+H	TG	(16:0/18:1/22:5)	(16:0)	(18:1)	(22:5)		C59 H103 O6	907.775	23.679	7.45657	5.21616e-06	0.751745	0.0656067	1.33709e+08	1.34933e+08	1.31386e+08	1.51183e+08	2.05552e+07	2.42787e+07	3.13903e+07	3.1443e+07	3.33916e+07	4.04673e+07	1.76133e+07	1.4252e+07	1.64875e+07	1.93949e+07	1.68261e+07	1.66582e+07	2.35824e+08	2.78086e+08	1.7608e+08	1.51809e+08	2.87852e+08	2.23911e+08
632NEG		LPC(18:2)+HCOO	LPC(18:2)+HCOO	LPC	(18:2)	(18:2)				C27 H51 O9 N1 P1	564.331	2.89199	1.64296	0.0546091	0.236764	0.0450302	1.04561e+07	1.08831e+07	9.78452e+06	1.016e+07	1.07057e+07	5.80718e+06	1.09167e+07	7.18523e+06	4.73118e+06	1.62334e+07	1.84351e+06	1.54952e+06	1.77991e+06	2.5695e+06	2.61421e+06	2.9717e+06	1.7965e+07	1.14666e+07	2.2293e+07	1.21028e+07	8.8034e+06	1.86836e+07
552POS		TG(20:1/18:3/18:3)+NH4	TG(56:7)+NH4	TG	(20:1/18:3/18:3)	(20:1)	(18:3)	(18:3)		C59 H104 O6 N1	922.786	20.3021	1.82813	0.00015712	0.457244	0.184265	1014244836	1292394256	1516617837	1550506138	1048880258	7.26834e+08	8.76323e+08	8.15752e+08	7.52262e+08	1002794880	9.77534e+07	1.5408e+08	1.8866e+08	1.79391e+08	2.34985e+08	1.48298e+08	1253691232	1976466928	1659731958	1485825359	1377428486	1794887760
553POS	Y	TG(18:1/18:3/20:3)+NH4	TG(56:7)+NH4	TG	(18:1/18:3/20:3)	(18:1)	(18:3)	(20:3)		C59 H104 O6 N1	922.786	21.5011	4.04825	1.31197e-05	1.32436	0.060437	5.20949e+08	5.21004e+08	5.89394e+08	5.32981e+08	2.67364e+08	2.05841e+08	2.28718e+08	2.73743e+08	1.60789e+08	3.07471e+08	1.5128e+07	12221816	1.30569e+07	1.59874e+07	3.75625e+07	3.86742e+07	7.97525e+08	9.90173e+08	8.3709e+08	8.22108e+08	1386153434	1012321891
554POS		TG(18:3/18:2/20:2)+NH4	TG(56:7)+NH4	TG	(18:3/18:2/20:2)	(18:3)	(18:2)	(20:2)		C59 H104 O6 N1	922.786	22.3356	3.21799	4.03788e-05	0.626981	0.0347305	2.18316e+08	2.07909e+08	2.21289e+08	2.25754e+08	1.28364e+08	5.90812e+07	1.12636e+08	9.17182e+07	5.01176e+07	1.97959e+08	4.05237e+06	6.21575e+06	4046451	4.96727e+06	4.63107e+06	4.52681e+06	3.03849e+08	2.33397e+08	4.03603e+08	3.874e+08	3.7583e+08	3.55036e+08
532POS		TG(16:0/18:1/22:6)+H	TG(56:7)+H	TG	(16:0/18:1/22:6)	(16:0)	(18:1)	(22:6)		C59 H101 O6	905.759	22.9917	4.93207	0.00254024	0.74928	0.0515399	1.58399e+08	1.49282e+08	1.56598e+08	1.69049e+08	59793411	4.51283e+07	1.05443e+08	2.63013e+07	4.6823e+07	8.15759e+07	1.41234e+07	1.45773e+07	1.63342e+07	2.09223e+07	1.96867e+07	3.69475e+07	2.43896e+08	5.24647e+08	1.89858e+08	1.59684e+08	2.55432e+08	4.27012e+08
550POS		TG(18:3/18:2/20:3)+NH4	TG(56:8)+NH4	TG	(18:3/18:2/20:3)	(18:3)	(18:2)	(20:3)		C59 H102 O6 N1	920.77	19.1852	1.43703	0.00200164	0.443305	0.111017	1736668310	1446886772	1681607891	1900821969	1324015576	1361019312	1562082372	1469906301	7.91804e+08	1733147191	1.59067e+08	1.89711e+08	246174224	2.20906e+08	2.72578e+08	2.86314e+08	2085350045	2073097597	1885268750	1703046200	2052604560	2044610135
551POS		TG(18:3/18:3/20:2)+NH4	TG(56:8)+NH4	TG	(18:3/18:3/20:2)	(18:3)	(18:3)	(20:2)		C59 H102 O6 N1	920.77	19.7392	1.82555	0.00438085	0.355752	0.0936538	2.37648e+08	2.16849e+08	245080238	2.71902e+08	1.60208e+08	1.58448e+08	2.73964e+08	1.51959e+08	8.86905e+07	2.80604e+08	1.77488e+07	2.19369e+07	2.26926e+07	2.00955e+07	2.8122e+07	2.07647e+07	4.64237e+08	3.09445e+08	2.99532e+08	2.76636e+08	3.71881e+08	3.11697e+08
548POS		TG(18:3/18:2/20:3)+NH4	TG(56:8)+NH4	TG	(18:3/18:2/20:3)	(18:3)	(18:2)	(20:3)		C59 H102 O6 N1	920.77	20.3559	2.25992	4.17929e-06	0.670784	0.0280164	3.47146e+08	3.45242e+08	358387172	3.34699e+08	2.21083e+08	1.95218e+08	2.57187e+08	2.37727e+08	1.19341e+08	3.04622e+08	1.41264e+07	1.35957e+07	1.42608e+07	2.24176e+07	2.86385e+07	3.26448e+07	5.35006e+08	5.11969e+08	4.64401e+08	4.39027e+08	5.56558e+08	5.10437e+08
242POS		Cer(d18:0+pO/26:0+O)+H	Cer(d44:0+pO+O)+H	Cer	(d18:0+pO/26:0+O)	(d18:0+pO)	(26:0+O)			C44 H90 O5 N1	712.681	17.313	2.11118	0.0075568	0.101745	0.041579	1.09011e+07	1.01167e+07	1.03725e+07	1.10567e+07	5.70404e+06	5.84491e+06	1.0635e+07	6.45973e+06	4.34492e+06	1.23419e+07	1.47593e+06	1.51063e+06	1.70677e+06	2.15e+06	1.60708e+06	1.99852e+06	1.10419e+07	1.64674e+07	1.36278e+07	1.26031e+07	2.58951e+07	1.60658e+07
549POS		TG(18:3/18:2/20:3)+NH4	TG(56:8)+NH4	TG	(18:3/18:2/20:3)	(18:3)	(18:2)	(20:3)		C59 H102 O6 N1	920.77	20.9257	2.09263	0.000199472	0.13077	0.0738117	1.4781e+07	1.45997e+07	1.70729e+07	1.59748e+07	8.61017e+06	9.49327e+06	1.54322e+07	9.59615e+06	5.22256e+06	1.42247e+07	759294	1.12382e+06	865337	1.88575e+06	1.89275e+06	6.54058e+06	2.15511e+07	2.07403e+07	2.08752e+07	1.74128e+07	2.66765e+07	2.36988e+07
582POS		TG(16:0/18:3/23:0)+NH4	TG(57:3)+NH4	TG	(16:0/18:3/23:0)	(16:0)	(18:3)	(23:0)		C60 H114 O6 N1	944.864	24.8776	6.00679	1.73277e-06	0.237534	0.177509	1.96889e+07	1.29897e+07	1.64003e+07	1.4852e+07	4.51545e+06	2.79912e+06	5.955e+06	3.83407e+06	3.0481e+06	4.73907e+06	3.80434e+06	3.19974e+06	2.81057e+06	5.24912e+06	4.92185e+06	4.56827e+06	2.46872e+07	2.97316e+07	2.84162e+07	1.55029e+07	2.55351e+07	2.56409e+07
577POS		TG(19:1/18:4/20:1)+NH4	TG(57:6)+NH4	TG	(19:1/18:4/20:1)	(19:1)	(18:4)	(20:1)		C60 H108 O6 N1	938.817	22.3151	1.73064	0.000428334	0.133245	0.0633993	1.25819e+08	1.09707e+08	1.13671e+08	122358162	9.36274e+07	6.42333e+07	9.13157e+07	7.77521e+07	5.2235e+07	1.2841e+08	6.26024e+06	6.56049e+06	6.04221e+06	5.52592e+06	7.80166e+06	6.24903e+06	1.46123e+08	1.34041e+08	1.66616e+08	1.36322e+08	1.54426e+08	1.40898e+08
630NEG	Y	LPC(18:3)+HCOO	LPC(18:3)+HCOO	LPC	(18:3)	(18:3)				C27 H49 O9 N1 P1	562.315	2.40007	0.389706	0.00707334	1.11251	0.0354962	3.69517e+07	3.71607e+07	3.45656e+07	3.52355e+07	5.56781e+07	3.65202e+07	7.53291e+07	6.37169e+07	2.83403e+07	9.67929e+07	2.24092e+06	3.06063e+06	3.70383e+06	9.33851e+06	5.01167e+06	1.02651e+07	2.04022e+07	1.84742e+07	3.33813e+07	2.11594e+07	1.40233e+07	3.1442e+07
241POS		Cer(d18:0+pO/26:0+O)+H	Cer(d44:0+pO+O)+H	Cer	(d18:0+pO/26:0+O)	(d18:0+pO)	(26:0+O)			C44 H90 O5 N1	712.681	18.3025	2.22896	5.79149e-05	0.542187	0.0396495	3.2555e+08	3.29585e+08	3.1853e+08	3.00994e+08	2.155e+08	210772554	1.35608e+08	1.36338e+08	2.82462e+08	1.84538e+08	8.07496e+07	9.04087e+07	8.50294e+07	1.20892e+08	1.50889e+08	1.56074e+08	3.79419e+08	507532490	3.8123e+08	3.68388e+08	5.22885e+08	4.3777e+08
578POS		TG(18:3/18:3/21:0)+NH4	TG(57:6)+NH4	TG	(18:3/18:3/21:0)	(18:3)	(18:3)	(21:0)		C60 H108 O6 N1	938.817	23.1476	5.1545	1.94314e-09	0.617265	0.0296233	1.11026e+08	110364764	1.16849e+08	1.16114e+08	3.85233e+07	3.11854e+07	3.5917e+07	3.52343e+07	2.70359e+07	5.20258e+07	5.28418e+06	3.56733e+06	2.78826e+06	7.09262e+06	7.71559e+06	7.40518e+06	1.689e+08	1.81904e+08	1.953e+08	1.75855e+08	2.13136e+08	1.98489e+08
569POS		TG(57:8)+NH4	TG(57:8)+NH4	TG	(57:8)	(57:8)				C60 H104 O6 N1	934.786	20.362	0.786314	0.0890263	0.703431	0.120681	1.59481e+08	149795354	1.89425e+08	1.90555e+08	241736474	1.62036e+08	2.46256e+08	1.98433e+08	1.50218e+08	294728291	11380347	1.31747e+07	1.29408e+07	1.40267e+07	12548580	1.26872e+07	1.56193e+08	1.34491e+08	1.80868e+08	2.02093e+08	1.68602e+08	1.74778e+08
570POS		TG(18:4/18:3/21:1)+NH4	TG(57:8)+NH4	TG	(18:4/18:3/21:1)	(18:4)	(18:3)	(21:1)		C60 H104 O6 N1	934.786	21.4934	2.53687	3.11344e-05	0.243616	0.0766645	3.90245e+07	3.72141e+07	4.44442e+07	3.98668e+07	2.52153e+07	1.86928e+07	2.9342e+07	2.68514e+07	1.38041e+07	3.49828e+07	761275	1.09727e+06	666877	1.32957e+06	1.13793e+06	1.56364e+06	5.27984e+07	4.97954e+07	6.64729e+07	6.27701e+07	7.9227e+07	6.6647e+07
598POS		TG(16:0/18:1/24:0)+NH4	TG(58:1)+NH4	TG	(16:0/18:1/24:0)	(16:0)	(18:1)	(24:0)		C61 H120 O6 N1	962.911	25.7873	6.04157	0.000398445	0.203256	0.0615412	1.25785e+07	1.12785e+07	1.29852e+07	1.19176e+07	2.51451e+06	2.38088e+06	3.48058e+06	3.33374e+06	3.45441e+06	3.3722e+06	5.07001e+06	5.8063e+06	4.55462e+06	7.98316e+06	4.86553e+06	5.39098e+06	2.2566e+07	2.11158e+07	1.17911e+07	7.90101e+06	2.74194e+07	2.11952e+07
594POS		TG(18:1/18:1/22:0)+NH4	TG(58:2)+NH4	TG	(18:1/18:1/22:0)	(18:1)	(18:1)	(22:0)		C61 H118 O6 N1	960.895	25.3703	10.4809	0.000170999	0.312839	0.0844044	2.34335e+07	2.07796e+07	2.37213e+07	2.00426e+07	3.06513e+06	2.56263e+06	3.82534e+06	4.36658e+06	2.88542e+06	4.0814e+06	9.538e+06	7.07676e+06	6.55326e+06	1.16241e+07	8.43416e+06	9.76321e+06	4.10296e+07	4.55138e+07	2.70936e+07	1.53134e+07	5.42337e+07	3.46774e+07
213POS		Cer(d18:1/26:0+O)+H	Cer(d44:1+O)+H	Cer	(d18:1/26:0+O)	(d18:1)	(26:0+O)			C44 H88 O4 N1	694.671	15.434	0.742058	0.0623325	0.421509	0.0413634	5.87699e+07	6.14962e+07	6.47318e+07	6.32823e+07	5.34289e+07	6.80192e+07	1.01806e+08	8.58455e+07	5.08899e+07	8.47337e+07	1.02372e+07	1.5185e+07	1.04777e+07	1.97136e+07	1.26207e+07	2.28452e+07	4.38379e+07	4.61117e+07	5.93832e+07	4.99136e+07	6.35755e+07	6.71882e+07
589POS		TG(58:3)+NH4	TG(58:3)+NH4	TG	(58:3)	(58:3)				C61 H116 O6 N1	958.88	24.509	5.32998	3.15437e-05	0.314544	0.0561582	2.93665e+07	2.59743e+07	2.63419e+07	2.6968e+07	7.34551e+06	8.13406e+06	8.09139e+06	7.93089e+06	7.69048e+06	1.11172e+07	5.07032e+06	3.35944e+06	3.96981e+06	4.1971e+06	5.2843e+06	5.17815e+06	4.76067e+07	5.68998e+07	3.45632e+07	2.59403e+07	5.70784e+07	4.60606e+07
590POS		TG(18:1/18:2/22:0)+NH4	TG(58:3)+NH4	TG	(18:1/18:2/22:0)	(18:1)	(18:2)	(22:0)		C61 H116 O6 N1	958.88	25.0414	6.81976	0.000265056	0.400077	0.164835	3.89148e+07	4.71989e+07	5.27581e+07	3.72715e+07	9.14754e+06	9.05324e+06	1.12313e+07	9.69807e+06	9.03249e+06	1.06973e+07	1.20845e+07	5.98952e+06	5.52552e+06	1.30832e+07	1.10255e+07	1.16786e+07	8.26185e+07	9.69205e+07	4.90748e+07	2.76782e+07	8.17811e+07	6.33379e+07
588POS		TG(18:1/18:3/22:0)+NH4	TG(58:4)+NH4	TG	(18:1/18:3/22:0)	(18:1)	(18:3)	(22:0)		C61 H114 O6 N1	956.864	24.5145	6.15582	3.05773e-05	0.615499	0.0222215	100436265	9.55259e+07	9.83079e+07	9.64539e+07	2.39447e+07	2.30798e+07	2.75946e+07	2.74258e+07	2.62655e+07	2.90281e+07	1.37091e+07	9.54747e+06	1.22522e+07	1.24164e+07	1.61709e+07	1.36987e+07	1.69709e+08	2.06364e+08	125573971	9.13719e+07	2.10054e+08	1.65474e+08
587POS		TG(20:1/18:3/20:1)+NH4	TG(58:5)+NH4	TG	(20:1/18:3/20:1)	(20:1)	(18:3)	(20:1)		C61 H112 O6 N1	954.848	23.9835	7.29131	4.80194e-06	0.649597	0.0556989	9.12326e+07	8.35367e+07	9.45526e+07	8.61865e+07	2.45256e+07	2.28835e+07	2.31212e+07	2.42164e+07	1.76568e+07	2.87831e+07	1.26897e+07	9.82539e+06	1.02826e+07	1.0884e+07	1.40293e+07	1.55009e+07	1.48325e+08	2.01017e+08	158849984	1.30253e+08	2.39685e+08	1.51307e+08
214POS		Cer(d18:1+hO/26:0)+H	Cer(d44:1+hO)+H	Cer	(d18:1+hO/26:0)	(d18:1+hO)	(26:0)			C44 H88 O4 N1	694.671	16.6322	2.14745	0.000971323	0.109252	0.355805	2.46457e+07	4.72822e+07	2.47196e+07	2.68544e+07	1.5107e+07	1.93958e+07	2.11497e+07	2.01537e+07	1.63946e+07	2.13719e+07	9.2598e+06	1.10957e+07	1.04745e+07	1.21594e+07	1.1912e+07	1.85301e+07	2.33744e+07	3.33564e+07	5.00241e+07	4.94982e+07	3.69062e+07	5.07322e+07
585POS		TG(22:0/18:3/18:3)+NH4	TG(58:6)+NH4	TG	(22:0/18:3/18:3)	(22:0)	(18:3)	(18:3)		C61 H110 O6 N1	952.833	23.4657	2.40331	1.86978e-06	0.511846	0.0437691	2.21456e+08	2.13114e+08	2.36383e+08	2.20493e+08	1.0983e+08	1.17203e+08	1.16583e+08	1.55568e+08	1.241e+08	1.21777e+08	2.15432e+07	1.4203e+07	1.62146e+07	1.49156e+07	2.23073e+07	1.88569e+07	2.72572e+08	3.11345e+08	3.23964e+08	2.2797e+08	3.29263e+08	3.25503e+08
583POS		TG(18:3/18:3/22:1)+NH4	TG(58:7)+NH4	TG	(18:3/18:3/22:1)	(18:3)	(18:3)	(22:1)		C61 H108 O6 N1	950.817	22.3974	2.11277	0.0258763	0.130095	0.160396	4.67239e+07	3.62127e+07	5.33811e+07	5.03762e+07	2.48512e+07	1.69291e+07	2.36261e+07	1.92266e+07	1.3538e+07	3.79855e+07	1.14287e+06	1.32821e+06	1.17592e+06	1.87201e+06	1.00734e+06	1.38938e+06	3.44139e+07	4.58977e+07	4.48561e+07	6.58481e+07	7.92624e+07	1.73889e+07
212POS		Cer(d18:1+hO/26:0)+H	Cer(d44:1+hO)+H	Cer	(d18:1+hO/26:0)	(d18:1+hO)	(26:0)			C44 H88 O4 N1	694.671	18.0161	1.63082	0.000227308	0.279099	0.0912851	4.52265e+08	3.82143e+08	4.67877e+08	4.64833e+08	4.21421e+08	3.58079e+08	3.16348e+08	3.72184e+08	3.54004e+08	4.8827e+08	2.9056e+07	3.04559e+07	3.20905e+07	6.67355e+07	5.27802e+07	9.64159e+07	752514795	5.86852e+08	5.93645e+08	5.80223e+08	7.19967e+08	5.34488e+08
602POS		TG(18:3/18:2/23:0)+NH4	TG(59:5)+NH4	TG	(18:3/18:2/23:0)	(18:3)	(18:2)	(23:0)		C62 H114 O6 N1	968.864	24.5316	1.42965	0.00371975	0.108683	0.0245889	3.49728e+07	3.4574e+07	3.58297e+07	3.37732e+07	2.93513e+07	2.14303e+07	2.83017e+07	2.95659e+07	2.62181e+07	3.14871e+07	2.20232e+06	2.05273e+06	1.47628e+06	1.80577e+06	2.46358e+06	1.93153e+06	4.45091e+07	3.74688e+07	4.65725e+07	3.2667e+07	3.08901e+07	4.57211e+07
606POS		TG(20:0/18:1/22:0)+NH4	TG(60:1)+NH4	TG	(20:0/18:1/22:0)	(20:0)	(18:1)	(22:0)		C63 H124 O6 N1	990.942	26.169	8.11296	0.000665133	0.150839	0.141313	6.70666e+06	6.16487e+06	7.92817e+06	5.77164e+06	1.97802e+06	767483	1.04134e+06	1.31215e+06	1.52716e+06	798937	2.67529e+06	2.45735e+06	1.5857e+06	2.87218e+06	1.99061e+06	1.67273e+06	1.39217e+07	1.03115e+07	6.03876e+06	3.54232e+06	1.46221e+07	1.18031e+07
605POS		TG(18:1/18:1/24:0)+NH4	TG(60:2)+NH4	TG	(18:1/18:1/24:0)	(18:1)	(18:1)	(24:0)		C63 H122 O6 N1	988.927	25.8164	5.8722	0.000594623	0.1853	0.0737215	1.1386e+07	9.85346e+06	10071306	1.12278e+07	2.2189e+06	1.26214e+06	3.26701e+06	2.12904e+06	2.88422e+06	3.73869e+06	4.71651e+06	4.37203e+06	4.11186e+06	8.03993e+06	5.06161e+06	5.53653e+06	1.68811e+07	1.91352e+07	9.75312e+06	6.37403e+06	2.32884e+07	1.55873e+07
603POS		TG(24:0/18:2/18:3)+NH4	TG(60:5)+NH4	TG	(24:0/18:2/18:3)	(24:0)	(18:2)	(18:3)		C63 H116 O6 N1	982.88	24.5922	5.87572	3.50855e-05	0.225607	0.0313039	1.41969e+07	1.41158e+07	1.48284e+07	1.3758e+07	3.65334e+06	3.00885e+06	4.21459e+06	3.27865e+06	2.66894e+06	5.3825e+06	4.84018e+06	3.33638e+06	3.35462e+06	6.21673e+06	7.07678e+06	9.43946e+06	2.32552e+07	3.05117e+07	1.84159e+07	1.25203e+07	2.55296e+07	2.02488e+07
609POS		TG(22:0/18:3/22:0)+NH4	TG(62:3)+NH4	TG	(22:0/18:3/22:0)	(22:0)	(18:3)	(22:0)		C65 H124 O6 N1	1014.94	25.8993	8.24944	5.87392e-05	0.284188	0.058216	1.90514e+07	1.76666e+07	2.03588e+07	1.88107e+07	2.28921e+06	2.68939e+06	6.36634e+06	3.97515e+06	4.38991e+06	3.42772e+06	6.13375e+06	4.78743e+06	4.94574e+06	4.36604e+06	7.999e+06	5.83451e+06	3.44562e+07	3.48444e+07	2.55169e+07	1.63494e+07	4.68887e+07	3.28177e+07
608POS		TG(26:0/18:3/18:3)+NH4	TG(62:6)+NH4	TG	(26:0/18:3/18:3)	(26:0)	(18:3)	(18:3)		C65 H118 O6 N1	1008.9	24.7099	7.13076	2.12944e-06	0.179936	0.0743213	8.8635e+06	7.96013e+06	9.29075e+06	8.08482e+06	1.57451e+06	1.58285e+06	1.89787e+06	2.80248e+06	1.53612e+06	1.89073e+06	3.92035e+06	1.9967e+06	2.59981e+06	3.38038e+06	4.88503e+06	5.92951e+06	1.13002e+07	1.4849e+07	1.24623e+07	1.0448e+07	1.84105e+07	1.29974e+07
612POS		TG(28:0/18:1/18:2)+NH4	TG(64:3)+NH4	TG	(28:0/18:1/18:2)	(28:0)	(18:1)	(18:2)		C67 H128 O6 N1	1042.97	26.2531	12.1742	1.09374e-05	0.244448	0.0358824	1.20614e+07	1.18295e+07	1.23342e+07	1.13282e+07	1.62049e+06	1.2105e+06	2.57215e+06	1.66981e+06	1.04515e+06	2.34604e+06	3.98324e+06	2.63368e+06	3.55755e+06	2.16486e+06	7.06127e+06	4.1699e+06	2.06611e+07	2.6358e+07	1.91683e+07	1.26535e+07	2.92874e+07	1.92642e+07
237POS	Y	Cer(d18:1+hO/26:0+O)+H	Cer(d44:1+hO+O)+H	Cer	(d18:1+hO/26:0+O)	(d18:1+hO)	(26:0+O)			C44 H88 O5 N1	710.666	16.3904	1.13084	0.00753691	1.82314	0.0432974	2499343505	2552288113	2641996618	2757741791	2022287943	2226127975	2563705947	2382747865	2274004497	2406867932	7.45948e+08	1013197500	1044745285	1443792245	1160462069	1489194918	2607408045	2579129045	2613157908	2423423625	2662473841	2805637566
611POS		TG(28:0/18:1/18:3)+NH4	TG(64:4)+NH4	TG	(28:0/18:1/18:3)	(28:0)	(18:1)	(18:3)		C67 H126 O6 N1	1040.96	25.9002	13.5767	7.36764e-06	0.335938	0.036879	2.29328e+07	2.1564e+07	2.35622e+07	2.25842e+07	2.47752e+06	1.93359e+06	4.313e+06	3.49293e+06	1.54896e+06	3.75462e+06	5.86746e+06	3.24125e+06	4.82799e+06	2.90221e+06	9.53682e+06	5.9498e+06	3.88195e+07	4.76206e+07	3.62576e+07	2.36131e+07	5.4565e+07	3.69969e+07
610POS		TG(28:0/18:2/18:3)+NH4	TG(64:5)+NH4	TG	(28:0/18:2/18:3)	(28:0)	(18:2)	(18:3)		C67 H124 O6 N1	1038.94	25.5564	10.6629	2.69021e-06	0.253077	0.034111	1.51474e+07	1.46128e+07	1.56854e+07	1.4617e+07	1.91246e+06	1.36112e+06	3.43967e+06	2.48946e+06	890360	3.18999e+06	7.1207e+06	4.08984e+06	4.56118e+06	4.59245e+06	1.02342e+07	1.06145e+07	2.01883e+07	2.87202e+07	2.39719e+07	1.84325e+07	3.14625e+07	1.88608e+07
615POS		TG(30:0/18:1/18:3)+NH4	TG(66:4)+NH4	TG	(30:0/18:1/18:3)	(30:0)	(18:1)	(18:3)		C69 H130 O6 N1	1068.99	26.2748	8.26255	3.03345e-07	0.180872	0.0761567	8.21847e+06	7.09182e+06	7.81468e+06	7.0373e+06	1.45366e+06	1.10476e+06	2.15673e+06	1.7339e+06	483004	2.27969e+06	2.13384e+06	1.69802e+06	1.85272e+06	1.3213e+06	4.68539e+06	2.77499e+06	1.31217e+07	1.55135e+07	1.26308e+07	8.92749e+06	1.37862e+07	1.21328e+07
614POS		TG(30:0/18:2/18:3)+NH4	TG(66:5)+NH4	TG	(30:0/18:2/18:3)	(30:0)	(18:2)	(18:3)		C69 H128 O6 N1	1066.97	25.9501	5.00295	2.67162e-07	0.120256	0.0700733	5.48869e+06	4.99649e+06	5.84298e+06	5.15205e+06	1.5333e+06	840395	1.88135e+06	1.43745e+06	293761	2.13931e+06	2.51787e+06	2.30635e+06	2.22437e+06	2.76501e+06	5.74358e+06	5.84206e+06	6.51748e+06	7.78442e+06	7.61405e+06	5.50624e+06	6.95766e+06	6.27196e+06
613POS		TG(30:0/18:3/18:3)+NH4	TG(66:6)+NH4	TG	(30:0/18:3/18:3)	(30:0)	(18:3)	(18:3)		C69 H126 O6 N1	1064.96	25.6494	3.2348	8.53591e-08	0.131872	0.0746932	1.0705e+07	8.95879e+06	1.02459e+07	9.8357e+06	3.7726e+06	3.02236e+06	4.44958e+06	4.34766e+06	1.72858e+06	5.0075e+06	4.58039e+06	3.67288e+06	3.98332e+06	4.96155e+06	9.89573e+06	9.64556e+06	1.09515e+07	1.22999e+07	1.32617e+07	1.2375e+07	1.2356e+07	1.09834e+07
6POS		WE(21:1)+NH4	WE(21:1)+NH4	WE	(21:1)	(21:1)				H44 C21 O2 N1	342.337	3.758	1.5889	0.0354123	0.00267493	0.170788	1.87517e+06	1.6294e+06	1.54697e+06	1.226e+06	584692	539672	851825	237782	283479	357179	2.48464e+06	3.27773e+06	3.81069e+06	5.21235e+06	4.72468e+06	4.71178e+06	568631	620432	686115	818606	829140	1.01278e+06
8POS		WE(23:4)+NH4	WE(23:4)+NH4	WE	(23:4)	(23:4)				H42 C23 O2 N1	364.321	2.61439	1.04622	0.712809	0.0667122	0.141176	5.80019e+06	6.05103e+06	6.52767e+06	4.61922e+06	3.31345e+06	2.99836e+06	1.35556e+06	2.56773e+06	2.84614e+06	2.28632e+06	8.39939e+06	9.72465e+06	1.20028e+07	1.4031e+07	1.48569e+07	1.2352e+07	2.39694e+06	2.43608e+06	2.30517e+06	2.95108e+06	2.91452e+06	3.07406e+06
621NEG	Y	LPE(16:0)-H	LPE(16:0)-H	LPE	(16:0)	(16:0)				C21 H43 O7 N1 P1	452.278	3.71679	0.600619	0.0278471	1.24918	0.0264794	8.96921e+07	9.26312e+07	8.78373e+07	8.74395e+07	1.67742e+08	94935212	7.06136e+07	7.97751e+07	1.04511e+08	147019885	2.19862e+07	2.26892e+07	2.68553e+07	4.85154e+07	4.86335e+07	6.04139e+07	4.98273e+07	5.13353e+07	6.85911e+07	8.97705e+07	5.59729e+07	8.36722e+07
236POS		Cer(d18:1+hO/26:0+O)+H	Cer(d44:1+hO+O)+H	Cer	(d18:1+hO/26:0+O)	(d18:1+hO)	(26:0+O)			C44 H88 O5 N1	710.666	17.4239	2.63547	1.03135e-07	0.967977	0.0408108	5.39893e+08	5.20159e+08	5.68209e+08	5.63856e+08	290753065	3.08658e+08	318001264	3.44432e+08	3.73566e+08	3.62405e+08	4.49711e+07	2.43633e+07	2.96786e+07	3.58636e+07	8.16782e+07	1.00446e+08	7.58475e+08	9.02775e+08	8.44567e+08	8.1271e+08	1027543367	9.19114e+08
167POS		WE(28:1/18:3)+H	WE(46:4)+H	WE	(28:1/18:3)	(28:1)	(18:3)			H85 C46 O2	669.654	25.6711	0.826354	0.0837774	0.0943284	0.0704543	5.02094e+06	4.48045e+06	5.20294e+06	4.60773e+06	4.13651e+06	2.98662e+06	4.25702e+06	3.77e+06	3.43612e+06	4.26164e+06	1.00694e+06	977270	848827	1.7477e+06	1.17584e+06	2.62306e+06	2.81288e+06	2.51637e+06	3.59818e+06	4.24722e+06	2.59664e+06	3.10917e+06
458POS		AGlcSiE(18:1)+NH4	AGlcSiE(18:1)+NH4	AGlcSiE	(18:1)	(18:1)				C53 H96 O7 N1	858.718	18.4804	1.61148	8.52517e-06	0.79278	0.017021	1483595816	1515937417	1526906348	1545116689	1059711028	1038602500	1264666125	1254359974	1225658589	1261454717	3.44714e+08	412877568	4.33419e+08	4.50031e+08	5.1422e+08	5.3669e+08	1883403824	2114665188	1866762833	1591151479	2072300042	1920380031
625NEG		LPE(18:0)-H	LPE(18:0)-H	LPE	(18:0)	(18:0)				C23 H47 O7 N1 P1	480.31	5.32861	1.0377	0.892212	0.0408621	0.0749254	1.14091e+06	1.16483e+06	1.25011e+06	1.04083e+06	1.73173e+06	818177	466741	683411	1.06248e+06	1.26858e+06	740716	745282	458438	962758	893240	1.37063e+06	558194	989373	616084	1.1255e+06	1.92268e+06	1.04665e+06
624NEG		LPE(18:1)-H	LPE(18:1)-H	LPE	(18:1)	(18:1)				C23 H45 O7 N1 P1	478.294	3.70132	0.653363	0.130914	0.229589	0.0376875	3.4064e+06	3.49523e+06	3.19555e+06	3.33586e+06	5.2389e+06	2.85832e+06	3.32574e+06	3.52436e+06	2.40765e+06	8.17257e+06	389662	324847	605386	801954	1.05122e+06	1.16139e+06	2.38381e+06	2.24292e+06	2.8288e+06	2.94825e+06	2.75413e+06	3.52084e+06
623NEG		LPE(18:2)-H	LPE(18:2)-H	LPE	(18:2)	(18:2)				C23 H43 O7 N1 P1	476.278	2.98307	0.893914	0.544547	0.172709	0.040698	5.18706e+06	5.3673e+06	5.11116e+06	5.59741e+06	5.92993e+06	3.03629e+06	6.27554e+06	3.33838e+06	5.52758e+06	7.65287e+06	1.60104e+06	1.0881e+06	1.32199e+06	2.48742e+06	3.56244e+06	2.92976e+06	5.21845e+06	4.98606e+06	6.0507e+06	3.5645e+06	2.81347e+06	5.75805e+06
622NEG	Y	LPE(18:3)-H	LPE(18:3)-H	LPE	(18:3)	(18:3)				C23 H41 O7 N1 P1	474.263	2.51563	0.328724	0.00149642	1.04611	0.0402247	3.03716e+07	3.02142e+07	2.77838e+07	2.94311e+07	5.10064e+07	3.06642e+07	5.48365e+07	4.6839e+07	2.99074e+07	7.74214e+07	2.37987e+06	2.63129e+06	3.71486e+06	7.31497e+06	5.20903e+06	9.15974e+06	1.24849e+07	1.18807e+07	2.28531e+07	1.67701e+07	9.94376e+06	2.16191e+07
207POS		Cer(d18:2/26:0+O)+H	Cer(d44:2+O)+H	Cer	(d18:2/26:0+O)	(d18:2)	(26:0+O)			C44 H86 O4 N1	692.655	16.3943	1.12338	0.0641838	0.28015	0.0254144	6.20437e+07	6.51446e+07	6.53298e+07	6.29678e+07	4.79661e+07	5.00161e+07	5.79541e+07	6.40195e+07	5.20931e+07	5.81949e+07	1.50533e+07	2.56788e+07	3.48686e+07	3.67375e+07	2.4378e+07	3.87565e+07	5.81575e+07	6.79473e+07	6.57165e+07	6.32348e+07	6.23732e+07	5.35592e+07
206POS		Cer(d18:1+hO/26:1)+H	Cer(d44:2+hO)+H	Cer	(d18:1+hO/26:1)	(d18:1+hO)	(26:1)			C44 H86 O4 N1	692.655	14.8698	0.887238	0.38399	0.373466	0.0409453	6.39705e+07	5.85143e+07	6.0984e+07	6.35365e+07	5.45768e+07	6.0737e+07	9.22751e+07	7.08242e+07	4.29778e+07	8.70954e+07	9.29371e+06	1.32682e+07	1.10335e+07	1.98295e+07	1.30545e+07	2.09183e+07	5.14696e+07	5.35473e+07	6.99288e+07	6.35946e+07	5.5638e+07	6.82461e+07
626NEG		LPE(20:1)-H	LPE(20:1)-H	LPE	(20:1)	(20:1)				C25 H49 O7 N1 P1	506.325	5.51337	0.915638	0.577096	0.111476	0.0338688	1.59892e+06	1.62098e+06	1.67311e+06	1.54155e+06	2.30477e+06	1.46645e+06	1.02345e+06	1.45722e+06	2.04569e+06	1.80866e+06	248844	212126	293253	441263	592981	805461	955695	1.24036e+06	1.54465e+06	1.984e+06	1.64735e+06	1.88161e+06
238POS		Cer(d18:0+pO/27:0)+H	Cer(d45:0+pO)+H	Cer	(d18:0+pO/27:0)	(d18:0+pO)	(27:0)			C45 H92 O4 N1	710.702	19.4522	2.19625	1.69214e-05	0.0970499	0.0215785	1.7571e+07	1.67279e+07	1.74378e+07	1.73325e+07	6.42637e+06	5.9142e+06	7.06033e+06	6.39196e+06	4.30305e+06	8.24484e+06	1.26819e+07	1.99546e+07	1.39358e+07	3.51911e+07	1.81575e+07	3.39171e+07	1.09899e+07	1.33822e+07	1.51613e+07	1.25627e+07	1.6038e+07	1.60717e+07
451POS		AGlcSiE(18:2)+NH4	AGlcSiE(18:2)+NH4	AGlcSiE	(18:2)	(18:2)				C53 H94 O7 N1	856.702	17.345	1.40824	0.000169255	0.694678	0.0189646	1442618010	1432220027	1484599449	1485092361	1250068193	1190904616	1436819782	1095515486	1043997109	1476502140	2.60253e+08	4.16802e+08	334309515	5.77136e+08	3.94102e+08	6.61377e+08	1639117304	1907461666	1794717407	1583761868	1805793255	1822199360
232POS		Cer(d18:1+hO/27:0)+H	Cer(d45:1+hO)+H	Cer	(d18:1+hO/27:0)	(d18:1+hO)	(27:0)			C45 H90 O4 N1	708.686	18.6673	1.86026	0.00362664	0.0446704	0.0151228	2.32077e+07	2.33822e+07	2.31215e+07	2.3911e+07	1.53726e+07	1.5055e+07	1.82746e+07	1.69316e+07	1.17972e+07	1.9062e+07	2.45945e+06	3.38304e+06	2.17623e+06	1.10475e+07	3.04034e+06	1.07366e+07	2.16808e+07	3.02476e+07	3.685e+07	4.20301e+07	1.96761e+07	2.9017e+07
635NEG		LPI(16:0)-H	LPI(16:0)-H	LPI	(16:0)	(16:0)				C25 H48 O12 N0 P1	571.289	2.84239	0.916766	0.555682	0.086597	0.104825	1.06127e+06	1.11802e+06	1.10632e+06	1.33224e+06	1.53828e+06	1.25807e+06	675254	1.00857e+06	1.03813e+06	1.27305e+06	822358	967075	715509	3.87758e+06	1.15717e+06	964928	621346	997967	1.0574e+06	1.27266e+06	1.0117e+06	1.26502e+06
263POS		Cer(d18:1+hO/27:0+O)+H	Cer(d45:1+hO+O)+H	Cer	(d18:1+hO/27:0+O)	(d18:1+hO)	(27:0+O)			C45 H90 O5 N1	724.681	17.0633	1.79285	0.000619748	0.0664581	0.132008	4.942e+07	6.43919e+07	4.96146e+07	5.20954e+07	4.18291e+07	3.56294e+07	4.23825e+07	3.57936e+07	2.82418e+07	4.71617e+07	1.11063e+07	1.47608e+07	1.52071e+07	1.91977e+07	1.42274e+07	2.09407e+07	4.96437e+07	6.17075e+07	8.94668e+07	7.53769e+07	7.41826e+07	6.3839e+07
264POS		Cer(d18:1+hO/27:0+O)+H	Cer(d45:1+hO+O)+H	Cer	(d18:1+hO/27:0+O)	(d18:1+hO)	(27:0+O)			C45 H90 O5 N1	724.681	18.2832	3.10391	5.58654e-07	0.222283	0.24464	2.32294e+07	3.28586e+07	1.91962e+07	2.19315e+07	1.38192e+07	1.34413e+07	1.37091e+07	1.10682e+07	1.3103e+07	1.3404e+07	4.84039e+06	6.82756e+06	6.16528e+06	1.19534e+07	9.78862e+06	1.41547e+07	4.15172e+07	3.56662e+07	3.97437e+07	3.36967e+07	4.26464e+07	5.05259e+07
180POS		Cer(d18:2/27:6)+H	Cer(d45:8)+H	Cer	(d18:2/27:6)	(d18:2)	(27:6)			C45 H76 O3 N1	678.582	15.9967	0.733822	0.00376082	0.322629	0.0663781	31428242	3.54362e+07	3.59923e+07	3.64886e+07	3.31961e+07	3.25697e+07	3.9179e+07	3.95047e+07	4.77557e+07	3.5612e+07	3.10398e+07	4.41292e+07	4.52016e+07	4.50073e+07	4.09736e+07	4.03864e+07	23549320	2.48342e+07	2.7299e+07	3.16063e+07	2.77518e+07	3.21366e+07
265POS		Cer(d18:0+pO/28:0)+H	Cer(d46:0+pO)+H	Cer	(d18:0+pO/28:0)	(d18:0+pO)	(28:0)			C46 H94 O4 N1	724.718	20.1727	1.62944	0.001895	0.0785004	0.0380075	6.45906e+07	6.56084e+07	6.30243e+07	6.00887e+07	4.44829e+07	4.27784e+07	5.14343e+07	4.85086e+07	3.52699e+07	5.1537e+07	1.15228e+07	1.52836e+07	1.00384e+07	2.17879e+07	1.62563e+07	2.52902e+07	6.14946e+07	6.33431e+07	6.48603e+07	6.85717e+07	9.83624e+07	8.98535e+07
292POS		Cer(d18:0+pO/28:0+O)+H	Cer(d46:0+pO+O)+H	Cer	(d18:0+pO/28:0+O)	(d18:0+pO)	(28:0+O)			C46 H94 O5 N1	740.713	19.6698	4.52354	0.000223813	0.243356	0.0412379	1.87609e+07	1.74489e+07	1.82932e+07	1.92318e+07	7.10203e+06	6.89145e+06	6.563e+06	5.58335e+06	7.07234e+06	7.51962e+06	3.75001e+06	4.35949e+06	3.66424e+06	4.85912e+06	6.8145e+06	6.53794e+06	2.33641e+07	3.62589e+07	2.5535e+07	2.0482e+07	4.87609e+07	2.98511e+07
257POS		Cer(d18:1/28:0+O)+H	Cer(d46:1+O)+H	Cer	(d18:1/28:0+O)	(d18:1)	(28:0+O)			C46 H92 O4 N1	722.702	16.713	0.730946	0.119287	0.119576	0.104065	4.63743e+06	5.13759e+06	4.19046e+06	5.29183e+06	4.04225e+06	4.92453e+06	8.39403e+06	7.25001e+06	3.61542e+06	6.6409e+06	915174	1.44382e+06	861643	1.91445e+06	1.0283e+06	2.45903e+06	2.9809e+06	3.31549e+06	5.6138e+06	4.64896e+06	3.34309e+06	5.58377e+06
255POS		Cer(d18:1+hO/28:0)+H	Cer(d46:1+hO)+H	Cer	(d18:1+hO/28:0)	(d18:1+hO)	(28:0)			C46 H92 O4 N1	722.702	19.4341	1.44009	0.0333388	0.169903	0.0474464	6.78503e+07	6.24759e+07	6.59194e+07	6.98984e+07	5.2076e+07	4.84702e+07	5.82549e+07	5.78729e+07	4.6976e+07	6.1498e+07	2.77215e+06	4.81485e+06	2.88445e+06	7.77841e+06	3.22655e+06	5.7547e+06	6.70485e+07	5.48374e+07	9.39271e+07	1.13772e+08	5.72174e+07	8.14411e+07
757NEG		MGDG(16:0/18:1)+HCOO	MGDG(34:1)+HCOO	MGDG	(16:0/18:1)	(16:0)	(18:1)			C44 H81 O12	801.573	13.5739	1.86265	0.000671292	0.272814	0.0486926	6.21024e+06	6.04595e+06	5.79251e+06	5.55563e+06	3.33378e+06	3.98342e+06	7.48921e+06	4.4244e+06	2.72494e+06	5.78905e+06	1.64922e+06	1.64941e+06	1.82205e+06	2.60768e+06	2.85151e+06	3.85965e+06	8.40622e+06	8.16242e+06	1.0097e+07	7.12798e+06	8.68302e+06	9.2023e+06
[truncated: 595 more rows]
